# Supplementary material for: Comparative Genomic Hybridization (CGH) Reveals a Neo-X Chromosome and Biased Gene Movement in Stalk-Eyed Flies (Genus Teleopsis)
Source: PLoS Genet. 2010 Sep 16;6(9):e1001121. doi: 10.1371/journal.pgen.1001121 (PMC2940734; doi:10.1371/journal.pgen.1001121)
Supplement: Table S1 — Gene CGH log ratio values for the four Teleopsis species. In the majority of cases, gene names and IDs correspond to the annotation used for the Drosophila melanogaster genes that are homologous to the Teleopsis ESTs that were the source of the CGH probes. A few genes, that had no significant hit to D. melanogaster, use the gene names for their homolog in Anopheles gambiae, while those with no significant hit to any other gene, are designated with ‘ORF-’. Td-T. dalmanni, Tw-T. white, Tt-T. thaii and Tq-T. quinqueguttata. The inferred chromosomal locations (A-autosomal, X-X chromosome, and U-unknown) are presented for each gene. Log ratio values averaged across all four hybridization, as well as the individual log ratios for each hybridization, are also presented for each gene. (1.76 MB XLS) [file pgen.1001121.s001.xls]

## Sheet: Sheet1
FBgn ID	CGGene	GeneName	Td_Chrm	Tw_Chrm	Tt_Chrm	Tq_Chrm	Ave_LogRatios:	Td_Ave	Tw_Ave	Tt_Ave	Tq_Ave	Ind. Hybs:	Td1	Td2	Td3	Td4	Tw1	Tw2	Tw3	Tw4	Tt1	Tt2	Tt3	Tt4	Tq1	Tq2	Tq3	Tq4
FBgn0016054	CG2488	(6-4)-photolyase	X	X	U	X		0.922	1.042	0.688	0.751		0.840466	0.795619	0.97999	1.07301	1.066	0.953	1.036	1.113	0.529859	1.0348	0.715891	0.470063	0.637824	0.860398	0.881991	0.624536
FBgn0020238	CG31196	14-3-3epsilon	A	A	A	A		0.029	0.088	0.238	0		0.071423	-0.023254	0.024915	0.041525	0.057	0.093	0.09	0.11	0.224235	0.026576	0.31559	0.383691	-0.073084	0.024915	0.014949	0.034881
FBgn0004907	CG17870	14-3-3zeta	A	A	A	A		-0.083	0.056	0.252	-0.064		-0.127897	-0.122914	0.024915	-0.107965	0.018	0.01	-0.033	0.229	0.102982	0.192676	0.109626	0.601282	0.003322	-0.076406	-0.154473	-0.028237
FBgn0004364	CG8896	18 wheeler	A	A	A	A		0.098	0.012	-0.14	-0.058		0.167761	0.08305	0.109626	0.03322	0.012	0.017	-0.093	0.11	-0.207625	0.129558	-0.06644	-0.41525	-0.03322	-0.235862	-0.018271	0.056474
FBgn0028967	CG8947	26-29kD-proteinase	A	A	A	A		0.099	0.131	-0.742	0.081		0.11627	0.059796	0.023254	0.195998	0.166	0.11	0.106	0.143	-1.20921	-0.372064	-0.568062	-0.820534	0.01661	0.076406	-0.006644	0.235862
FBgn0053100	CG33100	4EHP	A	A	A	A		-0.003	0.134	0.06	0.085		0.04983	-0.003322	-0.091355	0.031559	0.123	0.156	0.103	0.153	0.200981	-0.101321	0.161117	-0.021593	0.328878	-0.014949	-0.034881	0.061457
FBgn0027621	CG3400	6-phosphofructo-2-kinase	A	A	A	A		-0.339	0.065	-0.053	0.044		-0.403623	-0.300641	-0.340505	-0.310607	0.062	0.043	0.018	0.138	-0.078067	-0.053152	0.004983	-0.086372	-0.009966	-0.019932	0.073084	0.13288
FBgn0041707	CG1168	7B2	A	A	A	A		-0.051	-0.016	-0.16	-0.002		-0.014949	-0.078067	-0.079728	-0.031559	-0.04	0.1	-0.046	-0.076	-0.114609	-0.169422	-0.172744	-0.184371	-0.041525	-0.026576	0.006644	0.054813
FBgn0027932	CG13388	A kinase anchor protein 200	X	X	X	X		0.933	1.01	0.955	1.004		0.983312	0.868703	0.798941	1.08297	1.008	1.02	0.973	1.037	0.958397	0.755755	1.24409	0.862059	1.06636	0.960058	0.988295	0.999922
FBgn0027885	CG6582	Aac11	X	X	X	U		0.786	0.953	1.049	0.598		0.767382	0.787314	0.790636	0.79728	0.948	0.95	0.943	0.97	1.2607	0.862059	0.988295	1.08297	0.705925	0.473385	0.707586	0.506605
FBgn0020510	CG9749	Abelson Interacting Protein	A	A	A	A		0.031	-0.068	0.072	0.007		-0.029898	0.06644	0.172744	-0.086372	-0.173	-0.093	0.047	-0.053	0.009966	-0.023254	-0.03322	0.335522	-0.096338	0.192676	-0.023254	-0.043186
FBgn0000017	CG4032	Abl tyrosine kinase	A	A	A	A		0.091	-0.024	0.13	0.186		0.003322	0.117931	0.137863	0.102982	-0.121	-0.138	0.007	0.156	0	0.433521	0.051491	0.036542	0.227557	0.093016	0.210947	0.214269
FBgn0000150	CG2210	abnormal wing discs	A	A	X	A		0.081	0.078	0.738	0.164		0.146168	0.086372	-0.013288	0.106304	0.093	0.043	-0.007	0.183	0.671044	0.521554	0.754094	1.00657	0.11627	0.046508	0.225896	0.269082
FBgn0005386	CG8887	absent, small, or homeotic discs 1	A	A	A	A		0.097	0.031	-0.174	-0.322		0.107965	0.054813	0.071423	0.152812	-0.008	0.08	0.013	0.037	-0.423555	0.147829	-0.342166	-0.076406	-0.262438	-0.328878	-0.378708	-0.317251
FBgn0000044	CG10067	Actin 57B	A	A	U	A		0.278	0.086	0.16	0.145		0.38203	0.23254	0.235862	0.262438	0.146	0.06	0.043	0.093	-0.176066	0.584672	0.587994	-0.355454	0.209286	0.019932	0.1661	0.186032
FBgn0000042	CG4027	Actin 5C	A	A	U	A		0.402	0.057	0.535	0.059		0.338844	0.395318	0.468402	0.405284	0.083	-0.003	0.013	0.133	0.340505	0.478368	0.715891	0.606265	0.089694	0.051491	0.028237	0.06644
FBgn0000046	CG18290	Actin 87E	A	A	A	A		0.164	-0.122	-0.637	0.032		0.18271	0.197659	0.101321	0.174405	-0.136	-0.266	-0.04	-0.046	-1.49822	0.471724	0.101321	-1.62446	0.001661	0.03322	-0.043186	0.136202
FBgn0011742	CG9901	Actin-related protein 14D	A	A	A	A		-0.059	0.041	0.007	0.003		-0.051491	-0.0639485	-0.0955075	-0.0240845	0.035	0.0965	-0.0015	0.035	-0.0157795	0.10049	-0.0838805	0.028237	0.054813	-0.0373725	-0.069762	0.064779
FBgn0011744	CG7558	Actin-related protein 66B	A	A	A	A		-0.076	-0.019	0.114	-0.054		-0.101321	-0.053152	-0.044847	-0.102982	-0.023	-0.01	-0.01	-0.033	0.104643	0.117931	0.036542	0.197659	-0.21593	-0.091355	-0.029898	0.121253
FBgn0011745	CG6174	Actin-related protein 87C	A	A	A	A		-0.05	-0.046	0.064	-0.131		0.026576	0.014949	-0.219252	-0.023254	-0.04	-0.02	-0.07	-0.053	0.008305	-0.03322	0.034881	0.244167	-0.235862	-0.046508	-0.141185	-0.101321
FBgn0037555	CG9638	Ada2b	A	A	A	A		0.016	0.074	0.047	0.018		0.0559203	0.013288	-0.0409713	0.0370957	0.0823333	0.0743333	0.042	0.097	0.021593	0.0509373	0.158349	-0.044847	0.0177173	-0.023254	0.093016	-0.014949
FBgn0020513	CG3989	ade5	A	A	A	U		0.015	-0.023	0.064	0.428		0.074745	0.043186	-0.076406	0.01661	-0.128	-0.086	0.083	0.04	-0.054813	0.209286	0.056474	0.044847	0.347149	0.53152	0.561418	0.272404
FBgn0000109	CG18315	Adenine phosphoribosyltransferase	A	A	A	A		0.09	-0.081	-0.046	-0.01		0.036542	0.09966	0.106304	0.11627	0.037	-0.116	-0.153	-0.093	0.03322	-0.18271	0.112948	-0.146168	0.029898	-0.122914	0.202642	-0.14949
FBgn0026086	CG12598	Adenosine deaminase acting on RNA	A	A	A	A		0.041	-0.009	-0.034	-0.018		0.028237	0.068101	0.139524	-0.073084	-0.055	-0.023	0.057	-0.016	0.184371	-0.091355	0.014949	-0.245828	0.004983	-0.063118	-0.081389	0.06644
FBgn0014455	CG11654	Adenosylhomocysteinase at 13	A	A	A	A		0.095	-0.029	0.229	0.076		0.167761	0.024915	0	0.186032	-0.081	-0.046	0.043	-0.03	0.038203	0.470063	0.084711	0.323895	0.131219	0.043186	0.111287	0.018271
FBgn0022708	CG3140	Adenylate kinase-2	A	A	A	A		0.041	-0.165	0.13	-0.022		-0.171083	0.013288	0.322234	0	-0.211	-0.11	-0.023	-0.315	-0.093016	0.307285	-0.009966	0.313929	-0.142846	-0.004983	-0.086372	0.146168
FBgn0042094	CG6612	Adenylate kinase-3	A	A	A	A		-0.076	-0.093	-0.105	-0.027		-0.053152	-0.006644	-0.235862	-0.006644	-0.179	-0.106	-0.017	-0.07	-0.335522	0.26576	-0.235862	-0.112948	-0.335522	0.13288	0.029898	0.06644
FBgn0000054	CG15845	Adh transcription factor 1	A	A	A	A		0.041	-0.027	0.013	-0.011		0.058135	0.061457	-0.031559	0.076406	0.013	-0.003	-0.136	0.02	0.129558	-0.102982	0.119592	-0.093016	0.023254	-0.046508	-0.029898	0.009966
FBgn0015587	CG17484	Adherens junction protein p120	A	A	A	A		-0.033	0.015	-0.084	0.001		0.044847	-0.01661	-0.146168	-0.013288	0.033	0.037	-0.003	-0.006	-0.205964	-0.031559	0.003322	-0.102982	0.109626	-0.011627	-0.058135	-0.034881
FBgn0013749	CG11027	ADP ribosylation factor 102F	A	A	A	A		-0.051	0.047	0.077	-0.088		-0.026576	-0.046508	-0.069762	-0.063118	0.067	0.04	0.05	0.03	0.06644	-0.059796	0.039864	0.262438	-0.142846	-0.139524	-0.136202	0.06644
FBgn0010348	CG8385	ADP ribosylation factor 79F	A	A	A	A		0.042	0.029	0.269	-0.027		0.084711	-0.01661	-0.013288	0.112948	0.017	0.05	0.017	0.03	0.260777	0.096338	0.204303	0.516571	0	-0.013288	-0.074745	-0.019932
FBgn0005694	CG5683	Adult enhancer factor 1	A	A	A	A		-0.045	-0.149	-0.049	-0.102		-0.06644	-0.046508	-0.156134	0.089694	-0.159	-0.256	-0.056	-0.123	-0.302302	0.073084	-0.146168	0.179388	-0.358776	-0.119592	0.09966	-0.029898
		AGAP000177	A	A	A	A		-0.081	0.042	-0.267	-0.088		-0.129558	-0.107965	-0.013288	-0.074745	0.1	0.033	-0.003	0.037	-0.767382	0.244167	0.307285	-0.850432	-0.21593	-0.176066	-0.056474	0.096338
		AGAP000245	A	A	A	A		-0.114	-0.104	-0.187	0.038		-0.219252	-0.073084	-0.019932	-0.142846	-0.086	-0.11	-0.023	-0.196	-0.56474	0.019932	-0.202642	0	0.026576	0.029898	0.026576	0.069762
		AGAP003616	X	X	X	A		0.874	0.753	0.946	0.164		0.853754	0.865381	0.945109	0.832161	0.781	0.636	0.801	0.794	0.981651	0.981651	0.76406	1.05806	0.333861	0.112948	0.28237	-0.073084
		AGAP005746	A	A	U	U		0.113	-0.454	0.654	0.193		0.019932	-0.018271	0.39864	0.051491	-0.106	-1.571	-0.06	-0.08	0.862059	0.639485	0.671044	0.441826	0.702603	-0.106304	0.367081	-0.191015
		AGAP006626	A	A	A	A		0.002	0.002	-0.03	-0.036		-0.029898	-0.01661	0.046508	0.006644	0.003	0.013	-0.007	-0.003	-0.438504	0.322234	-0.212608	0.209286	-0.069762	0.029898	-0.119592	0.01661
		AGAP009177	X	A	U	A		0.857	0.32	0.769	0.321		0.739145	0.943448	0.78067	0.966702	0.424	0.234	0.15	0.472	0.428538	1.16104	0.546469	0.938465	0.413589	0.220913	0.363759	0.284031
FBgn0010379	CG4006	Akt1	A	A	A	A		-0.024	-0.065	0.03	-0.004		-0.109626	0.142846	-0.086372	-0.043186	-0.199	-0.056	0.01	-0.013	-0.192676	0.176066	-0.079728	0.21593	-0.029898	0.03322	0.086372	-0.106304
FBgn0052423	CG32423	alan shepard	A	A	A	A		-0.009	0.115	-0.058	0.048		0.01661	-0.093016	-0.029898	0.071423	-0.01	0.095	0.133	0.243	-0.058135	0.056474	-0.058135	-0.171083	-0.061457	0.036542	-0.053152	0.270743
FBgn0052423dup	CG32423dup	alan shepard_dup	A	A	A	A		0.022	0.078	0.029	-0.065		0.036542	-0.006644	0.004983	0.054813	0.06	0.065	0.073	0.115	0.142846	-0.051491	0.079728	-0.053152	-0.159456	0.041525	-0.061457	-0.081389
FBgn0012036	CG3752	Aldehyde dehydrogenase	A	A	A	A		-0.04	-0.08	0.063	-0.036		-0.063118	-0.063118	-0.169422	0.134541	-0.179	-0.103	0.013	-0.05	-0.111287	0.242506	-0.154473	0.275726	-0.112948	0.029898	-0.021593	-0.038203
FBgn0000064	CG6058	Aldolase	A	A	A	A		0.028	0.119	-0.003	0.089		-0.041525	0.071423	0.029898	0.051491	-0.01	0.173	0.09	0.223	-0.220913	0.302302	-0.420233	0.325556	0.01661	0.136202	0.14949	0.054813
FBgn0037471	CG1070	Alhambra	A	A	A	A		0.07	-0.038	0.001	-0.081		0.126236	0.146168	0.06644	-0.059796	0.206	0.067	-0.375	-0.05	-0.096338	0.262438	-0.122914	-0.039864	-0.109626	-0.056474	-0.159456	0
FBgn0033383	CG8057	alicorn	A	A	X	U		0.138	-0.044	0.725	0.404		0.262438	-0.029898	-0.059796	0.378708	-0.096	0.156	-0.385	0.15	0.724196	0.594638	1.00657	0.574706	0.857076	0.478368	0.74745	-0.468402
FBgn0013746	CG9556	alien	A	A	A	A		-0.019	0.033	-0.004	0.096		0.03322	-0.13288	0.091355	-0.06644	0.086	0.06	0.01	-0.023	-0.051491	-0.021593	-0.013288	0.071423	0.292336	0.187693	0.014949	-0.112948
FBgn0032336	CG14919	Allatostatin C	X	X	X	X		0.785	0.881	0.8	0.845		0.654434	0.91355	0.973346	0.59796	0.917	0.857	0.977	0.774	0.750772	0.926838	0.76406	0.757416	0.79728	0.783992	0.777348	1.02318
FBgn0052076	CG32076	Alpha 3 glucosyltransferase	A	A	A	A		-0.076	-0.127	-0.015	-0.071		-0.097999	-0.023254	-0.179388	-0.004983	-0.116	-0.063	-0.183	-0.146	-0.084711	0.156134	-0.257455	0.124575	-0.24915	0.028237	-0.064779	0
FBgn0000667	CG4376	alpha actinin	A	A	A	A		0.012	-0.125	-0.37	0.018		0.028237	-0.011627	0.03322	-0.001661	-0.227	-0.223	0	-0.05	-0.63118	0.174405	-0.029898	-0.994939	0.046508	0.006644	-0.063118	0.08305
FBgn0010215	CG17947	alpha Catenin	A	A	A	A		-0.087	-0.116	0.015	-0.073		-0.107965	-0.117931	-0.054813	-0.068101	-0.086	-0.086	-0.143	-0.149	-0.06644	0.101321	-0.164439	0.189354	-0.267421	-0.001661	-0.009966	-0.013288
FBgn0011740	CG18802	alpha Mannosidase II	A	A	A	A		-0.017	0.025	0.025	-0.144		-0.011627	-0.023254	-0.0559203	0.0243613	0.0506667	0.081	-0.021	-0.0116667	0.0586887	0.048169	0.006644	-0.0138417	-0.224235	-0.0586887	-0.0509373	-0.241399
FBgn0003470	CG1977	alpha Spectrin	A	A	A	A		0.003	0.071	0.103	-0.024		0.029898	0.01661	-0.031559	-0.003322	-0.007	0.076	0.06	0.153	0.014949	0.114609	0.114609	0.169422	-0.147829	0.096338	-0.006644	-0.039864
FBgn0015567	CG4260	alpha-Adaptin	X	X	X	X		0.944	0.835	1.206	0.856		0.88033	1.04643	0.989956	0.860398	0.608	1.073	0.638	1.02	1.07965	1.01653	1.00324	1.72412	0.86372	0.923516	0.91355	0.724196
FBgn0015569	CG1131	alpha-Esterase-10	A	A	A	A		0.037	0.039	0.017	-0.112		0.021593	0.029898	0.102982	-0.008305	-0.056	0.078	0.163	-0.028	0.023254	0.003322	0.069762	-0.029898	-0.220913	-0.091355	-0.111287	-0.024915
FBgn0026616	CG4606	alpha-Man-IIb	A	A	A	A		-0.052	0.037	0.012	0.054		-0.039864	-0.043186	0.008305	-0.13288	0.155	0.1	-0.037	-0.07	0.008305	-0.036542	0.071423	0.006644	0.093016	-0.019932	0	0.141185
FBgn0003884	CG1913	alpha-Tubulin at 84B	A	A	A	A		0.023	-0.037	0.126	0.085		0.06644	0.026576	-0.054813	0.054813	-0.048	-0.03	-0.163	0.093	-0.021593	0.076406	0.312268	0.137863	-0.039864	0.034881	0.11627	0.227557
FBgn0003885	CG2512	alpha-Tubulin at 84D	A	A	A	A		-0.071	0.002	0.15	0.037		-0.11627	-0.156134	-0.141185	0.131219	-0.013	-0.008	-0.123	0.15	0.046508	0.337183	0.207625	0.009966	0.117931	-0.031559	0.044847	0.01661
FBgn0000063	CG7643	altered disjunction	A	A	A	A		-0.062	-0.305	-0.017	-0.061		-0.124575	-0.08305	0.023254	-0.063118	-0.379	-0.485	0.01	-0.365	-0.21593	0.267421	-0.174405	0.054813	-0.102982	0.091355	-0.137863	-0.093016
FBgn0067783	CG4241	alternative testis transcripts open reading frame A	A	A	A	A		0.098	-0.033	0.061	-0.099		0.106304	0.088033	0.106304	0.093016	-0.041	-0.053	-0.051	0.013	0.04983	0.229218	-0.131219	0.094677	-0.345488	-0.041525	-0.144507	0.134541
FBgn0038535	CG18212	aluminum tubes	A	A	A	A		0.032	0.1	0.018	0.021		0.117931	0.01661	-0.031559	0.024915	0.136	0.13	0.033	0.1	0.124575	-0.13288	0.134541	-0.054813	0.086372	-0.023254	-0.028237	0.04983
FBgn0010774	CG1101	Aly	A	A	A	A		0.1	0.029	0.231	0.13		0.058135	0.093016	0.129558	0.121253	-0.083	-0.003	0.076	0.126	0.014949	0.295658	0.234201	0.380369	0.084711	0.202642	0.107965	0.126236
FBgn0020764	CG3017	Aminolevulinate synthase	A	A	A	A		-0.012	-0.039	0.047	0.069		-0.019932	0.018271	0.008305	-0.056474	0.02	-0.017	-0.108	-0.05	0.272404	-0.194337	0.117931	-0.006644	0.154473	-0.068101	-0.014949	0.204303
FBgn0026150	CG6291	Aminopeptidase P	A	A	A	A		-0.032	-0.099	0.255	-0.026		-0.039864	-0.059796	0.03322	-0.059796	-0.223	-0.03	0.005	-0.146	0.189354	0.501622	0.031559	0.295658	-0.24915	0.044847	-0.046508	0.147829
FBgn0027356	CG8604	Amphiphysin	A	A	A	A		0.065	0.044	-0.176	0.016		0.144507	0.026576	0.061457	0.026576	0.113	0.067	0.013	-0.016	-0.43186	0.039864	-0.189354	-0.124575	0.104643	-0.008305	0.028237	-0.059796
FBgn0011746	CG8084	anachronism	A	A	A	A		0.027	0.057	0.031	-0.013		0.054813	-0.003322	0.014949	0.043186	0.206	-0.121	0.043	0.1	0.14949	-0.152812	0.254133	-0.127897	0.048169	0.048169	-0.006644	-0.142846
FBgn0033718	CG13162	anastral spindle 3	X	X	X	X		0.931	0.799	0.823	0.816		0.86372	0.888635	1.00657	0.966702	0.846	0.701	0.99	0.658	0.737484	0.883652	0.853754	0.817212	0.662739	0.842127	0.883652	0.877008
FBgn0016122	CG10593	Angiotensin-converting enzyme-related	X	X	X	X		0.897	0.889	0.795	0.89		0.793958	0.961719	0.971685	0.862059	0.754	0.952	0.948	0.9	0.699281	0.915211	0.700942	0.865381	0.901923	0.808907	0.848771	1.00158
FBgn0085445	CG34416	Ank2	A	A	A	A		0.019	0.136	-0.022	0.017		0.056474	0	0.024915	-0.004983	0.133667	0.149667	0.138	0.122333	-0.0620107	0.0487227	0.004983	-0.0802817	0.150044	-0.0337737	-0.00719767	-0.0420787
FBgn0011747	CG1651	Ankyrin	A	A	A	A		0.025	0.05	-0.014	0.079		0.074745	0.039864	0.036542	-0.04983	0.063	0.035	0.012	0.09	0.028237	0.01661	-0.006644	-0.093016	0.119592	0.019932	-0.01661	0.194337
FBgn0030749	CG9968	Annexin B11	A	A	A	A		-0.006	-0.013	0.012	-0.522		-0.076406	-0.13288	0.142846	0.041525	-0.058	0.067	-0.005	-0.056	-0.058135	-0.03322	-0.009966	0.14949	-0.503283	-0.450131	-0.526537	-0.609587
FBgn0000083	CG5730	Annexin IX	A	A	A	A		-0.071	-0.003	0.116	-0.061		-0.063118	-0.028237	-0.18271	-0.008305	0.007	-0.003	-0.056	0.04	0.088033	0	0.106304	0.269082	-0.117931	-0.107965	-0.101321	0.084711
FBgn0019637	CG1433	Another transcription unit	A	A	A	A		0.038	0.093	-0.01	-0.02		0.08305	0.059796	0.006644	0.001661	0.151	0.14	0.027	0.053	0.089694	-0.046508	0.109626	-0.191015	0.24915	-0.044847	-0.063118	-0.220913
FBgn0026268	CG1386	antdh	A	A	A	A		0.086	0.069	-1.355	0.154		0.139524	0.119592	-0.079728	0.1661	0.073	0.126	0.073	0.003	-1.64771	-0.93016	-1.36866	-1.47497	0.23254	0.112948	0.222574	0.04983
FBgn0000097	CG3166	anterior open	X	X	X	U		0.837	1.135	0.951	0.699		0.923516	0.727518	0.671044	1.0265	1.159	1.093	1.063	1.223	1.04311	0.81389	1.2225	0.724196	1.12118	0.621214	0.700942	0.352132
FBgn0031458	CG2855	anterior pharynx defective 1	A	A	A	A		-0.055	0.015	-0.049	0.001		-0.112948	-0.086372	-0.031559	0.011627	-0.043	0.083	0.06	-0.04	-0.126236	0.119592	-0.088033	-0.102982	-0.129558	0.114609	0.078067	-0.059796
FBgn0010750	CG2503	antimeros	A	A	A	A		0.048	0.047	0.021	0.073		0.136202	0.079728	-0.019932	-0.003322	0.05	0.05	0.04	0.047	-0.159456	0.222574	-0.026576	0.046508	0.152812	0.046508	0.13288	-0.039864
FBgn0029512	CG12276	Aos1	A	A	A	A		-0.057	-0.038	0.012	-0.034		-0.076406	-0.01661	-0.09966	-0.036542	-0.03	0.013	-0.05	-0.083	0.023254	-0.073084	0.079728	0.019932	-0.162778	0.003322	-0.026576	0.04983
FBgn0039132	CG5864	AP-1sigma	A	A	A	A		0.009	-0.105	0.032	-0.129		0.04983	-0.046508	-0.069762	0.102982	-0.03	-0.07	-0.196	-0.123	0.18271	-0.076406	0.029898	-0.009966	-0.096338	-0.093016	-0.176066	-0.14949
FBgn0043012	CG6056	AP-2sigma	A	A	A	A		-0.07	-0.213	0.022	-0.042		0.029898	-0.006644	-0.395318	0.093016	-0.183	-0.209	-0.179	-0.279	-0.235862	0.209286	-0.159456	0.275726	-0.119592	-0.019932	-0.14949	0.119592
FBgn0024833	CG9388	AP-47	A	A	A	A		0.016	-0.056	-0.089	-0.001		0.0805585	-0.0290675	-0.006644	0.0174405	-0.0515	-0.044	-0.012	-0.116	-0.0805585	-0.142015	0.018271	-0.151151	-0.0639485	0.202642	-0.0274065	-0.11627
FBgn0024832	CG7057	AP-50	A	A	A	A		0.014	-0.053	0.043	-0.097		0.03322	-0.036542	0.019932	0.039864	-0.017	-0.027	-0.12	-0.046	0.122914	0.043186	0	0.006644	0.086372	-0.096338	0.006644	-0.385352
FBgn0015589	CG1451	APC-like	A	A	A	A		-0.015	-0.039	0.033	0.04		-0.004983	-0.028237	-0.01661	-0.011627	-0.027	-0.126	-0.023	0.02	-0.219252	0.191015	-0.089694	0.24915	0.074745	0.069762	-0.074745	0.089694
FBgn0086378	CG40410	Apoptosis-linked gene-2	A	A	A	A		-0.02	0.08	-0.041	0.014		0.073084	-0.063118	-0.131219	0.043186	0.071	0.08	0.017	0.15	0.006644	-0.111287	0.107965	-0.167761	-0.048169	0.024915	0.014949	0.064779
FBgn0036111	CG6391	Aps	A	A	A	A		0.049	0.06	-0.084	-0.034		0.171083	-0.004983	-0.028237	0.058135	0.113	0.086	-0.078	0.12	-0.181049	0.056474	0.019932	-0.23254	0.096338	-0.026576	-0.08305	-0.122914
FBgn0000099	CG8376	apterous	A	A	A	A		0.021	0.09	-0.061	-0.015		0.076406	0	0	0.006644	0.126	0.106	0.07	0.057	0.046508	-0.169422	0.129558	-0.252472	0.069762	-0.069762	-0.096338	0.036542
FBgn0033926	CG12505	Arc1	A	U	U	A		0.025	0.438	0.842	0.08		0.041525	-0.014949	0.053152	0.021593	0.249	0.498	0.581	0.422	0.176066	0.91355	0.181049	2.09618	0.151151	-0.014949	0.054813	0.129558
FBgn0038742	CG4703	Arc42	A	A	A	A		0.027	0.056	0.08	0.1		-0.043186	0.026576	0.08305	0.039864	0.096	0.067	0.007	0.053	-0.029898	-0.009966	0.122914	0.235862	0.162778	0.069762	0.043186	0.122914
FBgn0031781	CG5972	Arc-p20	X	A	X	X		0.953	0.309	0.842	0.83		0.986634	0.999922	0.800602	1.0265	0.218	0.153	0.515	0.349	0.468402	1.22914	0.750772	0.920194	0.720874	0.91355	0.940126	0.744128
FBgn0032859	CG10954	Arc-p34	X	A	A	X		0.829	0.505	0.214	0.763		0.769874	0.848771	0.933482	0.76323	0.537	0.5235	0.498	0.4605	0.2832	0.195167	0.29898	0.078067	0.662739	0.849602	0.774857	0.76323
FBgn0036064	CG11989	Ard1	A	A	A	A		0.037	-0.059	0.193	0.176		0.013288	0.071423	0.053152	0.008305	-0.003	-0.136	-0.113	0.018	0.292336	0.137863	0.147829	0.192676	0.164439	0.234201	0.285692	0.019932
FBgn0000116	CG32031	Arginine kinase	A	A	A	A		-0.032	-0.034	-0.486	0.034		-0.039864	-0.01661	-0.038203	-0.031559	-0.101	-0.12	-0.063	0.15	-0.986634	0.284031	-0.440165	-0.802263	0.093016	-0.071423	0.014949	0.097999
FBgn0037834	CG6554	Arginine methyltransferase 1	A	A	A	A		-0.041	-0.043	0.045	0.039		-0.009966	-0.018271	-0.124575	-0.009966	-0.078	-0.05	-0.01	-0.033	-0.078067	0.029898	-0.073084	0.300641	-0.013288	0.093016	0.041525	0.034881
FBgn0027093	CG9020	Arginyl-tRNA synthetase	A	A	A	A		0.071	-0.223	0.115	-0.07		0.029898	0.056474	0.076406	0.122914	-0.306	-0.219	-0.179	-0.186	0.079728	0.14949	-0.003322	0.235862	-0.023254	-0.13288	-0.053152	-0.069762
FBgn0087035	CG7439	Argonaute 2	A	A	A	A		0.005	0.131	0.005	0.075		0.048169	-0.03322	0.056474	-0.053152	0.214	0.113	0.09	0.105	-0.239184	-0.142846	0.164439	0.235862	0.219252	0.076406	-0.06644	0.069762
FBgn0026611	CG6671	Argonaute-1	A	A	A	A		0.019	0.132	0.244	-0.03		-0.046508	0.043186	0.004983	0.073084	0.204	0.115	-0.007	0.214	0.274065	0.059796	0.21593	0.426877	0.144507	-0.102982	-0.036542	-0.126236
FBgn0004569	CG4531	argos	A	A	A	A		-0.064	0.031	-0.109	0.044		-0.06644	0.003322	-0.14949	-0.043186	0.022	0.043	0.047	0.013	-0.139524	0.018271	-0.059796	-0.255794	-0.064779	0.086372	-0.01661	0.171083
FBgn0017418	CG5659	ariadne	A	A	A	A		-0.012	-0.012	-0.101	-0.025		-0.154473	0.06644	0.127897	-0.089694	-0.065	-0.02	0.07	-0.033	-0.109626	-0.220913	-0.089694	0.01661	-0.001661	0.04983	-0.076406	-0.071423
FBgn0025186	CG5709	ariadne 2	A	A	A	A		-0.005	-0.076	-0.216	0.022		0.031559	0.021593	-0.144507	0.073084	-0.053	-0.05	-0.081	-0.118	-0.418572	-0.124575	-0.19932	-0.121253	-0.068101	-0.029898	-0.028237	0.214269
FBgn0000117	CG11579	armadillo	A	A	A	A		-0.078	0.004	-0.023	-0.048		-0.129558	-0.048169	-0.061457	-0.074745	0.03	-0.046	-0.02	0.05	-0.021593	0.059796	-0.054813	-0.076406	-0.194337	-0.068101	-0.011627	0.081389
FBgn0041164	CG11513	armitage	A	A	A	A		-0.052	0.139	-0.018	0.011		-0.028237	0.001661	-0.161117	-0.019932	0.165	0.166	0.08	0.146	-0.069762	0.191015	-0.114609	-0.079728	0.051491	-0.031559	0.021593	0.001661
FBgn0029095	CG4276	arouser	A	A	A	A		-0.084	-0.006	-0.089	-0.01		-0.04983	-0.152812	-0.179388	0.046508	0.0115	0.053	-0.028	-0.0595	-0.308946	-0.043186	-0.09966	0.094677	-0.006644	-0.122914	-0.019932	0.107965
FBgn0031050	CG12235	Arp11	A	A	A	A		-0.024	0.113	0.019	0.015		-0.019932	-0.053152	-0.006644	-0.018271	0.203	0.105	-0.007	0.15	-0.186032	0.260777	-0.194337	0.195998	0.230879	0.093016	0.013288	-0.275726
FBgn0000121	CG5962	Arrestin 2	A	A	A	A		-0.106	-0.072	-0.135	0.002		-0.14949	-0.053152	-0.159456	-0.063118	-0.01	-0.133	0.017	-0.163	-0.425216	0.245828	-0.202642	-0.159456	0.013288	-0.093016	0.019932	0.06644
FBgn0039908	CG11533	Asator	A	A	A	A		-0.046	0.228	-0.087	-0.128		-0.086372	-0.026576	-0.029898	-0.041525	0.264	0.282	0.156	0.209	-0.088033	0.01661	-0.137863	-0.137863	-0.29898	-0.078067	-0.121253	-0.014949
FBgn0041607	CG33486	asparagine synthetase	A	A	A	A		-0.04	0.055	-0.047	0.019		0.026576	-0.106304	-0.136202	0.056474	0.071	0.08	-0.023	0.093	-0.061457	-0.059796	-0.06644	0.001661	-0.011627	-0.093016	0.031559	0.147829
FBgn0086443	CG10687	Asparaginyl-tRNA synthetase	X	X	X	X		0.903	1.039	0.905	0.943		0.940126	0.920194	0.827178	0.923516	1.023	1.06	1.103	0.97	0.96338	0.91355	0.97999	0.76406	0.820534	1.00657	0.883652	1.06304
FBgn0002069	CG3821	Aspartyl-tRNA synthetase	A	A	A	A		0.012	0.014	0.139	-0.012		-0.043186	0.036542	0.079728	-0.026576	0.002	0.013	-0.022	0.062	-0.028237	0.28237	-0.004983	0.307285	-0.146168	-0.076406	-0.069762	0.245828
FBgn0023129	CG3705	astray	A	A	A	A		0.114	-0.003	-1.714	0.033		0.106304	0.11627	-0.046508	0.279048	0.017	-0.043	-0.1	0.113	-2.1294	-1.33544	-1.47165	-1.92012	0.089694	-0.03322	0.192676	-0.11627
FBgn0041188	CG5166	Ataxin-2	A	A	A	A		0.047	-0.059	0.056	-0.007		0.119592	0	0.029898	0.036542	-0.027	-0.073	-0.081	-0.056	-0.04983	0.069762	-0.013288	0.21593	0.043186	0.006644	0.036542	-0.112948
FBgn0033010	CG3136	Atf6	A	A	A	A		0.094	0.101	-0.013	0.037		0.093016	0.086372	0.119592	0.076406	0.073	0.14	0.13	0.06	-0.21593	-0.006644	0.18271	-0.013288	0.162778	0.019932	0.006644	-0.043186
FBgn0010433	CG7508	atonal	A	A	A	A		0.051	0.177	-0.117	0.109		0.09966	0.061457	-0.003322	0.044847	0.223	0.193	0.136	0.156	-0.09966	-0.174405	0.073084	-0.26576	0.224235	0.126236	0.262438	-0.176066
FBgn0019644	CG8189	ATP synthase, subunit b	A	A	A	A		0.022	0.015	-0.108	0.006		-0.039864	0.068101	0.056474	0.004983	-0.095	0.043	-0.04	0.153	-0.606265	0.094677	0.378708	-0.297319	0.157795	0.008305	0	-0.142846
FBgn0016120	CG6030	ATP synthase, subunit d	A	A	A	A		-0.048	0.11	-0.237	0.086		-0.159456	0.086372	-0.036542	-0.081389	0.04	0.063	0.213	0.125	-0.616231	0.086372	0.054813	-0.471724	0.137863	-0.003322	0.159456	0.048169
FBgn0010217	CG11154	ATP synthase-beta	A	A	A	A		0.017	0.032	-0.124	-0.039		0	0.076406	-0.192676	0.18271	-0.116	-0.12	0.136	0.226	-0.833822	0.478368	0.205964	-0.345488	-0.006644	0.053152	0.059796	-0.262438
FBgn0020235	CG7610	ATP synthase-gamma chain	A	A	A	A		-0.165	-0.062	-0.227	0.013		-0.18271	-0.0955075	-0.31476	-0.0656095	-0.1055	-0.088	-0.074	0.021	-0.788145	0.347149	0.0955075	-0.560588	-0.163608	0.0573045	0.01661	0.142016
FBgn0016119	CG4412	ATPase coupling factor 6	A	A	A	A		-0.043	0.113	-0.108	-0.121		0.029898	-0.023254	-0.069762	-0.109626	0.116	0.11	0.06	0.166	-0.29898	-0.046508	0.036542	-0.122914	-0.219252	0.009966	0.08305	-0.358776
FBgn0027620	CG1966	ATP-dependent chromatin assembly factor large subunit	A	A	A	A		-0.022	-0.026	0.009	0.02		-0.06644	0.026576	0.019932	-0.069762	-0.048	0.003	-0.013	-0.046	-0.229218	0.307285	-0.200981	0.159456	0.024915	-0.044847	0.01661	0.084711
FBgn0041579	CG4740	Attacin-C	A	A	A	A		0.089	0.171	-0.083	0.148		0.089694	0.089694	0.109626	0.06644	-0.309	0.146	0.445	0.402	0.046508	-0.325556	0.142846	-0.195998	0.229218	0.056474	0.13288	0.172744
FBgn0000146	CG6137	aubergine	X	A	A	A		1.027	0.065	-0.072	0.085		1.00989	0.933482	1.18595	0.97999	0.128	0.027	0.003	0.1	-0.026576	-0.18271	0.04983	-0.129558	0.146168	-0.139524	0.186032	0.147829
FBgn0000147	CG3068	aurora	A	A	A	A		0.049	-0.071	-0.008	0.076		0.164439	0.031559	-0.212608	0.214269	-0.153	-0.176	0.146	-0.101	-0.205964	0.272404	-0.074745	-0.023254	-0.240845	0.220913	0.151151	0.172744
FBgn0036813	CG6877	Aut1	A	A	A	A		0.005	-0.075	0.039	-0.006		0.019932	0.09966	-0.121253	0.021593	-0.083	-0.05	-0.135	-0.031	0.156134	-0.03322	0.09966	-0.068101	0.038203	-0.079728	-0.024915	0.041525
FBgn0035850	CG7986	Autophagy-specific gene 18	A	A	A	A		-0.073	-0.026	0.159	-0.125		-0.122914	-0.053152	0.073084	-0.189354	0.03	0.022	-0.053	-0.103	0.186032	-0.034881	0.122914	0.360437	-0.34881	-0.176066	-0.121253	0.144507
FBgn0044452	CG1241	Autophagy-specific gene 2	A	A	A	A		-0.052	-0.038	0.015	-0.047		-0.102982	-0.059796	-0.04983	0.004983	-0.04	0.027	-0.02	-0.119	0.112948	-0.026576	-0.021593	-0.006644	-0.058135	-0.091355	-0.097999	0.059796
FBgn0029943	CG1643	Autophagy-specific gene 5	A	A	A	A		0.003	-0.025	0.102	0.017		-0.063118	0.064779	0.064779	-0.054813	0.096	0.033	0.066	-0.295	0.152812	0.104643	-0.073084	0.224235	-0.048169	0.259116	0.009966	-0.151151
FBgn0052672	CG32672	Autophagy-specific gene 8a	A	A	A	A		0.047	0.009	0.043	-0.065		0.073084	0.059796	0.039864	0.01661	0.037	-0.003	-0.027	0.03	-0.009966	-0.059796	0.142846	0.09966	0.003322	-0.043186	-0.093016	-0.126236
FBgn0034110	CG3615	Autophagy-specific gene 9	A	A	A	A		0.012	-0.022	0.01	-0.059		0.014949	0.011627	0.187693	-0.1661	0.053	0.023	-0.073	-0.09	0.021593	-0.054813	-0.038203	0.111287	-0.161117	-0.013288	-0.079728	0.018271
FBgn0004587	CG10851	B52	A	A	U	A		0.024	0.064	0.343	-0.013		-0.009966	0.036542	-0.011627	0.08305	-0.013	0.057	0.093	0.12	0.400301	-0.039864	0.347149	0.662739	-0.006644	-0.079728	0.058135	-0.023254
FBgn0011300	CG8224	baboon	A	A	A	A		-0.063	-0.035	-0.027	-0.056		-0.073084	-0.053152	0.006644	-0.13288	0.013	-0.007	-0.103	-0.043	0.119592	-0.172744	0.036542	-0.089694	0.152812	-0.102982	-0.14949	-0.126236
FBgn0036650	CG3971	Baldspot	A	A	A	A		-0.093	0.019	-0.012	-0.17		-0.101321	-0.074745	-0.171083	-0.024915	-0.05	0.02	0.03	0.077	-0.068101	0.023254	-0.104643	0.102982	-0.214269	-0.069762	-0.204303	-0.191015
FBgn0027889	CG6386	ballchen	A	A	A	A		0.003	-0.069	0.115	-0.03		0.071423	0.034881	0.004983	-0.097999	0.02	-0.068	-0.166	-0.063	0.300641	-0.09966	0.21593	0.044847	-0.097999	-0.003322	0.068101	-0.088033
FBgn0001090	CG7088	bangles and beads	A	A	A	A		0.13	0.085	-0.017	0.002		0.089694	0.114609	0.250811	0.063118	0.01	0.03	0.126	0.173	-0.297319	0.423555	0.043186	-0.235862	0.069762	0.026576	0.029898	-0.11627
FBgn0045862	CG12878	barentsz	A	A	A	A		0.088	0.116	0.028	-0.016		0.252472	0.097999	-0.177727	0.181049	0.226	0.057	-0.027	0.209	-0.038203	0.19932	0.134541	-0.18271	-0.009966	0.029898	0.091355	-0.176066
FBgn0011758	CG5529	BarH1	A	A	A	A		0.025	-0.044	-0.313	0.049		0.038203	-0.013288	0.094677	-0.018271	-0.005	-0.078	-0.02	-0.071	-0.393657	-0.26576	-0.14949	-0.443487	0.197659	-0.058135	-0.006644	0.064779
FBgn0004854	CG5488	BarH2	A	A	A	A		0.115	0.372	-0.049	-0.002		0.0921855	0.0473385	0.105474	0.214269	0.5	0.327	0.3015	0.3575	0.134541	-0.253302	0.140354	-0.218421	0.220913	-0.0506605	-0.031559	-0.145337
FBgn0011219	CG31605	Basigin	X	X	X	X		0.842	0.751	0.775	0.873		0.835483	0.926838	0.69762	0.906906	0.721	0.757	0.728	0.797	0.642807	0.835483	0.734162	0.886974	0.509927	0.953414	0.925177	1.1029
FBgn0000229	CG5680	basket	X	X	X	X		0.779	0.95	0.898	0.844		0.717552	0.785653	0.885313	0.727518	0.992	0.988	0.94	0.879	1.06304	0.765721	0.867042	0.895279	0.717552	0.832161	0.739145	1.08629
FBgn0040239	CG4867	bc10	A	A	A	A		0.032	-0.138	-0.047	0.155		0.041525	0.03322	0.004983	0.04983	-0.178	-0.146	-0.032	-0.196	0.021593	-0.028237	-0.106304	-0.076406	0.006644	0.122914	0.169422	0.322234
FBgn0039584	CG14064	beat-VI	A	A	A	A		-0.049	-0.023	-0.162	-0.13		-0.053152	0.053152	-0.06644	-0.129558	-0.023	-0.166	0.126	-0.03	-0.445148	0.252472	-0.292336	-0.162778	-0.169422	-0.069762	-0.109626	-0.169422
FBgn0011211	CG3612	bellwether	A	A	A	A		0.039	0.2	-0.093	-0.02		0.076406	0.013288	-0.023254	0.091355	0.145	0.153	0.196	0.306	-0.3322	0.093016	0.372064	-0.504944	0.051491	-0.026576	0.001661	-0.104643
FBgn0000173	CG18319	bendless	A	A	A	A		-0.032	-0.029	0.087	0.083		-0.01661	-0.028237	-0.093016	0.009966	-0.053	-0.075	0.04	-0.026	-0.176066	0.229218	-0.074745	0.370403	0.141185	0.207625	0.048169	-0.064779
FBgn0005666	CG32019	bent	A	A	A	A		-0.001	-0.028	-0.289	-0.157		0.08305	-0.013288	-0.13288	0.059796	0.023	0	-0.073	-0.063	-0.569723	0.084711	-0.186032	-0.486673	-0.31559	-0.111287	-0.204303	0.004983
FBgn0040238	CG6264	Bestrophin 1	A	A	A	A		-0.083	-0.042	0.011	-0.108		-0.056474	-0.026576	-0.079728	-0.169422	-0.003	-0.053	-0.05	-0.063	0.139524	-0.112948	0.08305	-0.06644	-0.438504	0.06644	-0.106304	0.046508
FBgn0010380	CG12532	Beta Adaptin	A	A	A	A		0.018	-0.059	-0.001	0.055		0.0024915	0.0489995	0.0224235	0	-0.132	-0.098	-0.0015	-0.0035	-0.167761	0.176897	-0.046508	0.0323895	0.201812	0.061457	-0.0539825	0.0091355
FBgn0000108	CG7727	beta amyloid protein precursor-like	A	A	A	A		0.011	0.057	-0.078	-0.044		0.048169	-0.041525	0.024915	0.013288	0.057	0.013	0.076	0.08	-0.009966	-0.21593	0.179388	-0.26576	0.069762	0.031559	-0.154473	-0.124575
FBgn0003471	CG5870	beta Spectrin	A	A	A	A		0.047	0.047	0.287	0.062		-0.044847	0.028237	0.202642	0.001661	0.023	0.07	0.096	-0.003	0.044847	0.295658	0.200981	0.606265	-0.081389	0.284031	0.078067	-0.031559
FBgn0015000	CG3469	beta subunit of type I geranylgeranyl transferase	X	X	X	X		0.893	0.92	0.813	0.801		0.808907	0.857076	1.07965	0.825517	0.86	0.93	0.94	0.95	0.833822	0.825517	0.895279	0.695959	0.734162	0.858737	0.792297	0.820534
FBgn0028970	CG18627	beta subunit of type II geranylgeranyl transferase	X	X	X	X		0.936	0.935	0.838	0.9		0.877008	0.925177	1.07633	0.867042	0.924	0.963	0.917	0.937	0.749111	0.923516	0.838805	0.838805	0.870364	0.888635	0.908567	0.933482
FBgn0027538	CG8536	beta4GalNAcTA	A	A	A	A		-0.002	-0.068	0.002	0.001		-0.051491	-0.003322	0.073084	-0.026576	-0.017	-0.04	-0.123	-0.09	0.089694	-0.176066	0.043186	0.051491	0.102982	-0.073084	-0.031559	0.006644
FBgn0039625	CG14517	beta4GalNAcTB	A	A	A	A		-0.025	-0.041	-0.059	0.003		0.043186	-0.059796	-0.11627	0.031559	0.002	0.01	-0.113	-0.063	-0.107965	-0.029898	0.051491	-0.14949	0.063118	0.008305	0.19932	-0.257455
FBgn0025724	CG6699	beta'-coatomer protein	X	X	X	X		0.969	1.019	0.777	0.849		1.03646	0.918533	0.885313	1.0348	0.982	0.993	1.013	1.086	0.573045	1.01321	0.739145	0.78067	0.84711	0.855415	0.890296	0.803924
FBgn0003887	CG9277	beta-Tubulin at 56D	A	A	A	A		-0.014	0.027	-0.012	0.001		-0.008305	0.0008305	-0.003322	-0.0456775	-0.0145	0.0335	0.0225	0.0665	-0.0157795	0.0589655	-0.004983	-0.088033	-0.0174405	-0.076406	-0.08305	0.179388
FBgn0003888	CG3401	beta-Tubulin at 60D	A	A	A	A		0.1	0.17	-0.023	0.074		0.109626	0.064779	0.101321	0.122914	0.272	0.136	0.1	0.173	-0.074745	-0.023254	0.094677	-0.089694	0.041525	0.074745	0.119592	0.059796
FBgn0003889	CG9359	beta-Tubulin at 85D	A	U	X	U		0.179	0.294	1.365	0.816		0.061457	0.184371	0.179388	0.292336	1.035	-0.106	0.241	0.005	1.01487	2.59448	0.767382	1.08131	0.126236	1.97493	1.54805	-0.387013
FBgn0000181	CG3644	bicaudal	A	A	U	A		-0.012	0.11	0.371	0.065		-0.08305	0.004983	-0.046508	0.076406	0.095	0.115	0.043	0.188	0.134541	0.220913	0.496639	0.632841	0.144507	-0.008305	0.056474	0.068101
FBgn0032679	CG10302	bicoid stability factor	X	X	X	X		0.903	0.925	0.858	0.754		0.86372	0.906906	0.91355	0.926838	0.947	0.95	0.827	0.974	0.923516	0.850432	0.900262	0.757416	0.704264	0.840466	0.78067	0.690976
FBgn0033073	CG8276	bicoid-interacting protein 3	A	A	A	A		0.03	0.05	-0.039	0.053		0.003322	0.043186	0.011627	0.063118	0.131	0.027	-0.013	0.053	-0.073084	-0.034881	0.093016	-0.139524	0.152812	0.026576	0.036542	-0.003322
FBgn0014133	CG1822	bifocal	A	A	A	A		-0.041	0.046	0.012	-0.134		-0.023254	-0.08305	-0.107965	0.051491	0.14	0.057	-0.037	0.023	0.112948	-0.179388	0.054813	0.059796	-0.088033	-0.101321	-0.109626	-0.235862
FBgn0087007	CG42230	big bang	A	A	A	A		-0.037	0.01	-1.092	0.125		-0.0523215	-0.046508	-0.014949	-0.0323895	0.0025	0.0665	-0.0645	0.037	-1.2989	-0.707586	-1.16436	-1.19675	0.112118	0.0473385	0.06644	0.275726
FBgn0000180	CG4722	big brain	X	X	X	U		0.871	1.089	0.747	0.592		0.858737	0.875347	0.757416	0.991617	1.118	1.093	1.053	1.09	0.792297	0.868703	0.732501	0.594638	0.338844	0.724196	0.684332	0.619553
FBgn0013753	CG7959	Big brother	A	A	A	A		-0.037	-0.067	-0.033	0.057		-0.038203	-0.069762	-0.028237	-0.009966	-0.121	-0.023	-0.096	-0.026	-0.104643	-0.021593	0.029898	-0.034881	0.136202	0.019932	0.011627	0.061457
FBgn0026263	CG7574	bip1	A	A	A	A		0.071	0.088	0.015	-0.036		0.03322	0.081389	0.176066	-0.006644	0.032	0.14	0.116	0.063	-0.059796	0.147829	0.028237	-0.056474	-0.006644	0.029898	-0.006644	-0.161117
FBgn0026262	CG2009	bip2	A	A	A	A		-0.082	-0.015	-0.047	-0.06		-0.111287	-0.039864	-0.053152	-0.124575	0.025	0	-0.027	-0.056	0.081389	-0.137863	0.031559	-0.164439	-0.004983	0.078067	-0.074745	-0.239184
FBgn0053555	CG33555	bitesize	A	A	A	A		0.064	0.107	-0.186	0.032		0.117931	0.081389	0.01661	0.038203	0.058	0.096	0.083	0.19	-0.227557	-0.044847	-0.194337	-0.279048	0.044847	-0.044847	0.004983	0.122914
FBgn0002638	CG10480	Bj1 protein	A	A	A	A		0.073	0.012	0.035	0.039		0.18271	0.023254	0.009966	0.076406	0.008	0.093	-0.017	-0.036	-0.176066	0.214269	-0.013288	0.114609	-0.09966	0.109626	0.088033	0.058135
FBgn0038387	CG5268	black pearl	A	A	A	A		0.015	-0.008	0.01	0.064		0.04983	0.053152	0.053152	-0.096338	0.037	0	-0.08	0.013	0.156134	-0.292336	0.156134	0.019932	-0.239184	0.073084	0.073084	0.34881
FBgn0000228	CG14025	Blastoderm-specific gene 25D	X	X	X	X		1.086	0.995	0.801	0.772		1.10457	0.993278	1.20589	1.03979	0.992	1.007	0.968	1.013	0.63118	0.855415	0.850432	0.865381	0.715891	0.815551	0.822195	0.735823
FBgn0041161	CG6451	bluestreak	A	A	A	A		-0.011	0.043	-0.11	-0.003		-0.109626	-0.046508	0.09966	0.013288	0.143	-0.007	0.02	0.017	-0.023254	-0.172744	-0.026576	-0.219252	0.14949	-0.08305	-0.079728	0
FBgn0026562	CG6378	BM-40-SPARC	A	A	A	A		0.126	0.032	-0.01	-0.012		0.061457	0.242506	0.088033	0.112948	0.012	0.047	0	0.067	-0.171083	0.009966	0.147829	-0.026576	-0.240845	0.073084	-0.009966	0.129558
FBgn0004132	CG30498	boca	A	A	A	A		0.072	-0.192	0.097	0.059		0.091355	0.043186	0.068101	0.086372	-0.091	-0.227	-0.204	-0.244	0.071423	0.106304	-0.024915	0.235862	-0.064779	0.048169	0.024915	0.225896
FBgn0037719	CG9424	bocksbeutel	A	A	A	A		-0.027	-0.088	-0.11	0.002		-0.019932	0.023254	-0.089694	-0.019932	-0.093	-0.096	-0.08	-0.083	-0.036542	-0.205964	0.013288	-0.212608	-0.192676	0.06644	0.063118	0.069762
FBgn0023097	CG5206	bonus	A	A	A	A		-0.016	-0.044	0.168	0.013		-0.004983	-0.011627	-0.156134	0.107135	-0.1405	-0.0295	0.0815	-0.0875	0.041525	0.246659	-0.008305	0.391996	0.0988295	0.031559	-0.08305	0.0058135
FBgn0011206	CG4760	boule	A	A	A	A		0.006	0.042	-0.112	0.008		-0.046508	0.029898	0.043186	-0.003322	0.05	0.083	-0.05	0.083	-0.023254	-0.262438	-0.31559	0.152812	-0.006644	-0.056474	-0.006644	0.102982
FBgn0000212	CG5942	brahma	A	A	A	A		-0.033	0.068	0.024	-0.047		-0.04983	-0.069762	0.006644	-0.019932	0.08	0.11	0.07	0.01	-0.239184	0.358776	-0.139524	0.11627	-0.009966	-0.043186	-0.089694	-0.043186
FBgn0042085	CG3274	Brahma associated protein 170kD	A	A	A	A		0.03	-0.015	-0.057	-0.036		0.106304	0.023254	-0.006644	-0.001661	0.09	0.035	-0.083	-0.103	0.162778	-0.242506	0.204303	-0.352132	0.006644	-0.154473	-0.097999	0.101321
FBgn0025716	CG6546	Brahma associated protein 55kD	A	A	A	A		0.024	-0.035	-0.002	-0.016		0.089694	0.124575	-0.177727	0.061457	-0.053	-0.04	0.003	-0.05	-0.093016	0.136202	-0.044847	-0.004983	-0.152812	0.039864	0.001661	0.048169
FBgn0025463	CG4303	Brahma associated protein 60kD	A	A	A	A		0.025	0.126	-0.059	0.047		0.0772365	-0.001661	0.0174405	0.0074745	0.1945	0.141	0.03	0.1365	0.0124575	-0.166931	0.128727	-0.209286	0.097999	-0.0224235	0.0074745	0.103813
FBgn0010300	CG10719	brain tumor	X	X	X	X		0.89	1.087	0.928	0.868		0.906906	0.86372	0.923516	0.865381	1.171	1.11	1.027	1.04	1.12948	0.790636	1.05141	0.742467	0.727518	0.900262	0.881991	0.961719
FBgn0086694	CG10542	Bre1	A	A	A	A		0.064	0.076	0.049	-0.117		0.134541	0.021593	0.011627	0.089694	0.143	0.146	-0.02	0.033	-0.003322	-0.011627	0.181049	0.029898	-0.146168	-0.051491	-0.126236	-0.142846
FBgn0038499	CG31256	Brf	A	A	A	A		-0.063	-0.033	-0.014	0.067		0.053152	-0.146168	-0.289014	0.129558	-0.126	-0.06	-0.033	0.087	-0.222574	0.23254	0.11627	-0.18271	-0.112948	0.056474	0.129558	0.195998
FBgn0024250	CG9653	brinker	A	A	A	A		-0.015	-0.116	-0.03	0.076		0.041525	-0.024915	-0.051491	-0.024915	-0.07	-0.123	-0.193	-0.076	-0.096338	0.011627	-0.09966	0.063118	0.09966	0.064779	-0.04983	0.189354
FBgn0000210	CG11491	broad	A	A	A	A		0.105	0.197	-0.07	0.033		0.179388	0.096338	-0.026576	0.169422	0.133	0.259	0.193	0.203	-0.056474	-0.01661	0.056474	-0.262438	0.159456	-0.043186	-0.076406	0.093016
FBgn0004893	CG10021	brother of odd with entrails limited	X	X	X	X		0.827	1.047	0.891	0.835		0.821365	0.887805	0.602113	0.99743	1.075	1.042	1.017	1.054	0.84628	0.901923	1.03812	0.777348	0.625367	0.878669	0.921025	0.916042
FBgn0027535	CG15110	brother of tout-velu	A	A	A	A		0.012	0.007	-0.017	0.05		0.009966	-0.03322	-0.013288	0.086372	-0.033	0.007	-0.003	0.057	0.013288	0.043186	-0.046508	-0.079728	0.126236	0.109626	0.04983	-0.086372
FBgn0037808	CG6303	Bruce	A	A	A	A		0.032	0.02	-0.088	-0.062		0.094677	0.071423	-0.043186	0.006644	-0.035	0.096	-0.003	0.023	-0.217591	-0.054813	-0.018271	-0.063118	-0.063118	0.126236	0.019932	-0.330539
FBgn0011785	CG31132	BRWD3	A	A	A	A		-0.045	-0.075	-0.102	0.059		0.008305	-0.036542	-0.154473	0.003322	-0.075	-0.06	-0.143	-0.02	-0.157795	-0.03322	-0.058135	-0.159456	0.036542	0.084711	0.104643	0.011627
FBgn0012049	CG11494	BTB-protein-VII	A	A	A	A		-0.07	-0.083	0.044	-0.151		-0.054813	-0.1661	-0.24915	0.191015	-0.078	-0.095	0.008	-0.166	-0.200981	0.355454	-0.212608	0.234201	-0.38203	0.03322	-0.069762	-0.184371
FBgn0025458	CG7838	Bub1-related kinase	A	A	A	A		0.129	-0.13	0.026	0.049		0.074745	0.146168	0.064779	0.229218	-0.347	-0.085	0.013	-0.101	-0.151151	0.194337	-0.039864	0.101321	-0.079728	0.139524	0.187693	-0.051491
FBgn0025457	CG7581	Bub3	A	A	A	A		0.028	0.077	-0.001	-0.133		0.164439	0.043186	-0.112948	0.018271	0.103	0.1	0.02	0.083	0.177727	-0.260777	0.176066	-0.096338	-0.240845	-0.09966	-0.088033	-0.104643
FBgn0040491	CG8238	Buffy	A	A	A	A		-0.054	-0.088	-0.004	0.028		-0.029898	-0.03322	-0.162778	0.009966	-0.219	-0.027	0.003	-0.109	-0.289014	0.41525	-0.368742	0.225896	-0.08305	0.03322	0.009966	0.152812
FBgn0010460	CG5461	bunched	X	U	X	U		0.63	0.555	0.912	0.768		0.51491	0.752433	0.566401	0.684332	0.459	0.53	0.645	0.587	0.765721	1.04477	0.68101	1.15772	0.312268	1.07799	0.827178	0.855415
FBgn0010292	CG1430	by S6	A	A	A	A		-0.022	0.089	-0.169	-0.008		-0.026576	-0.146168	0.102982	-0.019932	0.13	0.057	0	0.17	-0.209286	-0.139524	-0.003322	-0.322234	-0.053152	-0.009966	-0.006644	0.036542
FBgn0011571	CG3606	cabeza	A	A	A	A		-0.01	0.06	0.087	0.07		0.186032	-0.073084	-0.112948	-0.039864	0.096	0.063	-0.053	0.133	0.11627	-0.106304	0.086372	0.252472	-0.139524	0.063118	0.053152	0.302302
FBgn0025678	CG5809	CaBP1	X	X	X	X		0.929	1.03	0.903	0.869		0.937635	0.853754	0.91355	1.01072	0.951	1.0595	0.9255	1.182	0.948431	0.739976	0.920194	1.00241	0.803094	0.890296	0.938465	0.843788
FBgn0043364	CG4427	cabut	X	X	U	X		0.834	0.879	0.779	0.753		0.79645	0.86289	0.820534	0.855415	0.7195	0.8315	0.9335	1.0325	0.420233	1.07301	0.719213	0.902753	0.612909	0.768213	0.754094	0.877838
FBgn0031114	CG1676	cactin	A	A	A	A		0.007	0.007	-0.049	0.018		-0.043186	0.063118	0.019932	-0.013288	0.071	0.048	-0.02	-0.07	0.009966	-0.146168	0.043186	-0.102982	0.119592	0.039864	0.06644	-0.152812
FBgn0038247	CG3389	Cad88C	A	A	A	A		-0.183	-0.255	0.023	0.112		-0.285692	-0.089694	-0.14949	-0.205964	-0.321	-0.37	0.045	-0.375	-0.352132	0.451792	-0.43186	0.425216	-0.08305	0.162778	0.202642	0.1661
FBgn0022800	CG10244	Cad96Ca	A	A	A	A		0.004	-0.011	-0.189	-0.038		-0.013288	0.006644	0.021593	0	0.015	-0.007	0.042	-0.095	-0.312268	0.156134	-0.352132	-0.247489	0.038203	-0.127897	-0.111287	0.04983
FBgn0039709	CG31009	Cad99C	A	A	A	A		0.049	-0.076	-0.165	-0.087		0.119592	-0.184371	0.039864	0.222574	-0.113	-0.096	-0.07	-0.023	-0.393657	0.234201	-0.277387	-0.224235	-0.111287	-0.189354	-0.04983	0.001661
FBgn0015609	CG7100	Cadherin-N	X	X	U	U		0.646	0.793	0.637	0.633		0.71423	0.689315	0.48169	0.69762	0.673	0.739	0.885	0.876	0.24915	1.30222	0.63118	0.367081	0.009966	0.845449	0.754094	0.921855
FBgn0033526	CG12892	Caf1-105	A	A	A	A		-0.151	0.025	-0.065	0.129		-0.11627	-0.081389	-0.287353	-0.117931	0.093	0.073	-0.07	0.003	-0.107965	-0.004983	-0.071423	-0.074745	0.063118	0.156134	0.079728	0.217591
FBgn0030054	CG12109	Caf1-180	A	A	A	A		-0.019	-0.09	0.016	-0.056		0.004983	0.003322	-0.001661	-0.08305	-0.3795	-0.1015	0.1215	0.0005	0.009966	-0.078067	0.08305	0.048169	0.01661	-0.091355	0.003322	-0.154473
FBgn0004580	CG6702	Calbindin 53E	A	A	A	A		-0.076	0.118	-0.16	-0.108		-0.129558	-0.011627	0.011627	-0.172744	0.101	0.083	0.018	0.269	-0.205964	-0.044847	-0.076406	-0.313929	-0.059796	-0.071423	-0.207625	-0.091355
FBgn0030758	CG9819	Calcineurin A at 14F	A	A	A	A		0.037	0.037	-0.062	0.103		0.131219	-0.018271	-0.102982	0.136202	0.085	0.081	-0.193	0.173	-0.071423	-0.094677	0.038203	-0.119592	0.260777	0.036542	0.09966	0.013288
FBgn0016126	CG1495	Calcium/calmodulin-dependent protein kinase I	A	A	A	A		-0.075	-0.067	0.079	-0.184		-0.031559	-0.059796	-0.137863	-0.069762	-0.12	-0.038	-0.032	-0.076	-0.013288	0.04983	-0.023254	0.302302	-0.142846	-0.151151	-0.141185	-0.29898
FBgn0000253	CG8472	Calmodulin	A	A	A	A		-0.008	0.145	0.278	0.002		-0.096338	-0.146168	-0.089694	0.29898	0.156	0.13	0.08	0.213	0.146168	0.063118	0.395318	0.508266	-0.069762	-0.046508	0	0.122914
FBgn0025864	CG12737	Calmodulin-binding protein related to a Rab3 GDP/GTP exchange protein	A	A	A	A		0	0.054	0.036	-0.074		0.056474	-0.068101	-0.034881	0.048169	0.098	0.06	0.047	0.01	0.051491	0.039864	-0.008305	0.061457	-0.280709	0.013288	-0.01661	-0.011627
FBgn0015622	CG11958	Calnexin 99A	A	A	A	A		0.007	-0.05	0.078	-0.096		-0.01661	-0.026576	0.089694	-0.01661	-0.076	-0.033	-0.086	-0.006	-0.089694	-0.039864	0.004983	0.435182	-0.039864	-0.064779	-0.109626	-0.171083
FBgn0039928	CG11059	calsyntenin-1	A	A	A	A		-0.039	0.02	-0.085	-0.13		-0.059796	-0.036542	0.004983	-0.06644	0.043	0.027	0	0.01	-0.029898	-0.164439	0.009966	-0.154473	-0.19932	0.009966	-0.195998	-0.134541
FBgn0000340	CG2534	canoe	A	A	A	A		0.003	0.059	-0.042	-0.047		0.06644	0.009966	0	-0.064779	0.106	0.133	-0.02	0.017	-0.041525	-0.006644	0.023254	-0.144507	-0.041525	-0.044847	-0.091355	-0.008305
FBgn0033504	CG18408	CAP	A	A	A	A		-0.025	-0.341	0.004	-0.067		-0.04983	-0.048169	0.219252	-0.220913	-0.201	-0.462	-0.382	-0.319	-0.159456	-0.001661	0.036542	0.139524	-0.152812	0.031559	0.029898	-0.176066
FBgn0039680	CG1911	CAP-D2 condensin subunit	A	A	A	A		0.022	0.038	-0.024	-0.012		0.04983	0.013288	-0.019932	0.043186	0.067	0.017	0.03	0.037	-0.119592	0.152812	-0.021593	-0.109626	-0.026576	0.034881	0.004983	-0.063118
FBgn0000338	CG17894	cap-n-collar	A	A	A	A		-0.07	-0.051	-0.103	-0.007		-0.089694	-0.11627	-0.14949	0.076406	-0.015	-0.068	-0.09	-0.031	-0.162778	-0.13288	-0.06644	-0.04983	0.026576	0.069762	-0.063118	-0.059796
FBgn0034577	CG10540	capping protein alpha	A	A	A	A		-0.034	0.409	0.192	-0.046		0.001661	-0.073084	-0.161117	0.097999	0.409	0.395	0.512	0.319	-0.039864	0.36542	0.064779	0.377047	-0.171083	0.013288	-0.024915	-0.001661
FBgn0011570	CG17158	capping protein beta	X	X	X	X		0.842	1.011	0.876	0.86		0.96338	0.837144	0.700942	0.867042	1.046	0.993	1.023	0.983	0.790636	0.970024	0.890296	0.853754	0.774026	0.933482	0.916872	0.817212
FBgn0015925	CG3730	capsuleen	A	A	A	A		-0.066	-0.16	0.07	-0.09		-0.122914	-0.006644	0.013288	-0.146168	-0.561	0.143	-0.05	-0.173	-0.03322	0.142846	-0.06644	0.235862	-0.541486	-0.039864	0.159456	0.063118
FBgn0028388	CG33979	capulet	A	U	X	X		0.274	0.633	0.951	0.819		0.240845	0.310607	0.307285	0.239184	0.553	0.468	0.747	0.764	0.828839	0.840466	0.805585	1.3288	0.566401	0.828839	0.895279	0.984973
FBgn0027844	CG7820	Carbonic anhydrase 1	X	X	X	X		0.862	1.005	0.785	0.892		0.805585	0.893618	0.712569	1.03646	1.028	0.995	0.975	1.02	0.84711	0.732501	0.916872	0.644468	1.07467	0.850432	0.715891	0.926838
FBgn0027843	CG6906	Carbonic anhydrase 2	A	A	A	A		0.023	-0.053	-0.017	0.113		-0.01661	-0.019932	-0.026576	0.156134	-0.136	-0.05	0.027	-0.053	-0.053152	0.159456	-0.079728	-0.096338	-0.03322	0.23254	0.202642	0.04983
FBgn0000257	CG12230	carnation	A	A	A	A		-0.113	-0.029	-0.152	-0.167		-0.014949	-0.111287	-0.262438	-0.064779	0.015	0	-0.066	-0.063	-0.154473	-0.084711	-0.117931	-0.24915	-0.352132	0.011627	-0.081389	-0.244167
FBgn0022213	CG13281	CAS/CSE1 segregation protein	X	X	X	X		0.86	0.866	0.944	0.695		0.833822	0.888635	0.822195	0.893618	0.894	0.87	0.894	0.804	0.999922	0.772365	0.818873	1.18595	0.554774	0.755755	0.800602	0.667722
FBgn0015024	CG2028	Casein kinase Ialpha	A	A	A	A		0.121	0.005	-0.043	-0.025		0.112948	0.093016	0.063118	0.21593	0.121	-0.209	0.159	-0.05	0.006644	-0.139524	0.122914	-0.162778	-0.039864	0.069762	-0.176066	0.046508
FBgn0000259	CG15224	Casein kinase II beta subunit	A	A	A	A		-0.064	-0.136	0.192	-0.147		0.064779	-0.146168	-0.3322	0.159456	-0.096	-0.126	-0.106	-0.216	0.317251	-0.024915	0.272404	0.202642	-0.308946	-0.122914	-0.101321	-0.054813
FBgn0034068	CG8400	caspar	A	A	A	A		-0.076	-0.101	-0.04	-0.15		-0.151151	0.011627	-0.031559	-0.13288	-0.123	-0.116	-0.01	-0.153	-0.048169	-0.129558	-0.176066	0.194337	-0.611248	0.031559	-0.048169	0.028237
FBgn0000261	CG6871	Catalase	A	A	U	A		0.023	0.066	0.246	-0.136		0.018271	0.013288	0.018271	0.043186	-0.017	0.106	-0.023	0.196	0.335522	-0.184371	0.096338	0.735823	0.079728	-0.176066	-0.177727	-0.269082
FBgn0029093	CG1548	cathD	A	A	U	A		0.027	0.096	0.276	0.186		-0.003322	0.038203	0.102982	-0.031559	-0.068	0.08	0.163	0.209	0.202642	0.089694	0.152812	0.659417	0.122914	0.134541	0.154473	0.330539
FBgn0004780	CG2341	Ccp84Ad	A	A	A	A		0.142	0.095	0.057	0.088		0.026576	0.144507	0.327217	0.068101	-0.027	0.053	0.194	0.16	-0.018271	0.224235	0.03322	-0.009966	0.036542	0.08305	0.142846	0.088033
FBgn0015019	CG8977	Cctgamma	A	A	A	A		-0.005	-0.059	0.098	-0.03		0.06644	0.019932	-0.109626	0.003322	-0.03	-0.05	-0.116	-0.04	0.069762	0.122914	0.136202	0.063118	-0.076406	-0.026576	0.159456	-0.176066
FBgn0025781	CG6759	cdc16	A	A	A	A		-0.05	-0.14	-0.161	-0.002		-0.172744	-0.056474	0.11627	-0.086372	-0.136	-0.116	-0.12	-0.189	-0.242506	0.01661	-0.362098	-0.056474	-0.006644	0.009966	0.013288	-0.023254
FBgn0004106dup	CG5363dup	cdc2_dup	X	X	X	X		0.909	0.87	0.926	0.771		0.86372	0.970024	0.908567	0.895279	0.959	0.9535	0.935	0.6335	0.84711	1.04311	0.832161	0.983312	1.01653	0.513249	0.837144	0.717552
FBgn0013435	CG1362	cdc2-related-kinase	A	A	A	A		-0.067	0.002	0.066	0.038		-0.089694	-0.139524	-0.026576	-0.013288	0.04	-0.01	-0.007	-0.016	0.003322	0.159456	-0.073084	0.172744	-0.079728	0.079728	-0.179388	0.3322
FBgn0011573	CG12019	Cdc37	A	A	A	A		0.074	-0.026	0.01	-0.05		0.051491	0.073084	0.172744	-0.001661	-0.07	-0.027	0.023	-0.03	-0.202642	0.106304	-0.084711	0.222574	-0.171083	-0.046508	0.112948	-0.096338
FBgn0010341	CG12530	Cdc42	A	A	A	A		0.047	-0.038	0.061	0.013		0.06644	0.023254	0.019932	0.076406	-0.015	-0.003	-0.063	-0.07	-0.004983	0.028237	0.059796	0.162778	0.136202	-0.043186	-0.031559	-0.008305
FBgn0026143	CG3658	CDC45L	A	A	A	A		0.043	0.003	0.022	-0.087		0.006644	0.08305	0.176066	-0.093016	-0.186	0.053	0.186	-0.043	0.106304	-0.009966	-0.073084	0.06644	-0.009966	-0.076406	-0.156134	-0.106304
FBgn0035918	CG5971	Cdc6	A	A	A	A		-0.024	-0.013	0.015	-0.029		0.043186	-0.026576	-0.110457	-0.0041525	-0.062	0.08	-0.1115	0.0415	0.044847	-0.053152	-0.159456	0.229218	-0.044847	0.0606265	-0.023254	-0.107965
FBgn0032821	CG10538	CdGAPr	X	X	X	U		1.008	1.131	0.879	0.727		1.06968	0.989956	0.960058	1.01321	1.209	1.116	1.1	1.1	0.976668	0.744128	1.12948	0.6644	0.225896	0.943448	0.910228	0.827178
FBgn0027491	CG5387	Cdk5 activator-like protein	X	U	X	X		0.834	0.791	0.869	0.672		0.916872	0.719213	0.782331	0.916872	0.626	0.824	1.161	0.553	0.616231	1.10457	0.795619	0.958397	0.488334	0.798941	0.652773	0.749111
FBgn0029092	CG11804	ced-6	A	A	A	A		0.014	0	0.12	-0.098		0.091355	0.054813	-0.078067	-0.011627	-0.048	-0.046	-0.027	0.12	-0.078067	0.202642	0.053152	0.302302	-0.197659	-0.03322	-0.122914	-0.039864
FBgn0086697	CG31258	Cenp-C	A	A	A	A		-0.167	-0.105	-0.069	-0.023		-0.059796	-0.1661	-0.36542	-0.076406	-0.133	-0.033	-0.105	-0.149	-0.285692	-0.006644	0.043186	-0.024915	-0.021593	-0.004983	-0.102982	0.036542
FBgn0039056	CG6742	centaurin beta 1A	A	A	A	A		-0.001	-0.007	-0.12	-0.078		0.217591	-0.225896	0.076406	-0.073084	-0.105	0.058	-0.055	0.075	-0.089694	-0.164439	-0.04983	-0.176066	-0.034881	-0.073084	-0.129558	-0.074745
FBgn0028509	CG31811	centaurin gamma 1A	X	X	X	X		0.859	0.92	0.887	0.773		0.820534	0.828839	0.905245	0.88033	0.957	0.94	0.874	0.907	0.983312	0.828839	0.853754	0.88033	0.657756	0.777348	0.732501	0.923516
FBgn0004876	CG6027	center divider	A	A	A	A		0	0.064	0.075	-0.167		-0.106304	0.039864	0.059796	0.006644	0.08	0.09	0.033	0.053	0.073084	0.026576	0.04983	0.14949	-0.471724	-0.053152	-0.152812	0.009966
FBgn0000283	CG6384	Centrosomal protein 190kD	A	A	A	A		0.073	-0.034	-0.053	0.088		0.139524	0.051491	0.001661	0.101321	-0.068	0	-0.043	-0.026	-0.094677	-0.053152	-0.008305	-0.054813	0.146168	0.014949	0.081389	0.111287
FBgn0086757	CG4840	centrosomin's beautiful sister	A	A	A	A		-0.013	-0.036	0.004	-0.146		0.026576	-0.006644	-0.023254	-0.04983	-0.02	0.023	-0.07	-0.076	0.119592	-0.172744	0.109626	-0.039864	-0.191015	-0.096338	-0.161117	-0.136202
FBgn0038013	CG10038	CG10038	A	A	A	A		-0.015	-0.211	0.036	0.064		0.046508	0.031559	-0.117931	-0.019932	-0.256	-0.131	-0.159	-0.297	0.11627	0.018271	0.056474	-0.046508	0.202642	0.064779	0.086372	-0.097999
FBgn0037473	CG10068	CG10068	A	A	A	A		-0.135	-0.009	0.008	-0.091		-0.088033	-0.088033	-0.177727	-0.186032	0.086	-0.028	-0.073	-0.02	0.244167	-0.209286	0.059796	-0.061457	-0.242506	-0.013288	-0.09966	-0.006644
FBgn0035722	CG10075	CG10075	A	A	A	A		-0.044	-0.031	0.018	0.023		-0.177727	-0.029898	0.079728	-0.048169	-0.086	-0.066	0.037	-0.01	0.003322	0.074745	0.006644	-0.013288	0.184371	0.041525	0.054813	-0.187693
FBgn0034644	CG10082	CG10082	A	A	A	A		0.079	0.018	0.112	-0.063		0.102982	0.04983	0.126236	0.036542	0.017	-0.003	0.053	0.003	0.136202	-0.006644	0.069762	0.24915	0.009966	-0.023254	-0.093016	-0.146168
FBgn0037472	CG10098	CG10098	A	A	A	A		0.081	0.012	0.082	-0.071		0.101321	0.028237	0.112948	0.08305	0.018	0.023	0.027	-0.02	0.227557	0.004983	0.031559	0.064779	-0.003322	-0.056474	-0.004983	-0.217591
FBgn0035715	CG10103	CG10103	A	A	A	U		0.005	-0.042	-0.046	0.284		-0.01661	-0.036542	0.09966	-0.026576	-0.116	-0.053	0.013	-0.013	-0.156134	0.04983	-0.063118	-0.013288	0.46508	0.43186	0.262438	-0.023254
FBgn0035713	CG10107	CG10107	A	A	A	A		0.25	0.063	0.035	0.058		0.214269	0.274065	0.284031	0.225896	0.06	0.073	0.073	0.047	-0.073084	0.073084	0.101321	0.038203	0.111287	0.139524	0.091355	-0.111287
FBgn0031871	CG10158	CG10158	X	X	X	X		0.94	1.144	1.015	0.952		0.976668	0.926838	0.860398	0.9966	1.229	1.159	1.083	1.106	1.2225	0.767382	1.27233	0.79728	1.08297	0.890296	0.88033	0.953414
FBgn0035294	CG1017	CG1017	A	A	U	A		0.022	0.082	0.345	0.044		0.013288	0.039864	0.028237	0.006644	0.018	0.106	0.073	0.13	0.255794	0.101321	0.380369	0.641146	-0.004983	0.08305	0.008305	0.088033
FBgn0036353	CG10171	CG10171	A	A	A	A		0.05	-0.045	-0.076	0.04		-0.029898	0.09966	0.073084	0.056474	-0.149	-0.096	0.02	0.047	0	-0.186032	0.119592	-0.239184	0.109626	0.003322	0.112948	-0.06644
FBgn0039094	CG10184	CG10184	A	A	A	A		-0.019	0.102	0.005	0.007		-0.021593	0.048169	-0.112948	0.011627	0.095	0.126	0.023	0.163	-0.003322	0.039864	0.061457	-0.076406	0.03322	0.028237	-0.081389	0.04983
FBgn0032797	CG10186	CG10186	X	X	X	X		0.88	1.066	0.867	0.844		0.820534	0.906906	0.81389	0.97999	1.05	1.086	1.036	1.093	0.755755	1.01653	0.890296	0.803924	0.81389	0.885313	0.838805	0.838805
FBgn0032793	CG10189	CG10189	A	A	A	A		-0.048	-0.022	-0.002	0.035		0.003322	-0.093016	-0.01661	-0.086372	0.01	0.065	-0.1	-0.063	-0.03322	-0.04983	0.029898	0.046508	0.046508	0.112948	-0.08305	0.063118
FBgn0036354	CG10191	CG10191	A	A	A	A		-0.007	-0.073	-0.08	0.059		-0.006644	-0.056474	-0.046508	0.079728	-0.169	-0.173	-0.086	0.136	-0.08305	0.189354	-0.21593	-0.209286	-0.006644	0.169422	0.179388	-0.106304
FBgn0033971	CG10209	CG10209	A	A	A	A		-0.066	-0.044	-0.066	0.047		-0.106304	-0.023254	-0.01661	-0.11627	0.003	0.003	-0.12	-0.063	0.046508	-0.192676	-0.01661	-0.09966	0.162778	-0.129558	-0.003322	0.156134
FBgn0037443	CG1021	CG1021	A	A	A	A		0.1	0.088	0.048	-0.025		0.159456	0.063118	0.093016	0.086372	0.123	0.14	0.022	0.067	0.023254	-0.006644	0.126236	0.04983	0.01661	-0.01661	-0.119592	0.019932
FBgn0028475	CG10221	CG10221	A	A	A	A		-0.027	-0.032	0.136	0.104		-0.009966	0.009966	-0.073084	-0.036542	0.032	-0.133	-0.083	0.057	0.102982	0.04983	0.089694	0.302302	0.3322	0	0.269082	-0.186032
FBgn0039110	CG10225	CG10225	A	A	A	A		-0.084	-0.098	0.005	-0.137		0.04983	-0.122914	-0.269082	0.006644	-0.06	-0.08	-0.08	-0.173	0.029898	-0.003322	-0.08305	0.076406	-0.378708	-0.11627	-0.086372	0.03322
FBgn0033983	CG10253	CG10253	A	A	A	A		0.005	0.015	0.038	0.037		0.076406	0.0224235	-0.11627	0.0373725	0.0305	0.0185	0.0525	-0.04	0.142016	0.0872025	0.011627	-0.0872025	0.0191015	0.046508	0.078067	0.0041525
FBgn0040335	CG10260	CG10260	A	A	A	A		-0.076	0.082	-0.096	-0.098		-0.008305	-0.008305	-0.230879	-0.054813	0.043	0.179	0.033	0.073	-0.109626	-0.119592	-0.013288	-0.141185	-0.227557	-0.001661	-0.046508	-0.114609
FBgn0037446	CG10267	CG10267	A	A	A	A		-0.101	-0.041	-0.009	0.002		-0.109626	-0.073084	-0.172744	-0.04983	-0.046	0.02	-0.08	-0.056	-0.086372	0.01661	-0.081389	0.114609	0.001661	-0.001661	0.119592	-0.111287
FBgn0032811	CG10268	CG10268	X	X	X	X		0.953	0.877	0.914	0.807		1.02816	0.875347	0.852093	1.0564	0.929	0.839	0.864	0.876	0.9966	0.877008	0.976668	0.805585	0.690976	0.750772	0.774026	1.01155
FBgn0032681	CG10283	CG10283	X	X	X	X		0.772	0.902	0.897	0.686		0.853754	0.807246	0.735823	0.692637	0.842	0.93	0.924	0.91	0.923516	0.890296	0.868703	0.903584	0.574706	0.792297	0.740806	0.637824
FBgn0034645	CG10320	CG10320	A	A	A	A		-0.084	0.097	-0.06	0.082		-0.262438	-0.03322	-0.063118	0.023254	0.07	0.103	0.156	0.06	-0.23254	0.073084	0.186032	-0.26576	-0.338844	0.006644	0.252472	0.408606
FBgn0034643	CG10321	CG10321	A	A	A	A		0.051	0.149	0.064	0.096		0.169422	0.06644	-0.212608	0.179388	0.141	0.153	0.136	0.166	0.044847	0.078067	0.147829	-0.01661	0.029898	0.142846	0.109626	0.09966
FBgn0038453	CG10326	CG10326	A	A	A	A		-0.076	0.02	0.003	-0.031		-0.109626	-0.056474	0.013288	-0.14949	0.037	0.118	-0.065	-0.01	0.073084	-0.156134	0.063118	0.03322	0.063118	0.069762	-0.089694	-0.1661
FBgn0032690	CG10333	CG10333	X	X	X	X		0.941	1.116	0.921	0.721		1.12616	0.971685	0.619553	1.04477	1.174	1.1	1.056	1.133	1.03979	0.729179	1.10457	0.808907	0.543147	0.823856	0.81389	0.702603
FBgn0032701	CG10341	CG10341	X	X	X	X		0.825	0.846	0.902	0.664		0.732501	0.898601	0.820534	0.848771	0.894	0.94	0.874	0.675	0.787314	0.916872	0.84711	1.05806	0.79728	0.511588	0.717552	0.63118
FBgn0032703	CG10343	CG10343	X	X	X	X		0.973	0.964	0.896	0.92		0.973346	0.973346	0.93016	1.01321	0.978	0.953	0.937	0.988	0.770704	0.853754	1.08962	0.870364	1.02318	0.810568	0.94677	0.900262
FBgn0035452	CG10359	CG10359	A	A	A	A		-0.04	0.072	-0.078	0.025		-0.023254	-0.01661	-0.053152	-0.06644	0.1	0.096	0.023	0.067	0.003322	-0.063118	-0.03322	-0.219252	0.325556	-0.169422	0.13288	-0.189354
FBgn0036208	CG10361	CG10361	A	A	A	A		-0.077	-0.102	-0.04	-0.024		-0.169422	-0.024915	-0.076406	-0.036542	-0.151	-0.1	-0.013	-0.143	-0.03322	0.191015	-0.237523	-0.079728	-0.144507	0.064779	0.011627	-0.028237
FBgn0032814	CG10366	CG10366	X	X	X	U		0.911	0.916	0.873	0.461		0.943448	0.970024	0.793958	0.935143	0.914	0.957	0.927	0.867	0.779009	0.877008	0.84711	0.988295	0.473385	0.493317	0.604604	0.274065
FBgn0031877	CG10399	CG10399	X	X	X	U		0.797	0.777	0.871	0.414		0.744128	0.881991	0.765721	0.795619	0.753	0.691	0.831	0.831	0.795619	1.11287	0.666061	0.910228	0.269082	0.639485	0.360437	0.388674
FBgn0037440	CG1041	CG1041	X	X	X	U		0.907	0.836	0.888	0.561		0.872025	0.901923	0.903584	0.950092	0.944	0.708	0.932	0.761	0.983312	0.720874	0.978329	0.868703	0.475046	0.526537	0.710908	0.533181
FBgn0032689	CG10413	CG10413	X	X	X	X		0.921	1.098	0.887	0.717		0.965041	0.945109	0.865381	0.910228	1.071	1.149	1.133	1.04	0.852093	0.93016	0.898601	0.868703	0.679349	0.802263	0.815551	0.571384
FBgn0033021	CG10417	CG10417	A	A	A	A		-0.061	-0.06	-0.029	-0.111		-0.107965	-0.069762	-0.097999	0.03322	-0.144	0.007	-0.153	0.05	-0.204303	0.044847	-0.079728	0.122914	-0.01661	-0.081389	-0.091355	-0.254133
FBgn0036850	CG10419	CG10419	A	A	A	A		0.013	-0.029	-0.002	0.013		0.127897	-0.024915	-0.104643	0.053152	-0.09	-0.123	-0.027	0.123	-0.06644	0.204303	-0.028237	-0.11627	-0.03322	0.124575	0.064779	-0.102982
FBgn0039304	CG10425	CG10425	A	A	A	A		0.053	-0.086	0.103	-0.085		-0.093016	0.11627	0.13288	0.056474	-0.126	-0.153	0.053	-0.116	-0.029898	0.36542	-0.129558	0.205964	-0.219252	-0.019932	0.03322	-0.13288
FBgn0037539	CG10435	CG10435	A	A	A	A		-0.048	-0.09	-0.067	-0.004		-0.023254	-0.03322	-0.1661	0.029898	-0.186	-0.103	-0.08	0.01	-0.342166	0.122914	-0.089694	0.039864	-0.06644	0.079728	-0.046508	0.01661
FBgn0034636	CG10440	CG10440	A	A	A	A		-0.071	-0.052	-0.084	-0.051		-0.167761	-0.024915	0.086372	-0.176066	-0.036	-0.046	-0.091	-0.033	-0.13288	0.177727	-0.177727	-0.202642	-0.134541	-0.119592	-0.046508	0.096338
FBgn0032816	CG10447	CG10447	X	X	X	X		0.906	1.077	0.954	0.766		0.89694	0.925177	0.96338	0.840466	1.007	1.042	1.058	1.201	1.10955	0.850432	0.956736	0.898601	0.506605	0.916872	0.795619	0.845449
FBgn0032819	CG10463	CG10463	X	X	X	X		0.88	0.886	0.839	0.778		0.862059	0.873686	0.908567	0.875347	0.962	0.96	0.837	0.784	0.881991	0.823856	0.774026	0.875347	0.59796	0.901923	0.910228	0.700942
FBgn0033017	CG10465	CG10465	A	A	A	A		0.056	0.127	-0.088	-0.002		0.106304	0.01661	0.039864	0.059796	0.163	0.13	0.13	0.083	-0.063118	-0.289014	0.109626	-0.109626	0.089694	-0.04983	0.036542	-0.086372
FBgn0032822	CG10466	CG10466	A	A	A	A		0.127	-0.239	-0.091	-0.101		0.076406	0.096338	0.152812	0.18271	-0.292	-0.179	-0.209	-0.276	-0.541486	0.335522	-0.338844	0.179388	-0.478368	-0.056474	-0.053152	0.18271
FBgn0032748	CG10492	CG10492	X	X	X	X		0.862	1.16	0.9	0.895		0.89694	0.870364	0.770704	0.908567	1.213	1.159	1.07	1.196	0.94677	0.687654	1.20423	0.762399	1.11121	0.877008	0.961719	0.63118
FBgn0036549	CG10516	CG10516	A	A	A	A		0.042	-0.087	-0.215	-0.01		0.029898	-0.023254	-0.08305	0.245828	-0.11	-0.113	-0.103	-0.023	-0.372064	-0.106304	-0.229218	-0.152812	-0.006644	0.039864	-0.01661	-0.056474
FBgn0034583	CG10527	CG10527	A	A	A	A		0.015	0.017	-0.014	-0.001		0.053152	0.006644	-0.03322	0.034881	-0.048	0.027	-0.003	0.09	-0.112948	0.129558	-0.131219	0.059796	-0.134541	-0.063118	-0.014949	0.207625
FBgn0037926	CG10535	CG10535	A	A	A	A		0.007	-0.003	-0.017	-0.115		0.056474	-0.039864	-0.026576	0.036542	-0.296	0.12	0.06	0.103	0.109626	-0.08305	0.026576	-0.122914	-0.24915	0.01661	-0.063118	-0.162778
FBgn0002036	CG10561	CG10561	X	X	X	X		0.887	1.067	0.808	0.698		0.904415	0.91355	0.893618	0.837144	1.0855	1.092	1.039	1.05	0.741637	0.866212	0.813059	0.810568	0.489165	0.83133	0.696789	0.774026
FBgn0037050	CG10566	CG10566	A	A	A	A		-0.023	-0.075	-0.081	-0.059		-0.107134	-0.013288	0.119592	-0.089694	-0.0405	-0.0135	-0.1305	-0.1145	-0.069762	-0.026576	-0.107135	-0.121253	-0.263269	-0.0872025	0.0573045	0.0573045
FBgn0035630	CG10576	CG10576	A	A	U	A		-0.03	0.009	0.519	0.127		-0.107965	0.036542	-0.028237	-0.019932	0.057	0.022	-0.068	0.025	0.413589	0.302302	0.563079	0.798941	0.235862	0.028237	0.174405	0.069762
FBgn0037044	CG10585	CG10585	A	A	A	A		-0.022	0.026	0.09	0.1		-0.074745	0.004983	0.018271	-0.034881	-0.045	-0.083	-0.02	0.253	-0.043186	0.214269	-0.104643	0.292336	0.048169	0.21593	0.287353	-0.152812
FBgn0037035	CG10589	CG10589	X	A	X	A		0.754	0.041	0.661	0.027		0.783992	0.739145	0.63118	0.860398	0.578	0.002	-0.566	0.15	0.6644	0.729179	0.611248	0.641146	0.031559	0.001661	0.073084	0.003322
FBgn0032717	CG10600	CG10600	X	X	X	X		0.827	1.066	0.924	0.778		0.906906	0.837144	0.68101	0.883652	1.103	1.11	1.046	1.003	0.86372	0.950092	0.936804	0.94677	0.584672	0.8305	0.79728	0.900262
FBgn0032721	CG10602	CG10602	X	X	X	U		0.804	0.754	0.87	0.568		0.838805	0.852093	0.729179	0.795619	0.831	0.844	0.698	0.643	1.01487	0.74745	0.931821	0.785653	0.769043	0.641146	0.559757	0.302302
FBgn0036298	CG10627	CG10627	A	A	A	A		0.037	-0.089	0.133	0.005		0.024915	0.112948	-0.102982	0.111287	-0.201	-0.02	0.063	-0.199	-0.023254	0.488334	-0.1661	0.23254	-0.195998	0.044847	0.008305	0.164439
FBgn0032818	CG10628	CG10628	X	X	X	X		0.924	0.894	0.902	0.879		0.961719	0.984973	0.79728	0.951753	0.837	0.93	0.91	0.9	0.792297	1.11121	0.798941	0.903584	0.709247	0.900262	0.911889	0.993278
FBgn0032817	CG10631	CG10631	X	X	X	U		0.897	0.957	0.742	0.572		0.842127	0.908567	0.989956	0.845449	0.967	0.91	0.977	0.974	0.634502	0.762399	0.867042	0.702603	0.93016	0.574706	0.669383	0.112948
FBgn0036302	CG10632	CG10632	A	A	A	A		0.045	0.182	-0.064	0.018		0.0589655	0.0390335	0.0805585	0.0024915	0.182	0.1505	0.1205	0.2735	-0.101321	-0.134541	0.073084	-0.091355	0.112117	0.0174405	-0.0556435	-0.0008305
FBgn0032833	CG10664	CG10664	X	U	U	X		0.88	0.651	0.352	0.927		0.858737	0.817212	0.88033	0.965041	0.573	0.573	0.635	0.824	-0.046508	0.639485	0.526537	0.289014	0.965041	0.865381	0.986634	0.891957
FBgn0035588	CG10672	CG10672	A	A	A	A		0.056	-0.004	0.044	0.018		-0.036542	0.069762	0.111287	0.081389	-0.008	-0.066	0.05	0.007	0.139524	0.056474	0.04983	-0.071423	0.014949	-0.056474	0.119592	-0.004983
FBgn0035592	CG10674	CG10674	A	A	A	A		-0.069	-0.072	0.097	0.059		-0.14949	-0.086372	0.06644	-0.106304	0	-0.06	-0.176	-0.05	0.152812	0.11627	-0.056474	0.176066	-0.013288	0.096338	-0.252472	0.405284
FBgn0036300	CG10688	CG10688	A	A	A	A		-0.042	0.081	0.004	-0.028		0.1661	-0.069762	-0.305624	0.043186	0.067	0.103	0.08	0.073	-0.003322	-0.106304	0.056474	0.069762	-0.06644	-0.076406	-0.046508	0.076406
FBgn0032846	CG10721	CG10721	X	X	X	X		0.962	0.812	0.823	0.812		0.939296	0.998261	0.893618	1.01819	0.6485	0.8155	0.86	0.9235	0.628689	1.02235	0.706755	0.935143	0.877838	0.860398	0.84794	0.661909
FBgn0032848	CG10722	CG10722	A	A	A	A		-0.057	0.033	-0.013	0.081		-0.094677	-0.048169	-0.04983	-0.034881	-0.04	0.086	0.07	0.017	0.192676	-0.137863	0.054813	-0.161117	0.086372	0.234201	0.003322	0
FBgn0036357	CG10724	CG10724	A	A	A	A		-0.505	-0.206	0.081	-0.159		-0.509927	-0.352132	-0.817212	-0.338844	-0.266	-0.203	-0.229	-0.126	-0.285692	0.323895	-0.24915	0.533181	-0.848771	0.004983	0.034881	0.174405
FBgn0037250	CG1074	CG1074	A	A	A	A		-0.057	-0.139	0.022	-0.011		-0.08305	-0.046508	0	-0.09966	-0.269	-0.07	0.06	-0.276	0.129558	-0.029898	0.003322	-0.01661	-0.186032	-0.04983	0.029898	0.162778
FBgn0036376	CG10743	CG10743	A	A	A	A		0.036	-0.083	-0.12	-0.01		-0.001661	-0.003322	0.147829	0.001661	-0.144	-0.098	0.003	-0.091	-0.195998	-0.029898	-0.019932	-0.235862	0.151151	-0.063118	-0.136202	0.009966
FBgn0029979	CG10777	CG10777	A	A	A	A		0.017	-0.015	0.152	-0.033		0.069762	0.008305	0.054813	-0.06644	0.037	-0.02	-0.116	0.04	0.289014	-0.262438	0.230879	0.350471	-0.014949	-0.031559	0.023254	-0.107965
FBgn0029980	CG10778	CG10778	A	A	A	A		-0.031	-0.069	0.071	-0.053		0.019932	0.006644	-0.192676	0.043186	-0.11	-0.07	-0.076	-0.02	0.01661	0.112948	0.126236	0.026576	-0.089694	-0.063118	-0.156134	0.096338
FBgn0037255	CG1078	CG1078	A	A	A	A		0.152	0.081	-0.041	0.012		0.19932	0.104643	0.086372	0.217591	0.088	0.086	0.027	0.123	0.058135	-0.101321	0.03322	-0.154473	-0.079728	-0.093016	0.051491	0.171083
FBgn0029664	CG10802	CG10802	A	A	A	A		0.009	0.089	0.003	-0.011		0.0357115	0.0290675	-0.041525	0.0107965	0.113	0.113	0.088	0.04	-0.159456	0.0224235	0.0440165	0.105473	-0.018271	-0.127067	0.028237	0.0722535
FBgn0029666	CG10803	CG10803	A	A	A	A		-0.07	-0.101	-0.109	-0.195		-0.101321	-0.04983	-0.061457	-0.06644	0.06	-0.06	-0.266	-0.136	-0.126236	-0.217591	-0.08305	-0.008305	0.03322	-0.139524	-0.041525	-0.632841
FBgn0036052	CG10809	CG10809	A	A	A	A		0.164	0.273	0.169	0.063		0.292336	0.126236	-0.039864	0.279048	0.299	0.266	0.189	0.336	0.368742	-0.04983	0.401962	-0.046508	-0.01661	0.06644	0.059796	0.142846
FBgn0038839	CG10830	CG10830	A	A	A	A		0.016	-0.045	-0.247	0.027		0.003322	0.018271	-0.061457	0.104643	-0.085	-0.048	-0.083	0.037	-0.305624	-0.245828	-0.079728	-0.358776	0.073084	-0.101321	-0.038203	0.176066
FBgn0035461	CG10855	CG10855	A	A	A	A		-0.099	-0.145	-0.108	0.071		-0.01661	-0.209286	-0.245828	0.076406	-0.176	-0.129	-0.146	-0.129	-0.26576	-0.151151	-0.156134	0.139524	-0.053152	0.08305	0.046508	0.209286
FBgn0037911	CG10898	CG10898	A	A	A	A		-0.03	-0.093	-0.178	-0.014		-0.031559	-0.009966	-0.056474	-0.021593	-0.111	-0.103	-0.083	-0.073	-0.23254	-0.151151	-0.088033	-0.240845	0.137863	-0.093016	-0.14949	0.04983
FBgn0034945	CG10904	CG10904	A	A	A	A		-0.022	0.05	-0.07	0.013		-0.003322	-0.061457	-0.018271	-0.003322	0.126	0.09	-0.113	0.097	-0.074745	-0.008305	-0.043186	-0.152812	0.11627	-0.063118	0.074745	-0.074745
FBgn0036207	CG10907	CG10907	A	A	A	A		0.175	0.132	-0.137	-0.003		0.222574	0.204303	0.036542	0.237523	0.093	0.062	0.267	0.105	-0.272404	-0.059796	0.018271	-0.234201	-0.147829	0.046508	0.008305	0.079728
FBgn0037470	CG1091	CG1091	A	A	A	A		-0.007	-0.101	0.039	0.032		-0.04983	-0.03322	0.086372	-0.029898	-0.018	0.018	-0.429	0.027	0.122914	-0.09966	0.172744	-0.039864	-0.036542	0.152812	0.026576	-0.01661
FBgn0034307	CG10914	CG10914	A	A	A	A		-0.009	0.034	-0.081	-0.04		-0.003322	0.076406	-0.029898	-0.079728	0.047	0.091	-0.018	0.017	-0.136202	0.112948	-0.186032	-0.11627	0.21593	0.043186	-0.036542	-0.38203
FBgn0029969	CG10932	CG10932	A	A	A	A		0.067	-0.176	-0.028	0.004		0.074745	0.039864	0.028237	0.126236	-0.224	-0.179	-0.176	-0.123	-0.171083	0.192676	-0.124575	-0.009966	0.031559	-0.021593	0.038203	-0.03322
FBgn0034264	CG10933	CG10933	A	A	A	A		-0.06	0.067	-0.05	0.012		-0.079728	-0.003322	-0.192676	0.034881	0.038	0.086	0.05	0.093	-0.13288	-0.063118	0.081389	-0.084711	0.021593	-0.034881	0.029898	0.03322
FBgn0036317	CG10948	CG10948	A	A	A	A		0.014	-0.048	-0.028	-0.081		0.089694	-0.053152	-0.114609	0.13288	0.005	0.013	0.023	-0.231	-0.102982	0.036542	-0.091355	0.046508	-0.081389	-0.112948	0.004983	-0.136202
FBgn0032858	CG10949	CG10949	X	X	X	U		0.917	0.917	0.936	0.706		0.948431	0.933482	0.822195	0.96338	0.912	0.96	0.895	0.9	1.12948	0.803924	1.02151	0.787314	0.320573	0.835483	0.803924	0.865381
FBgn0036316	CG10960	CG10960	A	A	A	A		0.039	0.11	0.038	0.081		0.071423	0.008305	-0.018271	0.096338	-0.071	0.126	0.189	0.196	0.101321	0.091355	0.038203	-0.078067	-0.058135	0.094677	0.121253	0.1661
FBgn0036309	CG10971	CG10971	A	A	A	A		0.006	-0.106	-0.099	-0.019		-0.023254	0.036542	0.03322	-0.021593	-0.128	-0.096	0.003	-0.202	-0.240845	0.094677	-0.227557	-0.023254	-0.078067	-0.009966	-0.019932	0.031559
FBgn0036306	CG10973	CG10973	X	X	X	A		0.88	0.675	0.871	0.179		0.800602	0.862059	0.970024	0.886974	0.733	0.532	0.821	0.615	1.00158	0.833822	0.877008	0.770704	0.416911	0.172744	0.142846	-0.018271
FBgn0036305	CG10984	CG10984	A	A	A	A		0.056	0.036	0.044	-0.093		0.13288	0.034881	0.004983	0.051491	0.098	0.028	-0.023	0.04	0.204303	-0.121253	0.242506	-0.147829	-0.088033	-0.001661	-0.102982	-0.181049
FBgn0030520	CG10990	CG10990	A	A	A	A		-0.03	-0.014	0.023	0.011		-0.041525	0.013288	-0.119592	0.026576	-0.01	-0.007	-0.08	0.043	0.192676	-0.106304	-0.004983	0.009966	-0.048169	-0.091355	0.011627	0.171083
FBgn0030521	CG10992	CG10992	A	A	A	A		-0.034	0.059	0.208	0		-0.112948	0.043186	-0.048169	-0.019932	0.03	0.116	-0.013	0.103	0.122914	0.181049	0.114609	0.411928	-0.038203	0.01661	-0.03322	0.056474
FBgn0034455	CG11007	CG11007	X	X	X	U		0.883	1.004	0.899	0.681		0.893618	0.89694	0.8305	0.910228	1.043	1.007	0.953	1.013	1.02982	0.867042	1.05972	0.641146	0.19932	0.833822	0.91355	0.777348
FBgn0036318	CG11009	CG11009	A	A	A	A		-0.018	0.052	0.024	-0.064		-0.026576	-0.034881	0.011627	-0.023254	0.032	0.096	0.008	0.073	0.111287	-0.04983	0.056474	-0.019932	-0.102982	-0.031559	-0.009966	-0.109626
FBgn0031830	CG11015	CG11015	X	U	U	X		0.789	0.51	0.191	0.819		0.795619	0.825517	0.56474	0.971685	0.329	0.39	0.54	0.779	-0.252472	0.641146	0.355454	0.018271	0.586333	0.994939	0.931821	0.762399
FBgn0037659	CG11033	CG11033	A	A	A	A		-0.026	0.07	-0.1	-0.035		-0.023254	0.004983	-0.073084	-0.013288	0.033	0.12	0.08	0.047	-0.252472	0.088033	-0.139524	-0.097999	-0.122914	-0.029898	-0.141185	0.152812
FBgn0030530	CG11063	CG11063	A	A	A	A		-0.059	0.074	-0.144	-0.077		-0.112948	-0.009966	-0.058135	-0.053152	0.08	0.05	0.038	0.128	-0.189354	-0.114609	-0.089694	-0.18271	-0.094677	-0.119592	-0.191015	0.096338
FBgn0039244	CG11069	CG11069	A	A	A	A		-0.106	-0.007	0.051	0.108		0.04983	-0.026576	-0.584672	0.136202	-0.126	-0.066	0.176	-0.013	0.093016	0.195998	-0.093016	0.006644	-0.385352	0.272404	0.285692	0.259116
FBgn0039930	CG11077	CG11077	A	A	A	A		0.024	-0.035	0.029	0.094		0.147829	0.089694	-0.310607	0.171083	-0.113	-0.123	-0.04	0.136	0.051491	0.320573	-0.205964	-0.04983	0.395318	-0.03322	0.119592	-0.106304
FBgn0039241	CG11089	CG11089	A	A	A	A		0.068	0.116	0.007	0.041		0.08305	0.03322	0.13288	0.023254	0.08	0.163	-0.007	0.229	0.093016	-0.06644	0.046508	-0.046508	0.039864	0.053152	0	0.069762
FBgn0046222	CG1109	CG1109	A	A	A	A		-0.002	-0.02	-0.051	-0.018		-0.053152	-0.021593	0.059796	0.004983	-0.068	0.03	0	-0.04	-0.127897	0.006644	-0.089694	0.006644	-0.001661	-0.071423	-0.059796	0.059796
FBgn0039250	CG11120	CG11120	A	A	A	A		-0.009	-0.197	-0.058	0.047		-0.021593	-0.018271	0.093016	-0.089694	-0.09	-0.02	-0.455	-0.222	-0.146168	-0.139524	-0.069762	0.124575	0.21593	0.031559	0.091355	-0.151151
FBgn0030266	CG11122	CG11122	A	A	A	A		0.007	-0.085	-0.106	-0.051		0.039864	-0.043186	0.026576	0.006644	-0.173	-0.07	0.057	-0.153	0.019932	-0.18271	-0.01661	-0.245828	0.029898	-0.029898	-0.093016	-0.109626
FBgn0030397	CG11146	CG11146	A	A	A	A		0	-0.082	-0.35	-0.026		-0.038203	0.043186	0.084711	-0.089694	-0.093	-0.123	-0.017	-0.093	-0.4983	0.053152	-0.416911	-0.538164	-0.094677	-0.142846	-0.023254	0.156134
FBgn0031734	CG11147	CG11147	A	A	A	A		-0.121	-0.016	-0.014	-0.072		-0.101321	-0.08305	-0.212608	-0.088033	-0.01	0.013	0.113	-0.181	0.13288	0.021593	-0.041525	-0.167761	-0.3322	0.021593	-0.058135	0.081389
FBgn0034539	CG11159	CG11159	A	A	A	A		-0.029	-0.008	0.115	-0.291		-0.122914	-0.054813	0.08305	-0.021593	0.035	-0.01	-0.071	0.015	-0.152812	0.541486	0.096338	-0.026576	-0.388674	-0.245828	-0.254133	-0.275726
FBgn0037297	CG1116	CG1116	A	A	A	A		-0.093	-0.111	-0.004	-0.003		-0.061457	-0.036542	-0.137863	-0.137863	-0.083	-0.12	-0.106	-0.133	0.061457	-0.039864	-0.084711	0.048169	-0.111287	0.104643	0.019932	-0.024915
FBgn0030507	CG11164	CG11164	A	A	A	A		0.173	0.421	0.066	0.006		0.235862	0.024915	0.137863	0.293997	0.425	0.462	0.422	0.376	-0.224235	0.202642	-0.039864	0.323895	0.101321	0.051491	-0.029898	-0.09966
FBgn0034528	CG11180	CG11180	A	A	A	A		-0.014	0.053	0.132	0.007		0.041525	-0.003322	-0.156134	0.063118	0.09	0.111	-0.051	0.062	0.3322	0.003322	0.151151	0.039864	0.034881	0.001661	0.054813	-0.063118
FBgn0030035	CG11190	CG11190	A	A	A	A		-0.028	-0.047	-0.164	0.06		0.006644	-0.046508	-0.058135	-0.014949	-0.038	-0.02	-0.063	-0.066	-0.205964	-0.084711	-0.21593	-0.151151	0.151151	-0.061457	0.068101	0.081389
FBgn0033246	CG11198	CG11198	A	A	A	A		-0.026	0.076	0.238	-0.131		-0.053152	-0.024915	0.084711	-0.111287	0.037	0.09	0.022	0.156	0.184371	0.104643	0.189354	0.471724	-0.03322	-0.048169	-0.197659	-0.245828
FBgn0037290	CG1124	CG1124	A	A	A	A		-0.031	-0.085	-0.138	-0.056		-0.122914	-0.01661	0.08305	-0.068101	-0.11	-0.08	-0.02	-0.129	-0.279048	0.019932	-0.240845	-0.051491	-0.093016	0.076406	-0.139524	-0.068101
FBgn0037186	CG11241	CG11241	A	A	A	A		-0.006	-0.046	-0.001	0.066		-0.102982	0.019932	0.076406	-0.01661	-0.013	-0.166	-0.083	0.077	-0.06644	0.159456	-0.069762	-0.026576	0.006644	-0.06644	0.102982	0.219252
FBgn0034451	CG11242	CG11242	A	A	A	A		-0.035	-0.238	0.021	-0.122		-0.054813	-0.063118	-0.03322	0.011627	-0.462	-0.179	-0.11	-0.199	-0.146168	0.212608	-0.142846	0.161117	-0.195998	-0.136202	-0.1661	0.009966
FBgn0030388	CG11245	CG11245	A	A	A	A		0.056	0.032	-0.188	0.013		0.134541	0.054813	-0.028237	0.061457	-0.071	0.067	0.04	0.093	-0.443487	0.303963	-0.43186	-0.181049	-0.039864	0.094677	0.121253	-0.124575
FBgn0037117	CG11248	CG11248	A	A	A	A		0.016	-0.164	-0.117	-0.008		0.097999	0.064779	-0.137863	0.038203	0.055	-0.316	-0.07	-0.325	-0.68101	0.712569	-0.333861	-0.164439	-0.059796	0.111287	0.039864	-0.122914
FBgn0034442	CG11257	CG11257	A	A	A	A		0.003	-0.149	-0.096	-0.159		-0.029898	-0.013288	-0.043186	0.09966	-0.139	-0.163	-0.143	-0.149	-0.302302	0.093016	-0.21593	0.043186	-0.395318	-0.06644	-0.136202	-0.036542
FBgn0039912	CG11260	CG11260	A	A	A	A		0.291	-1.204	-0.104	0.082		0.245828	0.345488	0.305624	0.26576	-1.204	-1.219	-1.143	-1.249	-0.04983	-0.111287	-0.031559	-0.222574	0.091355	0.043186	-0.019932	0.212608
FBgn0031883	CG11266	CG11266	X	X	X	X		0.826	0.857	0.839	0.782		0.788975	0.8305	0.740806	0.943448	0.739	0.89	0.836	0.962	0.865381	0.762399	0.699281	1.02982	0.886974	0.737484	0.833822	0.671044
FBgn0036334	CG11267	CG11267	A	A	A	A		-0.029	0.062	0.179	-0.103		-0.041525	-0.019932	-0.129558	0.073084	0.115	0.035	0.035	0.063	0.29898	-0.129558	0.289014	0.257455	-0.195998	-0.06644	0.024915	-0.172744
FBgn0034706	CG11275	CG11275	A	A	A	A		0.01	0.022	-0.002	0.04		0.08305	-0.013288	-0.036542	0.004983	0.116	0.01	0.03	-0.07	-0.043186	0.011627	0.006644	0.014949	-0.068101	0.034881	0.013288	0.181049
FBgn0037108	CG11306	CG11306	A	A	A	A		-0.011	0.019	0.035	-0.042		-0.013288	-0.04983	0.059796	-0.039864	-0.003	0.113	-0.076	0.043	0.08305	0.076406	-0.01661	-0.003322	-0.129558	0.04983	-0.048169	-0.038203
FBgn0037070	CG11309	CG11309	A	A	A	A		-0.046	-0.126	-0.097	-0.153		-0.029898	-0.036542	-0.088033	-0.028237	-0.04	-0.256	-0.135	-0.073	-0.096338	-0.089694	-0.076406	-0.124575	-0.051491	-0.088033	-0.156134	-0.31559
FBgn0039818	CG11318	CG11318	A	A	A	A		0.043	-0.015	-0.153	-0.088		0.036542	0.089694	0.079728	-0.03322	-0.08	-0.04	-0.017	0.077	-0.285692	0.009966	0.04983	-0.385352	-0.146168	-0.073084	-0.019932	-0.112948
FBgn0035483	CG1134	CG1134	A	A	A	A		-0.072	-0.08	0.058	-0.044		-0.102982	-0.122914	-0.106304	0.043186	-0.06	-0.04	-0.163	-0.056	0.006644	0.13288	-0.212608	0.305624	-0.176066	-0.01661	-0.056474	0.073084
FBgn0039920	CG11360	CG11360	A	A	A	A		0.037	0.088	0.081	-0.043		0.106304	-0.059796	0.041525	0.059796	0.121	0.179	0.03	0.023	0.096338	0.008305	0.205964	0.011627	0.094677	-0.053152	-0.003322	-0.209286
FBgn0037185	CG11367	CG11367	A	A	A	A		-0.096	-0.014	-0.017	-0.009		-0.205964	-0.08305	-0.006644	-0.086372	-0.03	0.047	-0.02	-0.053	0.029898	0.063118	-0.043186	-0.119592	-0.009966	-0.053152	-0.069762	0.096338
FBgn0031217	CG11377	CG11377	X	X	X	X		0.903	0.989	0.924	0.657		0.893618	0.988295	0.684332	1.04643	1.103	0.97	0.827	1.057	0.687654	1.10789	1.00823	0.893618	0.506605	0.810568	0.740806	0.568062
FBgn0024366	CG11409	CG11409	A	A	A	A		-0.039	-0.097	-0.098	0.1		0.044847	0	-0.262438	0.059796	-0.017	-0.098	-0.125	-0.146	-0.322234	0.122914	-0.048169	-0.146168	0.06644	0.129558	0.126236	0.078067
FBgn0034231	CG11419	CG11419	A	A	A	A		-0.03	-0.034	-0.036	-0.111		0.019932	-0.04983	-0.129558	0.039864	-0.053	0.007	-0.041	-0.05	0.179388	-0.26576	0.146168	-0.202642	-0.169422	-0.162778	-0.063118	-0.04983
FBgn0029779	CG11473	CG11473	A	A	A	A		-0.024	-0.002	-0.168	-0.081		-0.102982	-0.058135	0.09966	-0.03322	0.033	0.017	-0.033	-0.026	-0.139524	0.018271	-0.259116	-0.290675	-0.209286	-0.121253	-0.106304	0.114609
FBgn0035397	CG11486	CG11486	A	A	A	A		-0.071	-0.115	0.127	-0.04		-0.054813	-0.018271	-0.156134	-0.053152	-0.086	-0.076	-0.063	-0.236	-0.084711	0.139524	-0.019932	0.473385	-0.023254	-0.056474	-0.146168	0.06644
FBgn0025702	CG11489	CG11489	A	A	A	A		-0.016	-0.072	0.078	-0.122		-0.195998	0.064779	0.172744	-0.104643	-0.025	-0.096	-0.07	-0.098	-0.013288	0.343827	-0.3322	0.313929	-0.046508	-0.187693	-0.184371	-0.069762
FBgn0031233	CG11490	CG11490	X	X	X	X		0.96	1.075	0.877	0.776		0.984973	0.998261	0.810568	1.04809	1.025	1.169	1.023	1.083	0.862059	0.835483	0.895279	0.915211	0.677688	0.888635	0.883652	0.652773
FBgn0039733	CG11504	CG11504	A	A	A	A		0.119	0.147	-0.135	0.161		0.260777	0.089694	-0.071423	0.197659	0.184	0.153	0.043	0.206	-0.171083	-0.039864	-0.073084	-0.255794	0.048169	0.245828	0.290675	0.059796
FBgn0035424	CG11505	CG11505	A	A	A	A		0.067	-0.012	0.055	0.027		0.179388	0.059796	-0.043186	0.073084	-0.033	0.027	-0.083	0.04	-0.069762	-0.003322	0.026576	0.26576	0.272404	0	-0.013288	-0.14949
FBgn0039859	CG11539	CG11539	A	A	A	A		0.037	-0.057	0.056	0.033		0.079728	-0.023254	-0.03322	0.122914	-0.093	-0.01	-0.04	-0.083	-0.142846	0.401962	-0.202642	0.169422	0.023254	-0.009966	0.179388	-0.059796
FBgn0036847	CG11577	CG11577	A	A	A	A		-0.054	-0.003	0.023	-0.033		-0.004983	0.011627	-0.161117	-0.059796	0.1035	-0.027	-0.141	0.054	-0.217591	0.202642	-0.06644	0.173574	-0.031559	-0.191846	0.113779	-0.0207625
FBgn0035524	CG11583	CG11583	A	A	A	A		-0.019	-0.03	0.12	-0.006		0.068101	-0.073084	-0.063118	-0.008305	-0.066	-0.073	0.076	-0.058	0.003322	0.061457	0.093016	0.322234	-0.001661	0.048169	-0.053152	-0.018271
FBgn0025686	CG11592	CG11592	X	X	X	A		0.877	0.995	0.898	0.37		0.933482	0.838805	0.898601	0.835483	1.1	0.957	0.99	0.934	0.84711	0.955075	0.920194	0.868703	0.438504	0.29898	0.396979	0.343827
FBgn0023522	CG11596	CG11596	A	A	A	A		-0.041	-0.099	-0.019	-0.043		-0.043186	-0.019932	-0.0971685	-0.0024915	-0.1175	-0.1015	0.0005	-0.1775	-0.118762	0.0705925	-0.0456775	0.01661	-0.207625	0.0805585	0.0058135	-0.051491
FBgn0030551	CG11674	CG11674	A	A	A	A		0.021	-0.071	0.14	0.006		0.131219	-0.006644	-0.089694	0.048169	0.05	-0.07	-0.239	-0.026	0.28237	-0.136202	0.377047	0.038203	0.054813	-0.01661	0.074745	-0.088033
FBgn0030678	CG11679	CG11679	A	A	A	A		0.08	-0.237	-0.076	0.056		0.146168	-0.03322	0.046508	0.159456	-0.428	-0.156	-0.116	-0.246	0.073084	-0.289014	0.129558	-0.21593	0.401962	-0.056474	-0.059796	-0.059796
FBgn0037570	CG11693	CG11693	A	A	A	A		0.096	0.019	-0.056	0.096		0.119592	0.13288	-0.009966	0.142846	0.057	0.017	-0.046	0.047	-0.192676	0.112948	-0.152812	0.006644	0.275726	0.046508	0.06644	-0.003322
FBgn0031115	CG11710	CG11710	A	A	A	A		-0.077	-0.054	-0.044	-0.169		0.003322	-0.046508	-0.21593	-0.04983	-0.01	-0.03	-0.086	-0.09	0.112948	-0.219252	0.13288	-0.202642	-0.26576	-0.129558	-0.026576	-0.255794
FBgn0037239	CG11739	CG11739	A	A	A	A		0.01	-0.085	0.085	-0.079		-0.011627	0.006644	-0.008305	0.051491	-0.035	-0.043	-0.179	-0.083	-0.001661	0.101321	0.021593	0.219252	-0.09966	-0.121253	-0.071423	-0.024915
FBgn0039252	CG11771	CG11771	A	A	A	A		-0.017	0.157	-0.137	0.011		0.043186	-0.059796	-0.029898	-0.023254	0.173	0.169	0.113	0.173	0.01661	-0.255794	0.026576	-0.335522	0.102982	-0.04983	-0.06644	0.056474
FBgn0039266	CG11791	CG11791	A	A	A	A		0.1	0.049	-0.015	0.132		0.13288	0.102982	0	0.162778	0.033	0.043	-0.053	0.173	0.019932	-0.009966	-0.079728	0.009966	0.14949	0.096338	0.14949	0.13288
FBgn0039270	CG11820	CG11820	A	A	A	A		0.022	-0.188	-0.175	-0.064		-0.001661	0.034881	0.028237	0.024915	-0.241	-0.259	-0.188	-0.063	-0.38203	0.074745	-0.224235	-0.169422	-0.14949	-0.03322	0.048169	-0.122914
FBgn0039272	CG11836	CG11836	A	A	A	A		-0.026	0.118	0.012	0.047		0	-0.034881	-0.006644	-0.061457	0.165	0.169	0.086	0.053	0.172744	-0.129558	0.181049	-0.174405	0.071423	-0.046508	0.011627	0.151151
FBgn0046214	CG11844	CG11844	A	A	U	A		0.126	0.093	0.447	0.095		0.162778	0.039864	0.079728	0.222574	0.16	0.07	0.017	0.123	0.538164	-0.026576	0.644468	0.63118	0.192676	0.069762	0.102982	0.013288
FBgn0039282	CG11848	CG11848	A	A	A	A		-0.023	0.148	0.007	0.121		0.079728	-0.069762	-0.172744	0.069762	0.183	0.173	0.133	0.103	-0.053152	0.053152	0.106304	-0.079728	0.289014	-0.079728	0.079728	0.195998
FBgn0039303	CG11857	CG11857	A	A	A	A		-0.044	-0.04	0.034	-0.193		-0.09966	-0.009966	0.036542	-0.102982	-0.033	-0.023	-0.07	-0.033	0.059796	-0.019932	0.046508	0.04983	-0.528198	-0.003322	-0.152812	-0.086372
FBgn0039306	CG11859	CG11859	A	A	A	A		-0.093	0.013	0.093	-0.033		-0.094677	-0.093016	-0.146168	-0.039864	0.04	0.083	0.02	-0.093	-0.124575	0.362098	-0.054813	0.189354	-0.06644	-0.064779	-0.008305	0.008305
FBgn0037804	CG11870	CG11870	A	A	A	A		0.035	0.06	-0.13	0.041		0.01661	0.041525	0.078067	0.004983	0.093	-0.033	0.103	0.077	-0.405284	0.127897	-0.214269	-0.028237	0.114609	0.137863	0.009966	-0.097999
FBgn0039634	CG11874	CG11874	A	A	A	A		-0.004	0.092	0.038	0.031		-0.03322	0.044847	-0.021593	-0.006644	0.143	0.108	0.05	0.068	0.093016	0.058135	0.039864	-0.038203	0.08305	-0.026576	-0.024915	0.093016
FBgn0039635	CG11876	CG11876	A	A	A	A		0.081	0.021	-0.133	0.074		-0.006644	0.139524	0.151151	0.039864	-0.017	0.076	-0.01	0.033	-0.207625	-0.034881	-0.009966	-0.279048	0.205964	0.038203	0.054813	-0.001661
FBgn0039637	CG11880	CG11880	A	A	A	A		0.013	-0.172	-0.045	-0.077		0.079728	0.046508	-0.093016	0.019932	-0.249	-0.159	-0.196	-0.083	-0.03322	-0.023254	0.063118	-0.186032	-0.21593	0.053152	-0.03322	-0.112948
FBgn0031253	CG11885	CG11885	A	A	A	A		-0.047	-0.035	-0.025	-0.002		-0.11627	-0.043186	0.026576	-0.053152	0.133	0.063	-0.262	-0.073	-0.458436	0.395318	-0.242506	0.205964	-0.056474	-0.063118	-0.006644	0.119592
FBgn0038488	CG11896	CG11896	A	A	A	A		-0.009	0.048	0.091	-0.053		-0.102982	0.053152	0.043186	-0.029898	0.007	0.04	0.076	0.07	0.146168	-0.225896	0.18271	0.259116	0.026576	-0.089694	-0.06644	-0.08305
FBgn0039644	CG11897	CG11897	U	A	A	A			0.074	0.191	0.08						0.153	0.076	0.033	0.033	0.441826	-0.239184	0.408606	0.152812	0.418572	-0.053152	-0.106304	0.059796
FBgn0031078	CG11943	CG11943	A	A	A	A		-0.135	-0.135	-0.129	-0.153		-0.204303	-0.179388	-0.117931	-0.039864	-0.296	-0.149	0.023	-0.118	-0.305624	0.001661	-0.245828	0.034881	-0.19932	-0.161117	-0.162778	-0.088033
FBgn0037643	CG11963	CG11963	A	A	A	A		-0.044	-0.018	-0.054	-0.056		-0.177727	-0.036542	0.117931	-0.078067	-0.096	0.037	0.01	-0.021	0.061457	-0.107965	-0.058135	-0.111287	-0.031559	-0.061457	0.081389	-0.210947
FBgn0037644	CG11964	CG11964	A	A	A	A		0.027	-0.007	-0.06	-0.026		-0.008305	0.043186	-0.069762	0.144507	0.136	-0.003	-0.063	-0.099	-0.186032	0.023254	-0.01661	-0.061457	-0.071423	0.086372	0.038203	-0.157795
FBgn0037647	CG11968	CG11968	A	A	A	A		-0.078	0.111	-0.017	-0.002		-0.079728	-0.043186	-0.189354	0	0.13	-0.007	0.14	0.18	0.109626	-0.093016	0.023254	-0.109626	-0.172744	0.029898	-0.03322	0.1661
FBgn0022347	CG11971	CG11971	A	A	A	A		-0.076	-0.067	-0.026	-0.08		-0.096338	-0.096338	-0.043186	-0.069762	-0.036	-0.035	-0.022	-0.176	0.006644	-0.06644	-0.03322	-0.009966	-0.006644	-0.046508	-0.102982	-0.162778
FBgn0037648	CG11975	CG11975	A	A	A	A		0.063	-0.001	-0.022	0.228		-0.013288	0.03322	0.096338	0.136202	-0.051	0.073	-0.05	0.023	-0.039864	0.13288	-0.122914	-0.059796	0.275726	0.305624	0.142846	0.186032
FBgn0037652	CG11980	CG11980	A	A	A	A		-0.062	-0.062	0.002	0.054		0.01661	-0.061457	-0.156134	-0.048169	-0.053	-0.033	-0.106	-0.056	-0.048169	0.063118	0.009966	-0.014949	-0.021593	0.121253	0.119592	-0.004983
FBgn0037655	CG11984	CG11984	A	A	A	A		0.002	0.079	0.078	-0.017		-0.03322	-0.006644	-0.036542	0.086372	0.053	0.057	0.04	0.166	0.162778	-0.142846	0.136202	0.156134	-0.152812	-0.043186	-0.003322	0.129558
FBgn0037656	CG11986	CG11986	A	A	A	A		-0.002	0.114	0.137	-0.03		0.043186	0.013288	-0.126236	0.063118	0.146	0.131	0.076	0.103	0.1661	0.063118	0.117931	0.200981	-0.152812	0.003322	0.09966	-0.071423
FBgn0037312	CG11999	CG11999	A	A	A	A		-0.004	-0.056	-0.047	0.113		0.094677	-0.001661	-0.088033	-0.019932	-0.096	-0.06	-0.063	-0.006	0.112948	-0.227557	0.088033	-0.162778	-0.088033	0.051491	0.187693	0.300641
FBgn0035236	CG12004	CG12004	A	A	A	A		-0.129	-0.049	-0.005	-0.142		-0.107965	-0.126236	-0.13288	-0.147829	-0.043	0.037	-0.05	-0.139	-0.021593	0.034881	-0.036542	0.004983	-0.305624	-0.104643	-0.191015	0.031559
FBgn0035464	CG12006	CG12006	A	A	A	A		0	-0.033	-0.076	-0.049		-0.019932	0.053152	-0.086372	0.053152	-0.096	-0.01	0.083	-0.109	-0.11627	0.053152	-0.036542	-0.205964	-0.69762	0.19932	0.156134	0.146168
FBgn0037293	CG12007	CG12007	A	A	A	A		-0.039	-0.008	-0.042	-0.053		-0.006644	-0.063118	-0.14949	0.063118	0.04	-0.126	-0.003	0.057	0.04983	-0.139524	0.03322	-0.112948	-0.093016	-0.076406	0.06644	-0.109626
FBgn0035430	CG12009	CG12009	A	A	A	A		-0.014	0.087	0	0.065		0.06644	0.006644	0.003322	-0.13288	0.143	0.14	0.066	0	0.079728	-0.06644	-0.102982	0.089694	0.202642	-0.009966	0.023254	0.043186
FBgn0035436	CG12016	CG12016	A	A	A	A		-0.068	-0.029	-0.117	-0.046		-0.028237	-0.259116	0.013288	0.001661	0.007	-0.085	0.022	-0.058	-0.112948	-0.355454	-0.088033	0.089694	0.031559	-0.094677	-0.184371	0.063118
FBgn0027903	CG12018	CG12018	A	A	A	A		0.087	0.069	-0.081	0.056		0.219252	0.069762	-0.079728	0.139524	0.123	0.08	0.04	0.033	-0.06644	-0.053152	-0.019932	-0.18271	0.006644	0.08305	0.086372	0.04983
FBgn0035285	CG12025	CG12025	A	A	A	A		-0.027	-0.068	-0.122	-0.111		0.01661	0.112948	-0.102982	-0.136202	-0.292	-0.05	0.007	0.063	-0.269082	0.259116	-0.18271	-0.295658	-0.385352	0.019932	-0.079728	0
FBgn0035421	CG12034	CG12034	A	A	A	A		-0.091	-0.165	-0.078	-0.071		-0.096338	-0.043186	-0.139524	-0.08305	-0.113	-0.213	-0.169	-0.166	-0.136202	0.102982	-0.21593	-0.063118	-0.11627	-0.003322	-0.06644	-0.096338
FBgn0039831	CG12054	CG12054	A	A	A	A		-0.078	-0.073	-0.027	-0.091		-0.122914	-0.058135	-0.054813	-0.078067	-0.133	-0.043	-0.04	-0.076	-0.076406	0.129558	-0.129558	-0.029898	-0.146168	-0.011627	-0.11627	-0.091355
FBgn0030052	CG12065	CG12065	A	A	A	A		-0.06	-0.003	-0.055	-0.027		-0.054813	-0.034881	-0.101321	-0.04983	-0.05	0.01	-0.01	0.04	-0.187693	-0.078067	0.071423	-0.026576	-0.076406	-0.043186	-0.11627	0.127897
FBgn0035404	CG12079	CG12079	A	A	A	A		-0.058	-0.021	-0.152	-0.087		0	-0.111287	-0.152812	0.03322	-0.136	-0.013	-0.05	0.116	-0.318912	0.088033	-0.207625	-0.167761	-0.287353	0.04983	-0.094677	-0.01661
FBgn0030053	CG12081	CG12081	X	X	X	X		0.902	0.921	0.848	0.642		0.886974	0.925177	0.921855	0.872025	0.972	0.91	0.857	0.944	0.926838	0.81389	0.860398	0.790636	0.682671	0.725857	0.705925	0.453453
FBgn0035402	CG12082	CG12082	A	A	A	A		0.04	0.053	-0.06	0.066		0.069762	0.039864	0.004983	0.044847	0.032	0.113	0.126	-0.06	-0.059796	-0.131219	0.119592	-0.167761	0.068101	-0.004983	0.131219	0.071423
FBgn0035228	CG12091	CG12091	A	A	A	A		-0.116	-0.038	0.008	-0.032		-0.162778	-0.169422	-0.09966	-0.03322	-0.103	-0.083	-0.096	0.13	0.043186	0.03322	-0.24915	0.205964	-0.21593	0.009966	0.003322	0.076406
FBgn0030457	CG12096	CG12096	A	A	A	A		-0.177	-0.009	-0.137	-0.103		-0.240845	-0.137863	-0.202642	-0.127897	0.075	0.008	-0.078	-0.04	-0.195998	-0.021593	-0.245828	-0.086372	-0.13288	-0.107965	-0.156134	-0.014949
FBgn0035232	CG12099	CG12099	A	A	A	A		-0.004	-0.123	-0.114	0.003		-0.059796	-0.03322	0.029898	0.046508	-0.282	-0.158	-0.061	0.01	-0.189354	-0.043186	-0.126236	-0.096338	-0.026576	-0.006644	-0.043186	0.089694
FBgn0035238	CG12104	CG12104	A	A	A	A		-0.013	-0.1	-0.224	0.1		-0.088033	0.011627	0.031559	-0.008305	-0.327	-0.219	0.091	0.057	-0.793958	0.428538	-0.169422	-0.360437	-0.019932	0.114609	-0.01661	0.320573
FBgn0030109	CG12121	CG12121	A	A	A	A		-0.071	-0.171	-0.147	-0.057		-0.039864	-0.086372	-0.08305	-0.073084	-0.342	-0.242	0.096	-0.196	-0.192676	0.13288	-0.209286	-0.318912	-0.109626	-0.053152	0	-0.06644
FBgn0033475	CG12129	CG12129	A	A	A	A		-0.022	-0.169	0.014	-0.095		-0.069762	0	0.01661	-0.03322	-0.068	-0.04	-0.249	-0.319	0.084711	0	-0.076406	0.046508	-0.191015	-0.139524	-0.06644	0.01661
FBgn0037303	CG12163	CG12163	A	A	A	A		-0.052	0.132	0.043	-0.031		-0.101321	-0.041525	-0.051491	-0.014949	0.088	0.153	0.096	0.19	0.011627	-0.003322	0.051491	0.112948	-0.109626	-0.039864	-0.051491	0.078067
FBgn0037377	CG1218	CG1218	A	A	A	A		0.014	-0.137	-0.105	-0.008		-0.063118	0.061457	0.043186	0.013288	-0.251	-0.219	0.052	-0.129	-0.313929	0.310607	-0.279048	-0.137863	-0.068101	0.029898	-0.013288	0.019932
FBgn0031021	CG12203	CG12203	A	A	A	A		0.002	0.027	-0.142	-0.106		0.006644	0	-0.112948	0.112948	0.003	-0.033	0.066	0.07	-0.252472	-0.23254	0.003322	-0.086372	-0.405284	-0.079728	0.019932	0.039864
FBgn0038220	CG12207	CG12207	A	A	A	A		-0.039	-0.049	-0.007	-0.016		-0.06644	0.024915	-0.069762	-0.043186	-0.1	-0.005	-0.061	-0.028	-0.169422	0.054813	-0.046508	0.131219	-0.169422	0.03322	-0.084711	0.156134
FBgn0037968	CG12213	CG12213	A	A	A	A		0.033	0.073	0.033	0.059		0.014949	0.046508	0.059796	0.011627	0.053	0.12	0.1	0.017	-0.056474	0.275726	-0.086372	0	0.159456	0.073084	-0.01661	0.021593
FBgn0029822	CG12236	CG12236	A	A	A	A		-0.076	-0.056	-0.015	-0.073		-0.091355	-0.13288	-0.078067	-0.003322	-0.007	0.003	-0.083	-0.136	0.026576	-0.088033	0.008305	-0.004983	-0.059796	-0.134541	-0.028237	-0.071423
FBgn0031048	CG12237	CG12237	A	A	A	A		0.047	0.043	-0.026	-0.042		0.119592	0.008305	-0.001661	0.059796	0.065	0.033	0	0.075	0.046508	-0.161117	0.129558	-0.119592	-0.073084	-0.122914	-0.026576	0.053152
FBgn0035026	CG12252	CG12252	A	A	A	A		-0.024	-0.022	-0.047	-0.147		0.009966	0.014949	-0.01661	-0.102982	0.093	-0.063	0.007	-0.123	0.091355	-0.13288	-0.114609	-0.029898	-0.14949	-0.167761	-0.159456	-0.112948
FBgn0026148	CG12253	CG12253	A	A	A	A		0.206	-0.43	-0.806	-0.042		0.252472	0.119592	0.290675	0.161117	-0.801	-0.412	-0.331	-0.176	-0.905245	-0.36542	-1.11951	-0.833822	0.3322	-0.358776	-0.006644	-0.136202
FBgn0039557	CG12259	CG12259	A	A	A	A		-0.001	-0.084	-0.091	0.046		0.0606265	-0.078067	-0.043186	0.058135	-0.0805	-0.0925	-0.106	-0.056	-0.214269	0.0822195	-0.125406	-0.107965	0.158626	0.06644	-0.0024915	-0.0390335
FBgn0035811	CG12262	CG12262	A	A	A	A		0.058	-0.023	0.164	0.001		0.0506605	0.074745	0.056474	0.051491	-0.0615	-0.166	0.07	0.067	0.108796	0.267421	-0.126236	0.404453	-0.160286	0.09966	0.0224235	0.041525
FBgn0038057	CG12267	CG12267	A	A	A	A		-0.037	-0.078	0.01	-0.018		-0.023254	-0.0802817	-0.053152	0.008305	-0.143333	-0.117333	0.0133333	-0.0643333	-0.135095	0.216484	-0.0487227	0.006644	-0.0387567	-0.0337737	-0.00442933	0.00387567
FBgn0039131	CG12268	CG12268	A	A	A	A		-0.076	-0.067	-0.041	-0.035		-0.086372	-0.053152	-0.152812	-0.013288	-0.023	-0.033	0	-0.212	0.112948	-0.003322	0.009966	-0.28237	-0.14949	0.21593	-0.119592	-0.086372
FBgn0038665	CG12269	CG12269	A	A	A	A		-0.061	-0.098	-0.051	-0.229		-0.053152	-0.09966	-0.053152	-0.036542	-0.05	-0.1	0.073	-0.315	-0.053152	0.01661	-0.152812	-0.013288	-0.328878	-0.102982	-0.229218	-0.255794
FBgn0037491	CG1227	CG1227	A	A	A	A		0.035	-0.006	-0.005	0.042		0.053152	-0.043186	-0.009966	0.139524	0.033	0.043	-0.043	-0.056	-0.169422	0.142846	-0.089694	0.096338	0.202642	-0.106304	0.102982	-0.03322
FBgn0036571	CG12272	CG12272	A	A	A	A		0.025	0.103	-0.133	-0.062		0.124575	0.04983	-0.104643	0.029898	0.163	0.086	0.063	0.1	-0.126236	-0.176066	0.074745	-0.303963	-0.169422	0.086372	-0.079728	-0.084711
FBgn0032295	CG12299	CG12299	X	X	X	U		1.026	0.818	0.906	0.443		1.08962	0.999922	0.93016	1.08629	0.771	0.618	1.023	0.861	0.754094	0.989956	0.886974	0.993278	0.491656	0.458436	0.627858	0.192676
FBgn0036514	CG12301	CG12301	A	A	A	A		0.05	-0.027	-0.041	-0.088		0.245828	-0.036542	-0.076406	0.06644	-0.06	0.027	0.053	-0.126	-0.385352	0.259116	-0.14949	0.112948	-0.405284	0.269082	-0.086372	-0.129558
FBgn0036515	CG12304	CG12304	A	A	A	A		-0.022	0.028	0.101	-0.051		0.048169	0.011627	-0.061457	-0.084711	0.05	-0.012	0.1	-0.026	0.154473	0.089694	0.013288	0.147829	-0.096338	0.101321	-0.054813	-0.154473
FBgn0032389	CG12314	CG12314	A	A	A	A		-0.071	-0.088	0.128	-0.145		-0.078067	-0.074745	-0.122914	-0.009966	0.028	-0.085	-0.146	-0.148	0.089694	0.019932	0.162778	0.239184	-0.172744	-0.156134	-0.177727	-0.071423
FBgn0038577	CG12321	CG12321	A	A	A	A		-0.04	-0.091	0.124	0.052		-0.195998	-0.011627	0.061457	-0.013288	-0.144	-0.073	0.003	-0.151	-0.018271	0.129558	0.06644	0.318912	-0.01661	0.11627	-0.031559	0.141185
FBgn0038111	CG12360	CG12360	A	A	A	A		-0.08	0.102	-0.026	0.008		-0.179388	-0.076406	-0.006644	-0.056474	0.186	0.1	0.013	0.11	0.159456	-0.24915	0.176066	-0.189354	0.069762	-0.063118	-0.069762	0.096338
FBgn0033686	CG12367	CG12367	A	A	A	A		-0.067	-0.093	0.031	-0.032		-0.1661	-0.03322	-0.036542	-0.03322	-0.115	-0.1	-0.149	-0.006	0.162778	-0.069762	0.026576	0.003322	0.046508	-0.056474	-0.013288	-0.106304
FBgn0033624	CG12384	CG12384	A	A	A	A		-0.029	0.063	0.104	-0.077		-0.119592	0.063118	-0.036542	-0.023254	0.057	0.033	0.073	0.087	-0.102982	0.169422	0.009966	0.338844	-0.461758	0.039864	-0.079728	0.192676
FBgn0033581	CG12391	CG12391	A	A	A	A		0.01	0.073	-0.027	-0.008		0.068101	0.001661	0.008305	-0.038203	0.05	0.073	0.135	0.032	-0.26576	0.036542	0.174405	-0.051491	0.013288	-0.088033	-0.038203	0.079728
FBgn0035370	CG1240	CG1240	A	A	A	A		0.107	0.089	0.019	0.098		0.259116	0.089694	-0.096338	0.176066	0.14	0.103	0.05	0.063	0.003322	0.069762	0.04983	-0.046508	0.388674	0.03322	0.056474	-0.086372
FBgn0030843	CG12432	CG12432	A	A	A	A		0.109	0.219	-0.186	0.069		0.177727	0.097999	0.044847	0.11627	0.239	0.219	0.176	0.243	-0.156134	-0.162778	0.058135	-0.48169	0.154473	-0.043186	0.054813	0.109626
FBgn0035357	CG1244	CG1244	A	A	A	A		0.105	0.072	-0.096	0.006		0.192676	0.097999	0.014949	0.11627	0.098	0.12	0.013	0.057	-0.03322	-0.167761	0.073084	-0.254133	0.19932	-0.061457	0.014949	-0.127897
FBgn0040871	CG12479	CG12479	A	A	A	A		-0.057	-0.062	0.032	-0.1		-0.036542	-0.039864	0.019932	-0.172744	0.003	-0.08	-0.139	-0.03	-0.076406	0.192676	0.019932	-0.006644	-0.06644	-0.142846	-0.14949	-0.043186
FBgn0033772	CG12488	CG12488	A	A	A	A		0.064	0.063	0.132	0.068		0.176066	0.064779	0.071423	-0.054813	0.058	0.053	0.057	0.083	0.287353	-0.078067	-0.018271	0.335522	0.152812	0.054813	0.013288	0.04983
FBgn0038968	CG12499	CG12499	A	A	A	A		-0.012	0.032	-0.035	-0.086		-0.009966	-0.034881	0.127897	-0.131219	0.196	0.178	-0.143	-0.104	0.024915	-0.106304	0.021593	-0.079728	-0.174405	-0.034881	0	-0.136202
FBgn0029930	CG12541	CG12541	A	A	A	A		0.027	0.072	0.002	-0.015		0.036542	0.023254	0.019932	0.029898	0.11	0.173	0	0.003	0.212608	-0.176066	0.14949	-0.179388	0.019932	-0.026576	-0.08305	0.029898
FBgn0039958	CG12567	CG12567	X	X	X	X		0.906	0.918	0.852	0.876		0.833822	0.881991	1.07134	0.837144	0.847	0.953	0.927	0.944	0.807246	0.906906	0.787314	0.906906	0.965041	0.886974	0.802263	0.848771
FBgn0037260	CG12586	CG12586	A	A	A	A		0.141	0.19	0.002	0.027		0.18271	0.096338	0.119592	0.1661	0.169	0.263	0.206	0.123	0.073084	0.009966	0.079728	-0.152812	-0.024915	-0.029898	-0.028237	0.192676
FBgn0040851	CG12626	CG12626	A	A	A	A		-0.071	0.007	-0.192	-0.025		-0.034881	0.004983	-0.23254	-0.023254	0.022	-0.066	0.043	0.028	-0.360437	0.197659	-0.117931	-0.488334	0.084711	-0.119592	0.051491	-0.117931
FBgn0031071	CG12701	CG12701	A	A	A	A		-0.064	-0.064	0.011	0.113		-0.114609	-0.01661	-0.054813	-0.069762	-0.09	-0.163	-0.027	0.023	-0.094677	0.230879	-0.171083	0.078067	0.021593	0.189354	0.300641	-0.059796
FBgn0030459	CG12723	CG12723	A	A	A	A		0.023	0.024	-0.078	0.151		0.021593	-0.019932	0.023254	0.06644	0.12	-0.091	0	0.068	-0.197659	0.24915	-0.096338	-0.26576	0.220913	0.097999	0.151151	0.13288
FBgn0035411	CG12734	CG12734	A	A	A	A		-0.061	-0.072	-0.025	-0.065		-0.088033	-0.023254	0.031559	-0.1661	-0.061	-0.023	-0.056	-0.146	0.024915	-0.043186	-0.036542	-0.044847	0.107965	-0.064779	-0.093016	-0.210947
FBgn0035321	CG1275	CG1275	A	A	A	A		0.01	0.022	-0.117	0.051		-0.039864	-0.013288	0.056474	0.036542	0.02	0.013	0.042	0.013	-0.225896	-0.073084	-0.097999	-0.069762	-0.044847	0.018271	0.036542	0.195998
FBgn0033813	CG12765	CG12765	A	A	A	A		-0.033	-0.12	-0.047	-0.082		-0.039864	-0.053152	-0.01661	-0.021593	-0.176	-0.178	-0.061	-0.066	-0.360437	0.257455	-0.197659	0.112948	0.013288	0.172744	0	-0.51491
FBgn0030055	CG12772	CG12772	A	A	A	A		0.019	0.027	0.037	-0.036		-0.034881	0.048169	0.11627	-0.054813	0.05	0.003	0.037	0.017	-0.181049	0.293997	-0.161117	0.197659	-0.239184	-0.043186	0.036542	0.102982
FBgn0024365	CG12773	CG12773	A	A	A	A		-0.066	-0.073	0.009	-0.049		-0.136202	-0.031559	0.006644	-0.102982	-0.056	-0.093	-0.12	-0.023	-0.088033	0.01661	0.013288	0.094677	-0.079728	-0.024915	-0.137863	0.048169
FBgn0038410	CG12785	CG12785	A	A	A	A		0.015	0.031	0.134	0.028		0.051491	-0.011627	0.0207625	-0.001661	0.1075	0.024	-0.0475	0.038	0.142846	0.150321	0.076406	0.165269	-0.101321	0.0689315	0.081389	0.064779
FBgn0031041	CG12788	CG12788	A	A	A	A		-0.056	-0.199	-0.052	0.15		-0.056474	-0.026576	0	-0.141185	-0.329	-0.063	-0.139	-0.264	-0.076406	-0.046508	-0.112948	0.026576	-0.250811	0.117931	0.563079	0.169422
FBgn0031535	CG12795	CG12795	X	X	X	X		0.917	0.86	0.892	0.681		0.86372	0.955075	0.906906	0.941787	0.824	0.87	0.807	0.937	0.812229	0.782331	1.05972	0.915211	0.61457	0.782331	0.695959	0.632841
FBgn0037798	CG12817	CG12817	A	A	A	A		-0.052	-0.151	-0.025	-0.113		-0.04983	0	-0.063118	-0.096338	-0.166	-0.129	-0.149	-0.161	0.038203	-0.021593	-0.001661	-0.114609	-0.088033	-0.111287	-0.134541	-0.119592
FBgn0037809	CG12818	CG12818	A	A	A	A		0.029	-0.067	0.043	0.138		0.029898	0.023254	0.11627	-0.054813	-0.046	0.028	-0.169	-0.081	0.094677	0.137863	-0.078067	0.01661	0.460097	0.139524	0.126236	-0.172744
FBgn0033961	CG12859	CG12859	A	A	A	A		-0.033	-0.05	0.058	0.028		-0.142846	-0.046508	0.078067	-0.021593	-0.05	-0.128	0.013	-0.035	-0.307285	0.352132	0.096338	0.089694	0.280709	0.088033	0.093016	-0.34881
FBgn0037506	CG1287	CG1287	A	A	U	A		0.002	-0.075	0.024	0.108		-0.064779	-0.036542	0	0.111287	-0.11	-0.083	-0.282	0.175	-0.156134	-0.602943	-0.200981	1.0564	0.486673	0.086372	0.131219	-0.274065
FBgn0046258	CG12880	CG12880	A	A	A	A		0.06	0.045	0.028	0.002		0.04983	0.043186	0.117931	0.0290675	0.1005	0.0765	0.0295	-0.027	0.0539825	0.0523215	0.058135	-0.0506605	0.146168	0.0805585	-0.059796	-0.156965
FBgn0035401	CG1291	CG1291	A	A	A	A		-0.026	0.175	-0.08	0.116		-0.003322	-0.04983	-0.029898	-0.019932	0.219	0.183	0.103	0.193	-0.036542	-0.205964	0.04983	-0.126236	0.169422	-0.036542	0.096338	0.235862
FBgn0037755	CG12945	CG12945	A	A	A	A		-0.083	-0.102	0.152	-0.03		-0.089694	-0.112948	0.026576	-0.157795	-0.003	-0.06	-0.179	-0.166	0.187693	0.111287	0.031559	0.277387	0.028237	0.039864	-0.044847	-0.144507
FBgn0037753	CG12947	CG12947	A	A	A	A		0.015	0.027	-0.096	0.092		-0.019932	0.08305	-0.059796	0.056474	-0.063	-0.01	0.076	0.103	-0.31559	0.152812	-0.109626	-0.112948	0.242506	0.063118	-0.03322	0.096338
FBgn0037739	CG12948	CG12948	A	A	A	A		-0.09	-0.044	0	-0.068		-0.093016	-0.102982	0.006644	-0.169422	0.01	-0.003	-0.13	-0.053	-0.003322	-0.01661	0.079728	-0.059796	-0.152812	-0.03322	-0.046508	-0.039864
FBgn0037061	CG12975	CG12975	A	A	A	A		0.067	-0.15	0.181	-0.056		-0.061457	0.021593	0.181049	0.126236	-0.216	-0.083	0.073	-0.375	0.041525	0.325556	-0.028237	0.385352	-0.14949	-0.106304	0.028237	0.003322
FBgn0035501	CG1299	CG1299	A	A	A	A		-0.02	0.038	-0.045	-0.05		-0.024915	-0.009966	0.011627	-0.056474	0.05	0.067	0.013	0.02	0.078067	-0.11627	0.026576	-0.169422	-0.076406	-0.04983	-0.127897	0.053152
FBgn0033899	CG13016	CG13016	A	A	A	A		-0.057	0.004	-0.091	0.097		-0.111287	-0.061457	-0.024915	-0.029898	0.072	0.053	0.019	-0.126	-0.156965	-0.202642	0.0938465	-0.096338	0.200151	0.0573045	0.0423555	0.086372
FBgn0040751	CG13018	CG13018	A	A	A	A		0.038	-0.102	-0.002	0.051		-0.041525	0.003322	0.129558	0.061457	-0.143	-0.138	-0.058	-0.068	-0.11627	0.03322	-0.094677	0.171083	-0.255794	0.089694	0.151151	0.219252
FBgn0036677	CG13023	CG13023	A	A	A	A		0.064	-0.004	-0.054	0.042		0.01661	0.056474	0.121253	0.061457	-0.033	-0.027	-0.076	0.12	-0.09966	0.044847	-0.064779	-0.097999	-0.013288	0.11627	-0.004983	0.069762
FBgn0036660	CG13025	CG13025	A	A	A	A		-0.569	0.055	-0.138	-0.012		-0.03322	-1.24575	-0.561418	-0.435182	0.098	0.12	-0.04	0.042	0.039864	-0.586333	0.174405	-0.179388	-0.063118	0.428538	-0.18271	-0.229218
FBgn0036602	CG13042	CG13042	A	A	U	A		0.225	0.014	-0.494	0.036		0.192676	0.207625	0.279048	0.222574	-0.186	-0.139	0.223	0.156	-1.32548	1.01985	1.04311	-2.71407	-0.139524	0.003322	0.112948	0.1661
FBgn0032803	CG13082	CG13082	X	X	X	X		0.867	1.09	0.751	0.867		0.759077	0.835483	0.822195	1.05307	1.048	1.063	1.113	1.136	0.586333	0.910228	0.837144	0.669383	1.05307	0.84711	0.807246	0.759077
FBgn0035519	CG1309	CG1309	A	A	A	A		-0.111	-0.029	-0.102	-0.133		-0.11544	-0.0822195	-0.089694	-0.158626	-0.045	-0.0285	-0.0325	-0.011	-0.143677	-0.160286	-0.026576	-0.0788975	-0.195168	0.003322	-0.180219	-0.158626
FBgn0032054	CG13090	CG13090	A	A	A	A		0.024	-0.05	-0.024	0.014		0.0423555	0.013288	0.009966	0.0307285	-0.1025	-0.019	0.0115	-0.0895	-0.195998	0.184371	-0.102982	0.019932	-0.096338	-0.029898	0.0257455	0.156134
FBgn0032050	CG13096	CG13096	A	A	A	A		0.009	-0.085	0.302	-0.049		0.0340505	0.041525	-0.024915	-0.013288	-0.073	-0.0745	-0.072	-0.121	0.186032	0.162778	0.186032	0.672705	0.023254	-0.0573045	-0.0772365	-0.084711
FBgn0035523	CG1311	CG1311	A	A	A	A		-0.024	-0.124	-0.049	0.013		-0.0024915	-0.0423555	-0.103813	0.053152	-0.235	-0.1475	0.078	-0.19	-0.408606	0.307285	-0.237523	0.144507	-0.0772365	0.175236	0.019932	-0.064779
FBgn0032230	CG13139	CG13139	X	X	X	X		0.88	0.814	0.804	0.896		0.877008	0.918533	0.921855	0.803924	0.655	0.744	0.988	0.867	0.521554	0.9966	0.71423	0.981651	0.729179	1.06968	0.93016	0.853754
FBgn0033767	CG13148	CG13148	A	A	A	A		-0.001	-0.128	0.023	0.014		-0.131219	0.001661	0.127897	-0.001661	-0.163	-0.108	-0.013	-0.229	0.031559	0.061457	0.112948	-0.114609	-0.076406	-0.014949	0.04983	0.096338
FBgn0035526	CG1316	CG1316	A	A	A	A		0.011	-0.095	-0.031	0.127		-0.038203	0.023254	0.054813	0.004983	-0.181	-0.04	-0.02	-0.139	-0.219252	0.051491	-0.046508	0.089694	0.004983	0.242506	0.13288	0.129558
FBgn0033712	CG13163	CG13163	A	A	A	A		-0.052	-0.09	0	-0.095		0.01661	0.03322	-0.239184	-0.019932	-0.093	-0.302	0.113	-0.076	-0.202642	0.328878	-0.262438	0.136202	-0.372064	0.086372	-0.01661	-0.076406
FBgn0033609	CG13213	CG13213	A	A	A	A		0.123	0.058	-0.048	0.009		0.202642	0.09966	0.056474	0.13288	0.111	0.05	0.023	0.047	-0.014949	-0.119592	0.102982	-0.161117	0.121253	0.026576	0	-0.111287
FBgn0033608	CG13220	CG13220	A	A	A	A		0.019	0.008	0.004	0.018		0.048169	-0.01661	-0.008305	0.051491	0.048	0.032	-0.125	0.075	-0.174405	0.141185	0.043186	0.006644	0.003322	0.001661	0.054813	0.013288
FBgn0033580	CG13231	CG13231	A	A	A	A		0.037	-0.1	0.001	-0.096		0.026576	-0.04983	0.136202	0.036542	-0.043	-0.056	-0.183	-0.116	0.059796	-0.106304	-0.03322	0.08305	-0.219252	-0.023254	-0.076406	-0.06644
FBgn0032614	CG13284	CG13284	X	X	X	X		0.747	0.942	0.852	0.661		0.74745	0.757416	0.790636	0.694298	0.977	0.963	0.841	0.985	0.945109	0.729179	0.941787	0.790636	0.606265	0.767382	0.710908	0.558096
FBgn0035674	CG13295	CG13295	A	A	A	A		-0.051	0	-0.071	-0.014		-0.063118	-0.046508	-0.0107965	-0.084711	0.003	-0.0265	0.1	-0.077	0.0091355	-0.0838805	-0.0274065	-0.18188	0.0191015	-0.103813	0.039864	-0.009966
FBgn0035692	CG13298	CG13298	A	A	A	A		-0.017	-0.182	-0.057	-0.07		-0.029898	0.04983	-0.093016	0.006644	-0.148	-0.179	-0.131	-0.269	0.029898	-0.071423	-0.058135	-0.127897	-0.119592	-0.151151	-0.078067	0.069762
FBgn0033784	CG13322	CG13322	A	A	A	A		-0.02	0.031	-0.018	-0.012		-0.009966	-0.09966	-0.044847	0.074745	0.037	0.083	-0.007	0.01	0.121253	-0.194337	0.111287	-0.111287	0.101321	-0.094677	-0.041525	-0.011627
FBgn0033857	CG13335	CG13335	A	A	A	A		-0.006	0.087	-0.011	0.024		0.008305	-0.081389	-0.018271	0.068101	0.208	-0.003	0.03	0.113	0.01661	0.093016	-0.004983	-0.14949	0.186032	-0.059796	0.111287	-0.141185
FBgn0033886	CG13349	CG13349	A	A	A	A		0.123	0.051	0.052	0.088		0.056474	0.106304	0.220913	0.109626	0.007	0.003	0.043	0.15	0.137863	-0.156134	0.097999	0.129558	0.159456	0.014949	0.09966	0.079728
FBgn0025633	CG13366	CG13366	A	A	A	A		-0.034	0.013	0.053	0.01		-0.081389	0.003322	0.094677	-0.151151	0.007	0.047	-0.03	0.027	-0.01661	0.088033	0.048169	0.091355	0.023254	0.013288	0.008305	-0.004983
FBgn0040369	CG13377	CG13377	A	A	A	A		-0.01	0.163	-0.021	0.059		-0.018271	-0.078067	0.013288	0.043186	0.241	0.223	0.083	0.103	-0.011627	-0.081389	0.11627	-0.106304	0.126236	0.076406	0.048169	-0.014949
FBgn0014417	CG13397	CG13397	X	X	X	U		0.817	0.815	0.885	0.56		0.865381	0.936804	0.468402	0.9966	0.869	0.877	0.751	0.761	0.825517	0.999922	0.833822	0.881991	0.53152	0.59796	0.732501	0.378708
FBgn0032042	CG13398	CG13398	X	X	X	X		0.833	1.062	0.741	0.738		0.774026	0.858737	0.798941	0.898601	1.043	1.09	1.043	1.07	0.644468	0.978329	0.622875	0.719213	0.526537	0.891957	0.838805	0.695959
FBgn0039795	CG1342	CG1342	A	A	A	A		-0.004	0.055	-0.219	0.044		0.031559	0.01661	-0.021593	-0.041525	0.007	0.067	0.068	0.077	-0.29898	-0.004983	-0.181049	-0.390335	0.009966	0.063118	0.021593	0.081389
FBgn0034723	CG13506	CG13506	A	A	A	A		-0.091	-0.076	0.007	-0.1		-0.112948	-0.11627	-0.0207625	-0.114609	-0.0595	-0.093	-0.054	-0.096	0.093016	-0.142846	0.105473	-0.0274065	-0.10049	-0.117931	-0.151981	-0.029898
FBgn0034788	CG13532	CG13532	A	A	A	A		-0.042	0.013	-0.084	-0.05		-0.031559	-0.059796	-0.048169	-0.029898	0.035	0.06	0.053	-0.096	-0.091355	0.088033	-0.127897	-0.204303	-0.191015	-0.003322	-0.129558	0.124575
FBgn0030151	CG1354	CG1354	A	A	A	A		-0.003	0.045	0.202	-0.006		0.06644	-0.079728	0.08305	-0.08305	-0.036	0.05	0.146	0.02	-0.056474	0.38203	0.036542	0.445148	-0.04983	0.019932	-0.046508	0.053152
FBgn0040660	CG13551	CG13551	A	A	A	A		-0.036	0.028	0.288	-0.025		0.041525	-0.03322	-0.141185	-0.009966	0.063	0.03	-0.05	0.068	0.470063	0.01661	0.430199	0.235862	0.097999	-0.147829	-0.08305	0.031559
FBgn0034963	CG13567	CG13567	A	A	A	A		0.069	0.059	0.013	-0.029		0.081389	0.053152	-0.028237	0.169422	0.098	0.07	0.033	0.033	0.011627	-0.139524	0.102982	0.076406	-0.031559	-0.096338	-0.046508	0.058135
FBgn0035020	CG13585	CG13585	A	A	A	A		-0.096	-0.041	0.151	0.034		-0.192676	-0.059796	-0.053152	-0.079728	-0.056	0.012	-0.046	-0.073	0.205964	-0.036542	0.119592	0.31559	0.156134	-0.096338	-0.089694	0.1661
FBgn0039135	CG13603	CG13603	A	A	A	A		-0.012	0.038	-0.052	0.033		0.076406	-0.013288	-0.101321	-0.008305	0.086	0.045	0.012	0.008	-0.074745	0.003322	-0.031559	-0.104643	0.011627	-0.046508	0.028237	0.139524
FBgn0039209	CG13624	CG13624	A	A	A	A		0.024	0.029	-0.097	-0.051		0.063118	0.039864	-0.039864	0.034881	-0.075	0.05	0.057	0.083	-0.039864	-0.114609	-0.064779	-0.167761	-0.028237	-0.096338	-0.034881	-0.044847
FBgn0039210	CG13625	CG13625	A	A	A	A		0.164	0.127	0.087	-0.031		0.34881	0.172744	-0.06644	0.19932	0.244	0.076	-0.123	0.309	0.31559	-0.106304	0.405284	-0.26576	0.189354	0.003322	0.109626	-0.425216
FBgn0039217	CG13627	CG13627	A	A	A	A		0.061	-0.015	-0.117	0.103		0.219252	0.063118	-0.139524	0.102982	0.042	-0.06	-0.151	0.11	-0.202642	-0.014949	-0.078067	-0.171083	0.234201	0.096338	0.205964	-0.122914
FBgn0039219	CG13630	CG13630	A	A	A	A		0.067	-0.034	-0.01	-0.04		0.056474	0.053152	0.041525	0.117931	0.01	-0.0845	0.0135	-0.0745	0.014949	0.024915	0.006644	-0.088033	-0.122914	-0.009966	0.029898	-0.058135
FBgn0040600	CG13631	CG13631	A	A	A	A		-0.098	-0.102	0	0.173		-0.08305	-0.063118	-0.222574	-0.023254	-0.12	-0.156	-0.149	0.017	-0.235862	0.19932	0.003322	0.03322	0.003322	0.073084	0.169422	0.445148
FBgn0035867	CG13671	CG13671	A	A	A	A		-0.074	0.066	0.068	-0.114		-0.074745	-0.078067	-0.03322	-0.109626	0.106	0.013	0.103	0.043	0.001661	0.152812	0.058135	0.059796	-0.141185	0	-0.102982	-0.210947
FBgn0035844	CG13676	CG13676	A	A	A	A		0.12	0.104	-0.037	0.118		0.227557	0.107965	0.026576	0.117931	0.115	0.143	0.013	0.146	0.059796	-0.024915	0.307285	-0.489995	0.054813	0.029898	0.295658	0.093016
FBgn0035578	CG13707	CG13707	A	A	A	A		-0.077	-0.135	-0.038	-0.066		0.051491	-0.101321	-0.189354	-0.069762	-0.103	-0.193	-0.073	-0.169	0.028237	-0.068101	-0.054813	-0.056474	-0.117931	-0.114609	0.001661	-0.031559
FBgn0033482	CG1371	CG1371	A	A	A	A		-0.043	-0.202	0.022	-0.008		-0.086372	-0.043186	0.003322	-0.044847	-0.276	-0.199	-0.149	-0.183	-0.127897	0.11627	-0.169422	0.267421	-0.018271	0.011627	0.073084	-0.09966
FBgn0033355	CG13748	CG13748	A	A	A	A		0.004	0.026	-0.159	0.026		0.03322	0.009966	-0.076406	0.04983	-0.02	-0.023	0.118	0.027	-0.259116	0.023254	-0.093016	-0.305624	-0.159456	0.039864	-0.026576	0.24915
FBgn0035338	CG13800	CG13800	A	A	A	A		0.003	-0.063	-0.059	-0.029		0.141185	-0.031559	-0.214269	0.11627	-0.093	-0.012	-0.085	-0.063	0.147829	-0.142846	-0.171083	-0.068101	0.019932	-0.096338	0.14949	-0.189354
FBgn0035323	CG13807	CG13807	A	A	A	A		0.077	0.083	0.037	0.135		0.119592	0.08305	-0.019932	0.126236	0.146	0.057	-0.013	0.143	0.229218	-0.139524	0.262438	-0.205964	0.1661	0.119592	0.136202	0.119592
FBgn0039028	CG13840	CG13840	A	A	A	A		0.068	0.059	-0.419	-0.93		0.048169	0.051491	0.114609	0.058135	0.01	-0.023	0.203	0.047	-0.958397	0.343827	-0.400301	-0.662739	-1.03979	-0.870364	-0.981651	-0.827178
FBgn0038961	CG13850	CG13850	A	A	A	A		0.019	-0.066	0.076	-0.218		-0.04983	0.06644	0.019932	0.039864	-0.106	-0.076	-0.213	0.13	-0.006644	0.19932	-0.026576	0.136202	-0.071423	-0.131219	0	-0.671044
FBgn0039965	CG13865	CG13865	A	A	A	A		-0.071	-0.088	0.055	-0.008		-0.058135	-0.068101	-0.059796	-0.097999	-0.01	-0.08	-0.146	-0.116	0.227557	-0.197659	0.126236	0.063118	0.004983	-0.058135	-0.046508	0.068101
FBgn0035104	CG13875	CG13875	A	A	A	A		0.179	0.407	-0.061	0.065		0.305624	0.159456	0.036542	0.21593	0.472	0.442	0.322	0.392	0.18271	-0.29898	0.328878	-0.458436	0.272404	-0.026576	-0.03322	0.046508
FBgn0035165	CG13887	CG13887	A	A	A	A		-0.007	-0.114	0.136	-0.032		-0.089694	0.034881	0.039864	-0.011627	-0.189	-0.103	-0.125	-0.038	-0.071423	0.303963	-0.038203	0.34881	-0.426877	0.220913	0.038203	0.041525
FBgn0035169	CG13890	CG13890	A	A	A	A		0.08	0.201	-0.062	0.14		0.171083	0.041525	0.004983	0.101321	0.228	0.213	0.163	0.201	-0.08305	-0.023254	0.01661	-0.157795	0.127897	-0.013288	0.044847	0.39864
FBgn0035157	CG13894	CG13894	A	A	A	A		0.16	0.082	0.056	0.11		0.209286	0.122914	0.039864	0.269082	0.073	0.063	0.12	0.073	-0.106304	0.368742	-0.026576	-0.009966	0.14949	0.159456	0.006644	0.126236
FBgn0035158	CG13895	CG13895	A	A	A	A		-0.028	-0.074	-0.009	-0.039		-0.029898	-0.03322	-0.001661	-0.046508	-0.035	-0.12	-0.053	-0.086	0.024915	-0.063118	-0.048169	0.04983	0.039864	0.036542	-0.096338	-0.136202
FBgn0035160	CG13897	CG13897	A	A	A	A		-0.022	-0.173	-0.023	-0.001		0.029898	0.004983	-0.172744	0.051491	-0.372	-0.223	0.057	-0.153	-0.499961	0.646129	-0.337183	0.097999	0.011627	-0.029898	0.122914	-0.107965
FBgn0035162	CG13900	CG13900	A	A	A	A		-0.033	0.018	-0.014	-0.087		-0.026576	-0.031559	-0.089694	0.01661	0.086	0.007	-0.06	0.037	0.106304	-0.127897	0.097999	-0.131219	-0.433521	-0.014949	0.078067	0.021593
FBgn0035166	CG13902	CG13902	A	A	A	A		-0.103	-0.078	0.039	-0.068		-0.0826348	-0.0710078	-0.334276	0.0755755	0.03325	-0.10925	-0.11075	-0.1265	-0.17482	0.270328	-0.154888	0.21676	-0.225481	-0.0406945	0.00955075	-0.0170252
FBgn0035237	CG13917	CG13917	A	A	A	A		-0.012	0.077	-0.114	0.039		-0.044847	0.034881	-0.014949	-0.023254	0.143	-0.0165	0.045	0.135	-0.188524	-0.0124575	-0.031559	-0.225066	0.09966	-0.0473385	0.0074745	0.096338
FBgn0025712	CG13920	CG13920	A	A	A	A		-0.023	-0.088	-0.128	-0.1		-0.04983	0.009966	0.109626	-0.162778	0	-0.046	-0.149	-0.156	-0.01661	-0.106304	-0.142846	-0.245828	-0.272404	-0.023254	-0.119592	0.01661
FBgn0035243	CG13926	CG13926	A	A	A	A		-0.079	-0.02	-0.002	-0.168		-0.063118	-0.102982	-0.046508	-0.102982	0.067	-0.043	-0.027	-0.076	0.13288	-0.096338	-0.023254	-0.023254	-0.318912	-0.156134	-0.1661	-0.029898
FBgn0035246	CG13928	CG13928	A	A	A	A		0.027	-0.002	-0.006	0.022		0.051491	0.06644	0.01661	-0.024915	0.015	-0.027	0.013	-0.01	-0.031559	-0.006644	-0.014949	0.028237	-0.031559	0.001661	0.046508	0.071423
FBgn0033212	CG1399	CG1399	A	A	A	A		-0.045	-0.035	-0.012	-0.201		-0.069762	-0.04983	0.046508	-0.106304	-0.017	-0.013	-0.056	-0.053	0.043186	-0.046508	-0.046508	0	-0.325556	-0.176066	-0.21593	-0.086372
FBgn0031776	CG13993	CG13993	X	X	X	X		0.991	0.822	0.87	0.878		1.10623	0.900262	0.840466	1.11619	0.884	0.771	0.827	0.807	1.05972	0.700942	0.960058	0.760738	0.707586	0.88033	0.810568	1.11287
FBgn0031772	CG13994	CG13994	X	X	X	U		0.862	0.73	0.997	0.533		0.877008	0.877008	0.900262	0.793958	0.95	0.698	0.508	0.764	1.20256	0.73084	1.15606	0.900262	0.292336	0.73084	0.770704	0.338844
FBgn0031698	CG14023	CG14023	X	X	X	X		0.946	0.949	0.849	0.716		0.966702	0.925177	0.994109	0.897771	1.005	0.8885	0.942	0.959	0.874517	0.838805	0.890296	0.791467	0.803924	0.794789	0.670214	0.595469
FBgn0031676	CG14040	CG14040	X	X	X	X		0.944	0.954	1.03	0.786		0.873686	0.960058	1.00657	0.936804	0.937	1.017	0.9	0.96	0.91355	1.26568	0.86372	1.07633	0.43186	0.88033	0.840466	0.989956
FBgn0039579	CG14065	CG14065	A	A	A	A		0.026	0.114	0.018	-0.027		0.053152	0.106304	-0.109626	0.053152	0.14	0.093	0.063	0.16	-0.086372	0.086372	0.102982	-0.029898	-0.096338	-0.009966	-0.036542	0.036542
FBgn0033474	CG1407	CG1407	A	A	A	A		-0.032	0.046	0.056	-0.04		-0.096338	-0.021593	0.071423	-0.079728	0.037	0.118	-0.032	0.062	0.280709	-0.112948	0.089694	-0.03322	-0.069762	-0.034881	-0.11627	0.061457
FBgn0036889	CG14100	CG14100	A	A	A	A		0.024	-0.104	0.119	0.044		0.106304	0.01661	-0.102982	0.074745	-0.139	-0.123	-0.035	-0.118	-0.089694	0.096338	0.051491	0.416911	0.267421	0.034881	-0.043186	-0.084711
FBgn0036908	CG14103	CG14103	A	A	A	A		0.09	-0.001	0.049	-0.105		0.171083	0.064779	0.003322	0.121253	0.043	0.037	-0.037	-0.048	0.08305	0.009966	0.079728	0.021593	-0.257455	-0.142846	-0.003322	-0.014949
FBgn0040817	CG14132	CG14132	A	A	A	A		0.065	0.011	0.012	0.044		-0.048169	0.073084	0.102982	0.131219	0.03	0.003	-0.022	0.032	0.088033	0.029898	0.048169	-0.119592	0.086372	-0.03322	0.124575	0
FBgn0036146	CG14141	CG14141	A	A	A	A		-0.058	-0.004	-0.008	0.035		-0.097999	-0.01661	0.014949	-0.131219	-0.066	0.086	-0.015	-0.02	-0.181049	0.210947	-0.139524	0.076406	-0.06644	0.18271	0.056474	-0.03322
FBgn0032961	CG1416	CG1416	A	A	A	A		-0.111	0.034	-0.002	-0.023		-0.18271	-0.058135	-0.269082	0.064779	0.078	0.08	0.071	-0.093	0.069762	-0.048169	-0.071423	0.041525	-0.124575	0.046508	0.08305	-0.096338
FBgn0033468	CG1418	CG1418	A	A	A	A		-0.021	-0.158	-0.071	-0.084		-0.059796	0.013288	-0.039864	0.003322	-0.261	-0.164	-0.046	-0.159	-0.29898	0.04983	-0.179388	0.142846	-0.225896	-0.01661	-0.076406	-0.01661
FBgn0030996	CG14194	CG14194	A	A	A	A		-0.032	0	-0.012	-0.157		-0.079728	-0.04983	-0.058135	0.061457	0.042	-0.095	0.032	0.02	0.019932	0.102982	-0.134541	-0.034881	-0.59796	0.009966	-0.06644	0.028237
FBgn0040890	CG14199	CG14199	A	A	A	A		-0.076	-0.007	0.066	0.113		-0.13288	-0.06644	-0.126236	0.021593	-0.166	0.231	-0.068	-0.025	-0.194337	0.413589	-0.086372	0.13288	-0.28237	0.134541	0.152812	0.445148
FBgn0031023	CG14200	CG14200	A	A	A	A		-0.045	0.02	0.056	-0.072		-0.034881	-0.004983	-0.013288	-0.126236	0.098	0.03	-0.038	-0.011	0.343827	-0.205964	0.142846	-0.058135	-0.121253	-0.074745	-0.026576	-0.06644
FBgn0031037	CG14207	CG14207	A	A	A	A		-0.027	-0.017	-0.164	0.055		-0.094677	0.008305	0.014949	-0.036542	-0.035	-0.095	-0.051	0.113	-0.186032	0.019932	-0.189354	-0.29898	0.126236	-0.018271	-0.023254	0.136202
FBgn0031044	CG14211	CG14211	A	A	A	A		-0.066	-0.105	-0.044	-0.071		-0.046508	-0.104643	0.019932	-0.131219	-0.133	-0.063	-0.053	-0.169	0.006644	-0.119592	-0.093016	0.029898	-0.107965	-0.061457	-0.171083	0.056474
FBgn0031047	CG14213	CG14213	A	A	A	A		-0.127	0.055	0.036	-0.01		-0.141185	-0.079728	-0.19932	-0.088033	0.105	0.076	-0.03	0.067	0.081389	-0.139524	0.194337	0.006644	0.013288	-0.093016	-0.088033	0.127897
FBgn0031052	CG14215	CG14215	A	A	A	A		-0.092	-0.156	0.073	0.035		-0.227557	-0.114609	0.137863	-0.164439	-0.06	-0.115	-0.281	-0.166	-0.097999	0.191015	-0.063118	0.262438	-0.093016	0.029898	0.131219	0.073084
FBgn0031053	CG14223	CG14223	A	A	A	A		-0.006	0.162	0.071	0.122		0.031559	0.011627	-0.09966	0.031559	0.284	0.274	-0.095	0.183	0.051491	0.227557	0.01661	-0.009966	0.19932	0.079728	0.247489	-0.038203
FBgn0031057	CG14224	CG14224	A	A	A	A		-0.087	-0.037	-0.027	-0.052		-0.106304	-0.073084	-0.162778	-0.006644	-0.043	-0.043	-0.07	0.007	-0.076406	-0.013288	-0.023254	0.006644	-0.069762	-0.006644	-0.01661	-0.11627
FBgn0031059	CG14229	CG14229	A	A	A	A		-0.003	-0.093	-0.636	-0.032		-0.056474	-0.109626	0.089694	0.063118	-0.09	-0.041	-0.095	-0.146	-0.757416	-0.413589	-0.627858	-0.744128	-0.023254	0.112948	-0.104643	-0.111287
FBgn0031062	CG14230	CG14230	A	A	A	A		0.026	-0.154	-0.048	-0.01		0.026576	0.0689315	0.026576	-0.01661	-0.054	-0.195	-0.26	-0.105	0.0390335	-0.0822195	-0.0938465	-0.0539825	0.173574	0.23254	-0.113778	-0.333031
FBgn0031060	CG14231	CG14231	A	A	A	A		-0.009	-0.088	-0.007	-0.034		-0.06644	0.053152	-0.013288	-0.009966	-0.083	-0.073	-0.156	-0.04	0.079728	-0.053152	-0.119592	0.06644	0.023254	-0.023254	0.039864	-0.176066
FBgn0031061	CG14232	CG14232	A	A	A	A		-0.011	0.064	0.068	0.189		-0.048169	-0.051491	0.038203	0.018271	-0.035	0.096	0.101	0.093	-0.096338	0.195998	-0.074745	0.247489	0.300641	0.225896	0.117931	0.111287
FBgn0031065	CG14234	CG14234	A	A	A	A		-0.018	-0.123	0.027	0.002		-0.08305	-0.063118	0.106304	-0.03322	-0.123	-0.134	-0.04	-0.193	-0.063118	0.239184	-0.172744	0.102982	-0.106304	0.019932	-0.029898	0.126236
FBgn0037347	CG1427	CG1427	A	A	A	A		-0.125	-0.263	0.088	-0.155		-0.174405	-0.111287	-0.004983	-0.209286	-0.325	-0.252	-0.111	-0.362	-0.222574	0.526537	-0.018271	0.064779	-0.328878	-0.01661	-0.146168	-0.129558
FBgn0038660	CG14291	CG14291	A	A	A	A		0.013	0.147	0.043	0.118		0.013288	0.048169	-0.024915	0.014949	0.173	0.219	0.14	0.057	0.239184	-0.056474	0.144507	-0.156134	0.313929	0.026576	0.174405	-0.044847
FBgn0038633	CG14303	CG14303	A	A	A	A		-0.01	-0.039	-0.024	-0.059		0.028237	0.014949	-0.078067	-0.006644	-0.09	0.03	-0.06	-0.035	0.038203	-0.029898	-0.084711	-0.021593	-0.046508	0.013288	-0.009966	-0.191015
FBgn0038596	CG14312	CG14312	A	A	A	A		0.157	0.044	0.022	0.223		0.169422	0.13288	0.142846	0.184371	0.08	0.062	-0.027	0.062	0.137863	-0.147829	0.259116	-0.162778	0.08305	0.224235	0.377047	0.205964
FBgn0038581	CG14314	CG14314	A	A	A	A		-0.047	-0.053	-0.062	-0.087		-0.046508	-0.056474	-0.119592	0.034881	-0.04	-0.018	-0.013	-0.141	-0.114609	0.038203	-0.106304	-0.06644	-0.202642	-0.091355	-0.147829	0.094677
FBgn0038532	CG14322	CG14322	A	A	A	A		-0.071	0.038	0.006	-0.047		-0.169422	-0.11627	0.089694	-0.086372	0.057	0.133	0	-0.04	0.186032	-0.043186	-0.142846	0.023254	0.046508	-0.073084	-0.205964	0.043186
FBgn0031315	CG14341	CG14341	X	X	X	A		0.986	0.874	0.909	0.203		1.09626	0.989956	0.877008	0.97999	0.899	0.927	0.831	0.837	1.07301	0.671044	1.09626	0.793958	0.538164	0.179388	0.272404	-0.176066
FBgn0038156	CG14372	CG14372	A	A	A	A		-0.096	-0.052	-0.37	-0.202		-0.152812	-0.11627	0.019932	-0.13288	-0.003	-0.04	-0.056	-0.109	-0.425216	-0.063118	-0.401962	-0.591316	-0.063118	-0.192676	-0.28237	-0.269082
FBgn0030038	CG1440	CG1440	A	A	A	A		0.002	0.109	0.234	-0.003		0.013288	-0.009966	-0.003322	0.006644	0.196	0.189	-0.023	0.073	0.3322	-0.172744	0.269082	0.508266	0.156134	0.106304	-0.01661	-0.259116
FBgn0029911	CG14435	CG14435	A	A	A	A		-0.071	-0.08	-0.021	-0.02		-0.104643	-0.054813	0.024915	-0.151151	-0.269	-0.106	0.09	-0.036	-0.076406	-0.088033	-0.011627	0.091355	-0.073084	-0.018271	0.046508	-0.034881
FBgn0029899	CG14438	CG14438	A	A	A	A		-0.047	-0.137	-0.003	-0.006		-0.01661	-0.03322	-0.061457	-0.078067	-0.153	-0.056	-0.196	-0.144	-0.031559	0.122914	-0.191015	0.088033	0.102982	0.014949	0.187693	-0.328878
FBgn0029894	CG14440	CG14440	A	A	A	A		0.1	0.116	-0.11	0.099		0.139524	0.106304	0.059796	0.093016	0.083	0.136	0.053	0.193	-0.162778	-0.142846	0.109626	-0.242506	0.289014	0.086372	0.109626	-0.089694
FBgn0029895	CG14441	CG14441	A	A	A	A		0.102	0.074	-0.017	-0.038		0.161948	0.108796	0.063118	0.074745	0.098	0.097	0.029	0.072	-0.0107965	-0.131219	0.16693	-0.091355	0.054813	0.0373725	0.068101	-0.313099
FBgn0037174	CG14457	CG14457	A	A	A	A		-0.062	0.071	-0.147	0.037		-0.078067	-0.059796	-0.039864	-0.071423	0.09	0.16	0.093	-0.061	-0.136202	-0.121253	-0.197659	-0.131219	-0.073084	0.021593	0.131219	0.068101
FBgn0033046	CG14470	CG14470	A	A	A	A		0.012	0.068	-0.369	-0.076		0.03322	-0.026576	0.036542	0.006644	0.16	0.03	0.053	0.03	-0.408606	-0.159456	-0.159456	-0.74745	0.112948	-0.186032	-0.122914	-0.109626
FBgn0028953	CG14478	CG14478	A	A	A	A		0.339	-0.012	-0.093	0.069		0.453453	0.352132	0.222574	0.328878	0.033	-0.046	-0.096	0.06	-0.312268	0.079728	-0.073084	-0.064779	0.141185	0.068101	0.191015	-0.122914
FBgn0039648	CG14515	CG14515	A	A	A	A		-0.044	0.038	-0.081	-0.108		-0.089694	-0.013288	-0.026576	-0.048169	0.028	0.022	0.083	0.018	-0.097999	0.102982	-0.187693	-0.141185	-0.14949	-0.106304	-0.081389	-0.096338
FBgn0039617	CG14521	CG14521	A	A	A	A		0.073	0.195	0.016	-0.006		0.109626	0.073084	0.019932	0.089694	0.233	0.226	0.15	0.17	0.205964	-0.142846	0.19932	-0.19932	-0.06644	0.053152	-0.03322	0.023254
FBgn0039405	CG14550	CG14550	A	A	A	A		0.043	-0.189	-0.016	0.043		-0.001661	-0.058135	0.107965	0.122914	-0.247	-0.159	-0.171	-0.179	-0.237523	0.227557	-0.194337	0.139524	0.159456	0.093016	-0.109626	0.029898
FBgn0037126	CG14567	CG14567	A	A	A	A		0.02	0.015	-0.171	-0.073		0.086372	-0.059796	0.058135	-0.004983	0.098	0.047	-0.018	-0.068	-0.124575	-0.096338	-0.114609	-0.34881	-0.134541	-0.073084	-0.044847	-0.039864
FBgn0031186	CG14614	CG14614	A	A	A	A		0.035	0.062	0.028	0.079		0.036542	0.089694	-0.046508	0.059796	0.123	0.076	-0.003	0.05	0.096338	-0.126236	0.18271	-0.039864	0.352132	-0.019932	-0.106304	0.089694
FBgn0031191	CG14617	CG14617	A	A	A	A		-0.03	0.007	-0.016	0.015		-0.043186	-0.028237	0.147829	-0.195998	0.057	0.04	-0.098	0.027	0.014949	-0.001661	-0.048169	-0.029898	0.18271	-0.071423	0.081389	-0.131219
FBgn0031183	CG14621	CG14621	A	A	A	A		0.015	-0.124	0.016	-0.001		-0.038203	0.014949	0.068101	0.01661	-0.166	-0.123	-0.023	-0.184	-0.073084	0.014949	-0.044847	0.1661	-0.137863	0.011627	-0.021593	0.142846
FBgn0037220	CG14641	CG14641	A	A	A	A		0.027	-0.108	-0.047	-0.097		0.039864	0.019932	0.003322	0.043186	-0.193	-0.129	-0.136	0.027	-0.209286	0.18271	-0.109626	-0.053152	-0.146168	0.013288	0.069762	-0.325556
FBgn0037252	CG14650	CG14650	A	A	A	A		-0.027	0.007	-0.092	-0.004		-0.044847	-0.01661	0.053152	-0.09966	0.047	0.025	-0.055	0.01	-0.011627	-0.064779	-0.008305	-0.28237	-0.111287	-0.076406	-0.01661	0.189354
FBgn0037278	CG14656	CG14656	A	A	A	A		0.08	0.055	0.098	0.049		0.053152	0.073084	0.09966	0.093016	0.017	0.116	0.023	0.063	0.124575	-0.224235	0.23254	0.259116	0.039864	0.004983	0.074745	0.078067
FBgn0037282	CG14657	CG14657	A	A	A	A		0.107	0.131	0.019	0.068		0.169422	0.056474	0	0.200981	0.12	0.106	0.136	0.163	0.144507	-0.144507	0.252472	-0.177727	0.102982	0	0.119592	0.04983
FBgn0037820	CG14681	CG14681	A	A	A	A		0.001	0.048	-0.058	-0.009		-0.064779	0.064779	0.023254	-0.019932	0.128	0.06	0.043	-0.04	-0.088033	-0.039864	-0.006644	-0.096338	0.001661	-0.043186	0.03322	-0.028237
FBgn0037822	CG14683	CG14683	A	A	A	A		0.071	-0.13	-0.153	0.06		0.131219	-0.026576	0.222574	-0.041525	-0.244	-0.12	-0.076	-0.08	-0.410267	0.107965	-0.144507	-0.1661	0.171083	-0.031559	0.114609	-0.013288
FBgn0037853	CG14696	CG14696	A	A	A	A		0.045	-0.012	0.029	0.17		0.11627	0.126236	-0.28237	0.219252	-0.036	0.01	-0.023	0	-0.019932	0.189354	0.056474	-0.109626	0.478368	0.109626	0.089694	0.003322
FBgn0037922	CG14711	CG14711	A	A	A	A		0.014	0.018	-0.001	-0.037		0.06644	0.048169	-0.044847	-0.014949	0.086	0.013	-0.003	-0.026	0.117931	-0.117931	0.101321	-0.104643	-0.051491	-0.134541	-0.064779	0.101321
FBgn0037924	CG14712	CG14712	A	A	A	A		-0.129	0.044	0.001	-0.17		-0.119592	-0.129558	-0.252472	-0.013288	0.14	0.037	-0.023	0.023	-0.212608	0.059796	-0.102982	0.259116	-0.139524	-0.059796	-0.086372	-0.395318
FBgn0037930	CG14715	CG14715	A	A	A	A		-0.008	-0.077	0.022	0.082		0.088033	-0.054813	-0.171083	0.106304	-0.07	-0.066	-0.008	-0.163	0.034881	0.176066	-0.176066	0.054813	-0.073084	0.086372	0.107965	0.207625
FBgn0033307	CG14752	CG14752	A	A	A	A		-0.103	0.015	-0.09	-0.003		-0.171083	-0.126236	-0.046508	-0.068101	0.123	-0.018	0.101	-0.148	-0.117931	0.004983	-0.159456	-0.088033	-0.076406	-0.069762	-0.084711	0.219252
FBgn0033250	CG14762	CG14762	A	A	A	A		-0.066	-0.069	-0.203	-0.061		-0.126236	-0.08305	-0.04983	-0.003322	-0.056	-0.036	-0.043	-0.139	-0.58135	0.225896	-0.255794	-0.19932	-0.179388	-0.019932	-0.102982	0.056474
FBgn0033236	CG14764	CG14764	A	A	A	A		-0.027	-0.137	0.005	-0.023		-0.089694	0.006644	0.111287	-0.134541	-0.143	-0.08	-0.198	-0.128	-0.059796	0.09966	-0.061457	0.041525	-0.137863	-0.004983	-0.09966	0.14949
FBgn0040777	CG14767	CG14767	A	A	A	A		-0.029	-0.018	-0.104	0.019		0.013288	-0.011627	-0.14949	0.031559	-0.141	-0.08	0.066	0.083	-0.200981	0.006644	-0.079728	-0.142846	-0.131219	0.08305	0.091355	0.03322
FBgn0025381	CG14782	CG14782	A	A	A	A		0.036	0.126	-0.086	-0.071		0.063118	0.179388	-0.209286	0.109626	0.116	0.057	0.03	0.299	-0.43186	0.122914	0.139524	-0.172744	-0.71423	0.056474	0.26576	0.109626
FBgn0014411	CG14804	CG14804	A	A	A	A		0.07	-0.059	0.007	-0.024		0.068101	0.091355	0.093016	0.028237	-0.04	-0.129	-0.076	0.01	-0.097999	0.293997	-0.106304	-0.059796	0.038203	-0.004983	-0.026576	-0.102982
FBgn0023514	CG14805	CG14805	A	A	A	A		0.023	0.002	-0.004	-0.062		0.106304	0.028237	-0.111287	0.069762	0.038	0.047	-0.053	-0.023	-0.019932	-0.063118	-0.03322	0.101321	-0.195998	-0.036542	0.096338	-0.112948
FBgn0023517	CG14816	CG14816	A	A	A	A		-0.039	-0.007	-0.14	-0.083		-0.026576	-0.011627	-0.156134	0.036542	0.057	0.053	-0.09	-0.046	-0.401962	0.111287	-0.172744	-0.096338	-0.292336	0.026576	0.114609	-0.18271
FBgn0026089	CG14817	CG14817	A	A	A	A		0.065	0.042	0.047	0.099		0.09966	0.089694	0.013288	0.056474	0.088	0.027	-0.017	0.07	-0.03322	-0.036542	0.176066	0.079728	-0.009966	-0.019932	0.345488	0.079728
FBgn0038330	CG14868	CG14868	A	A	A	A		-0.065	-0.129	-0.27	0.064		-0.03322	-0.084711	-0.004983	-0.136202	-0.186	-0.169	-0.09	-0.071	-0.702603	0.001661	-0.202642	-0.176066	0.096338	0.097999	0.051491	0.009966
FBgn0038425	CG14881	CG14881	A	A	A	A		-0.066	-0.169	-0.036	0.006		-0.0124575	-0.046508	-0.173574	-0.0323895	-0.249	-0.187	-0.138	-0.102	-0.0955075	0.148659	-0.108796	-0.088033	-0.302302	0.0622875	0.207625	0.0573045
FBgn0038429	CG14882	CG14882	A	A	A	A		-0.056	-0.151	0.159	-0.001		-0.194337	0.026576	-0.088033	0.03322	-0.08	-0.123	-0.289	-0.113	0.323895	0.028237	0.001661	0.280709	0.36542	0.026576	0.011627	-0.408606
FBgn0035701	CG14911	CG14911	A	A	A	A		-0.08	0.111	-0.048	0.042		-0.069762	-0.078067	-0.119592	-0.051491	0.078	0.116	0.073	0.178	-0.257455	0.01661	0.147829	-0.09966	0.021593	-0.056474	0.081389	0.119592
FBgn0032378	CG14939	CG14939	X	X	X	X		0.948	0.954	0.747	0.728		0.968363	0.891957	0.838805	1.0946	0.973	0.96	0.983	0.9	0.460097	0.822195	0.76406	0.941787	0.674366	0.8305	0.705925	0.702603
FBgn0035403	CG14956	CG14956	A	A	A	A		-0.03	-0.056	0.002	-0.022		0.009966	-0.01661	-0.069762	-0.043186	-0.03	-0.076	-0.01	-0.109	0.089694	0.03322	-0.106304	-0.009966	0.036542	-0.089694	-0.18271	0.146168
FBgn0035428	CG14960	CG14960	A	A	A	A		0.006	-0.015	-0.064	-0.043		0.0274065	-0.019932	0.0705925	-0.054813	-0.01	0.0095	0.049	-0.1095	-0.139524	0.061457	-0.044847	-0.13205	0.04983	0.03322	-0.0838805	-0.169422
FBgn0035440	CG14969	CG14969	A	A	A	A		-0.11	-0.138	0.065	0.155		-0.152812	-0.026576	-0.176066	-0.08305	-0.083	-0.101	-0.196	-0.171	0.086372	0.13288	0.009966	0.029898	0.53152	0.318912	-0.096338	-0.13288
FBgn0035470	CG14980	CG14980	A	A	A	A		-0.024	-0.026	-0.038	0.022		-0.104643	-0.026576	0.019932	0.014949	-0.01	-0.06	0.002	-0.036	-0.014949	0.019932	-0.061457	-0.096338	-0.046508	0.101321	0.029898	0.001661
FBgn0035480	CG14984	CG14984	A	A	A	A		-0.135	0.021	-0.027	-0.12		-0.205964	-0.146168	-0.076406	-0.109626	-0.003	0.166	-0.066	-0.013	0.04983	-0.053152	-0.109626	0.006644	-0.093016	0.093016	-0.106304	-0.372064
FBgn0035495	CG14989	CG14989	A	A	A	A		-0.073	0.015	0.048	-0.029		-0.142846	-0.122914	-0.059796	0.03322	0.003	0.086	-0.03	0	0.069762	0.169422	-0.079728	0.03322	-0.136202	-0.036542	0.03322	0.023254
FBgn0035515	CG14997	CG14997	A	A	A	A		0	0.012	-0.025	-0.044		-0.004983	-0.003322	0.056474	-0.046508	0.065	0.067	-0.033	-0.05	-0.073084	-0.019932	-0.106304	0.09966	0.127897	-0.041525	-0.117931	-0.142846
FBgn0035500	CG14998	CG14998	A	A	A	A		0.09	0.141	0.168	-0.019		0.112948	0.044847	0.097999	0.102982	0.136	0.143	0.133	0.153	0.144507	0.074745	0.101321	0.352132	0.192676	-0.031559	-0.114609	-0.122914
FBgn0035508	CG15005	CG15005	A	A	A	A		-0.082	-0.16	-0.077	0.007		-0.078067	-0.018271	-0.048169	-0.18271	0.03	-0.249	-0.133	-0.289	-0.202642	0.064779	-0.084711	-0.086372	0.046508	-0.008305	-0.034881	0.024915
FBgn0035528	CG15012	CG15012	A	A	A	A		0.038	-0.228	0.006	-0.029		0.086372	0.068101	-0.186032	0.184371	-0.419	-0.129	0.005	-0.369	-0.224235	0.303963	-0.237523	0.18271	-0.019932	-0.124575	0.041525	-0.014949
FBgn0030919	CG15055	CG15055	A	A	A	A		-0.052	-0.055	0.083	0.048		-0.131219	-0.03322	-0.08305	0.039864	-0.02	-0.173	-0.083	0.057	-0.054813	0.383691	0.154473	-0.152812	0.197659	0.014949	0.084711	-0.106304
FBgn0034391	CG15080	CG15080	A	A	A	A		0.076	0.037	-0.087	0.158		0.176066	0.043186	-0.003322	0.086372	0.043	0.06	-0.01	0.053	-0.24915	0.009966	0.09966	-0.209286	0.385352	0.096338	0.093016	0.056474
FBgn0034390	CG15093	CG15093	A	A	A	A		-0.052	-0.071	0.078	-0.015		-0.08305	-0.073084	-0.078067	0.026576	-0.133	-0.11	-0.063	0.023	0.051491	0.039864	0.031559	0.187693	0.031559	0.003322	0.008305	-0.101321
FBgn0034394	CG15096	CG15096	A	A	A	A		0.04	0.028	0.159	0.03		-0.076406	0.019932	0.126236	0.089694	0.003	0.013	-0.01	0.106	0.235862	0.205964	0.142846	0.053152	0.069762	-0.089694	0.046508	0.093016
FBgn0034401	CG15100	CG15100	A	A	A	A		-0.066	-0.111	0.158	-0.036		-0.086372	-0.054813	-0.139524	0.014949	-0.188	-0.166	0.01	-0.099	-0.127897	0.345488	-0.038203	0.451792	0.004983	-0.03322	-0.034881	-0.081389
FBgn0034417	CG15117	CG15117	A	A	A	A		-0.004	-0.027	-0.011	-0.022		0.068101	-0.061457	-0.069762	0.046508	-0.161	0.063	0.043	-0.053	-0.169422	0.064779	-0.053152	0.112948	-0.142846	-0.048169	0.04983	0.051491
FBgn0029976	CG1514	CG1514	A	A	A	A		0.072	-0.057	0.09	-0.076		0.053152	0.09966	0.04983	0.086372	-0.073	-0.063	-0.04	-0.05	0.063118	0.28237	-0.03322	0.046508	0.009966	-0.01661	-0.169422	-0.126236
FBgn0032688	CG15160	CG15160	X	X	U	X		0.876	0.685	0.69	0.758		0.983312	0.886974	0.671044	0.96338	0.555	0.721	0.764	0.701	0.102982	1.07965	0.68101	0.89694	0.541486	0.787314	0.873686	0.8305
FBgn0030271	CG15202	CG15202	A	A	X	A		0.031	-0.004	0.769	-0.018		0.018271	0.021593	0.081389	0.001661	-0.017	-0.007	0.033	-0.025	0.775687	0.840466	0.51491	0.943448	-0.046508	-0.056474	-0.081389	0.111287
FBgn0030256	CG15204	CG15204	A	A	A	A		-0.038	0.036	-0.201	0.094		-0.093016	-0.13288	-0.029898	0.102982	0.1	0.042	0.033	-0.03	-0.28237	0.122914	-0.252472	-0.391996	0.112948	0.192676	0.172744	-0.102982
FBgn0040850	CG15210	CG15210	A	A	A	A		-0.115	-0.006	0.132	-0.153		-0.093016	-0.106304	-0.081389	-0.179388	0.03	0.028	-0.098	0.015	0.411928	-0.219252	0.204303	0.13288	-0.242506	-0.194337	-0.184371	0.009966
FBgn0030234	CG15211	CG15211	A	A	A	A		0.001	-0.002	-0.044	-0.071		0.093016	-0.008305	-0.091355	0.011627	-0.184	-0.144	0.196	0.123	-0.181049	0.187693	-0.078067	-0.104643	-0.280709	0.260777	-0.061457	-0.204303
FBgn0030322	CG15220	CG15220	A	A	A	A		-0.101	-0.122	-0.017	0.007		0.009966	-0.11627	-0.245828	-0.053152	-0.083	-0.058	-0.201	-0.146	-0.086372	-0.169422	0.069762	0.11627	0.093016	0.059796	0.086372	-0.209286
FBgn0033108	CG15236	CG15236	A	A	A	A		-0.024	-0.066	-0.264	-0.487		-0.028237	-0.006644	0.056474	-0.119592	-0.06	0.037	0.017	-0.256	-0.455114	0.139524	-0.362098	-0.377047	-0.312268	-0.604604	-0.496639	-0.533181
FBgn0033104	CG15237	CG15237	A	A	A	A		0.032	0.044	0.021	0.027		0.036542	0.019932	0.029898	0.043186	0.02	0.013	0.08	0.063	0.245828	-0.14949	0.056474	-0.069762	0.242506	-0.093016	-0.129558	0.089694
FBgn0030166	CG15251	CG15251	A	A	A	A		0.024	-0.024	-0.109	0.035		-0.088033	-0.008305	0.144507	0.04983	-0.061	-0.031	0.04	-0.043	-0.250811	-0.011627	-0.039864	-0.134541	0.003322	-0.014949	0.006644	0.146168
FBgn0028879	CG15270	CG15270	X	X	X	X		0.913	0.958	0.919	0.792		0.970024	0.86372	0.873686	0.943448	0.98	0.937	0.914	1	1.05972	0.724196	1.10955	0.783992	0.873686	0.823856	0.840466	0.63118
FBgn0032555	CG15277	CG15277	X	X	X	X		0.896	1.104	0.885	0.893		0.94677	0.858737	0.905245	0.872025	1.126	1.093	1.173	1.023	0.940126	0.818873	0.931821	0.850432	0.86372	0.898601	0.852093	0.956736
FBgn0029985	CG1531	CG1531	A	A	A	A		-0.156	-0.1	-0.081	-0.046		-0.109626	-0.06644	-0.395318	-0.051491	-0.169	-0.139	-0.027	-0.063	-0.350471	0.136202	-0.187693	0.078067	-0.333861	0.058135	0.011627	0.081389
FBgn0030182	CG15311	CG15311	A	A	A	A		0.049	0.046	-1.844	-0.075		0.0855415	0.056474	-0.0157795	0.071423	-0.0095	0.122	0.115	-0.044	-2.004	-1.51898	-1.89188	-1.96247	-0.084711	-0.024915	-0.0689315	-0.119592
FBgn0031143	CG1532	CG1532	A	A	A	A		0.008	0.007	-1.022	0.025		-0.06644	0.019932	0.058135	0.019932	0.035	-0.12	0.03	0.083	-1.2308	-0.868703	-0.837144	-1.15273	-0.024915	0.043186	0.048169	0.03322
FBgn0040930	CG15352	CG15352	A	A	A	A		0.244	0.072	-0.038	0.061		0.139524	0.242506	0.508266	0.086372	0.096	0.093	0.017	0.08	-0.04983	-0.036542	0.122914	-0.189354	0.225896	-0.046508	-0.059796	0.122914
FBgn0030077	CG15365	CG15365	A	A	A	A		-0.061	0.205	0.044	0.1		-0.192676	-0.019932	0.109626	-0.139524	0.223	0.365	0.11	0.123	0.18271	0.195998	-0.04983	-0.152812	0.239184	0.043186	0.046508	0.069762
FBgn0030105	CG15369	CG15369	A	A	A	A		-0.012	-0.058	0.181	-0.216		-0.064779	-0.011627	0.121253	-0.094677	0.111	-0.168	-0.259	0.085	0.307285	0.280709	-0.093016	0.230879	0.038203	-0.126236	0.097999	-0.873686
FBgn0031419	CG15390	CG15390	X	X	X	X		0.981	0.928	0.977	0.728		1.02484	0.960058	0.989956	0.948431	0.854	1.033	0.914	0.91	0.883652	1.0946	0.893618	1.0348	0.720874	0.837144	0.86372	0.489995
FBgn0031463	CG15400	CG15400	X	X	X	X		0.87	0.961	0.938	0.863		0.886974	0.855415	0.891957	0.84711	0.799	0.983	1.126	0.934	0.950092	0.96338	0.843788	0.994939	0.646129	0.777348	0.923516	1.10623
FBgn0031542	CG15414	CG15414	X	X	X	U		0.748	1.186	0.783	0.588		0.74745	0.694298	0.744128	0.805585	0.987	0.992	1.375	1.39	0.712569	0.850432	0.986634	0.583011	0.699281	0.578028	0.606265	0.470063
FBgn0039828	CG1542	CG1542	A	A	A	A		0.054	0.038	-0.01	-0.017		0.162778	0.028237	-0.063118	0.088033	0.123	0.063	0.05	-0.083	0.157795	-0.200981	0.192676	-0.187693	0.081389	-0.048169	0.044847	-0.144507
FBgn0031608	CG15435	CG15435	X	X	X	U		0.946	0.737	0.94	0.576		0.915211	0.936804	0.926838	1.0049	0.771	0.784	0.784	0.608	0.885313	0.956736	0.911889	1.0049	0.425216	0.802263	0.734162	0.343827
FBgn0025684	CG15438	CG15438	X	X	X	A		0.746	0.697	0.904	0.381		0.759077	0.735823	0.641146	0.84711	0.671	0.683	0.656	0.778	1.01819	0.860398	0.827178	0.908567	0.430199	0.46508	0.363759	0.264099
FBgn0031606	CG15439	CG15439	A	A	A	A		0.057	-0.136	-0.253	0.012		0.09966	0.089694	0.03322	0.006644	-0.392	-0.181	-0.022	0.052	-0.504944	0.046508	-0.355454	-0.19932	0.152812	0.013288	0	-0.11627
FBgn0031607	CG15440	CG15440	X	X	X	X		1.001	1.023	0.826	0.867		1.06802	0.933482	0.948431	1.05473	0.94	1	1.033	1.12	0.51491	1.02816	0.845449	0.916872	0.591316	0.971685	0.978329	0.925177
FBgn0029746	CG15465	CG15465	A	A	A	A		0.029	-0.017	-0.233	0.027		-0.019932	0.043186	0.09966	-0.006644	-0.07	-0.017	0.017	0.003	-0.372064	-0.023254	-0.11627	-0.421894	0.18271	-0.029898	-0.046508	0.003322
FBgn0033225	CG1550	CG1550	A	A	A	A		0.013	0.042	0.185	-0.047		0.079728	0.006644	0.009966	-0.043186	0.06	0.043	-0.017	0.083	0.176066	-0.023254	0.162778	0.425216	0.189354	-0.126236	-0.06644	-0.186032
FBgn0039723	CG15522	CG15522	A	A	A	A		-0.013	-0.022	-0.129	0.071		-0.106304	0.056474	-0.036542	0.03322	-0.041	-0.01	0.088	-0.126	-0.362098	0.239184	-0.26576	-0.126236	-0.272404	0.186032	0.109626	0.262438
FBgn0033224	CG1553	CG1553	A	A	A	A		0.056	-0.058	-0.047	-0.056		0.059796	0.019932	0.06644	0.079728	-0.023	-0.068	-0.013	-0.129	-0.204303	0.006644	-0.001661	0.013288	-0.255794	-0.014949	-0.054813	0.09966
FBgn0039764	CG15535	CG15535	A	A	A	A		0.061	0.058	-0.036	-0.115		0.11627	0.019932	0.04983	0.056474	0.146	0.103	-0.076	0.06	0.102982	-0.162778	0.159456	-0.242506	0.053152	-0.11627	0.009966	-0.408606
FBgn0030673	CG15601	CG15601	A	A	A	A		0.047	-0.087	-0.055	0.032		0.056474	-0.003322	0.013288	0.119592	-0.166	-0.086	-0.073	-0.023	-0.08305	-0.059796	-0.03322	-0.043186	0.069762	0.039864	0.043186	-0.026576
FBgn0030694	CG15602	CG15602	A	A	A	A		0.023	0.002	-0.147	-0.057		0.028237	0.013288	0.034881	0.01661	-0.061	-0.048	0.118	-0.003	-0.290675	-0.003322	-0.156134	-0.139524	-0.026576	-0.121253	-0.106304	0.024915
FBgn0030309	CG1572	CG1572	A	A	A	A		-0.031	-0.074	0.428	-0.059		-0.08305	-0.003322	0.076406	-0.112948	-0.013	0.03	-0.171	-0.143	0.488334	0.335522	0.385352	0.501622	-0.129558	-0.01661	-0.053152	-0.036542
FBgn0030465	CG15743	CG15743	A	A	A	A		-0.008	-0.073	0.061	-0.014		0.044847	-0.046508	-0.088033	0.056474	-0.073	-0.027	-0.153	-0.04	0.028237	0.023254	0.058135	0.134541	0.036542	-0.051491	0.051491	-0.091355
FBgn0030466	CG15744	CG15744	A	A	A	A		0.015	-0.025	-0.071	-0.058		0	-0.006644	0.019932	0.046508	-0.015	0.003	-0.003	-0.086	-0.279048	0.209286	-0.162778	-0.04983	0.029898	-0.006644	-0.089694	-0.1661
FBgn0029999	CG1575	CG1575	A	A	A	A		0.003	-0.036	-0.018	-0.096		0.024915	-0.008305	-0.031559	0.026576	0.071	-0.013	-0.07	-0.133	-0.079728	-0.262438	0.176066	0.093016	0.059796	-0.091355	0.011627	-0.363759
FBgn0029814	CG15765	CG15765	A	A	A	A		0.032	-0.017	-0.244	-0.1		0.031559	0.024915	0.111287	-0.041525	0.018	0.017	-0.03	-0.073	-0.503283	0.029898	-0.250811	-0.252472	-0.021593	-0.119592	-0.137863	-0.119592
FBgn0040913	CG15785	CG15785	A	A	A	A		-0.054	0.035	0.134	0.029		-0.029898	0.09966	-0.03322	-0.252472	0.309	-0.249	-0.131	0.209	0.568062	0.227557	0.088033	-0.34881	0.14949	-0.029898	-0.126236	0.122914
FBgn0029749	CG15786	CG15786	A	A	A	A		-0.036	0.083	-0.079	0.064		-0.106304	-0.069762	0.106304	-0.073084	0.067	0.067	0.116	0.08	-0.046508	-0.013288	-0.01661	-0.239184	0.122914	-0.019932	-0.046508	0.19932
FBgn0030873	CG15814	CG15814	A	A	A	A		-0.04	-0.041	-0.012	0.006		-0.097999	-0.06644	-0.004983	0.008305	-0.053	0.005	-0.027	-0.09	0.073084	0.073084	-0.112948	-0.08305	-0.024915	-0.018271	-0.06644	0.134541
FBgn0030866	CG15816	CG15816	A	A	A	A		0.031	0.014	0.051	0.018		0.076406	0.029898	0.009966	0.006644	-0.036	0.083	-0.046	0.053	0.029898	0.102982	0.08305	-0.009966	0.043186	0.029898	0.093016	-0.093016
FBgn0031919	CG15819	CG15819	X	X	X	X		0.838	1.005	0.878	0.712		0.76406	0.837144	0.953414	0.79728	1.06	1.033	0.96	0.967	1.05972	0.76406	0.870364	0.817212	0.754094	0.661078	0.694298	0.737484
FBgn0030013	CG1583	CG1583	A	A	A	A		-0.039	-0.054	-0.029	0.162		-0.051491	-0.054813	-0.106304	0.056474	-0.043	0.01	-0.184	0.003	0.013288	0.011627	-0.08305	-0.058135	0.093016	0.054813	0.114609	0.385352
FBgn0033233	CG15835	CG15835	A	A	A	A		0.029	0.091	0.131	-0.039		0.073084	0.018271	-0.021593	0.044847	0.163	0.076	0.037	0.087	0.252472	0.01661	0.106304	0.14949	-0.003322	0	-0.011627	-0.139524
FBgn0029858	CG15896	CG15896	A	A	A	A		0	0.041	-0.006	-0.027		-0.036542	0.056474	-0.03322	0.013288	0.057	0.179	-0.12	0.047	0.122914	0.003322	0.036542	-0.186032	-0.069762	0.013288	-0.06644	0.013288
FBgn0038814	CG15923	CG15923	A	A	A	A		-0.021	-0.042	-0.043	0.065		0.195998	-0.014949	-0.157795	-0.107965	0.058	0.085	-0.131	-0.181	-0.004983	-0.144507	-0.08305	0.059796	-0.011627	-0.039864	0.247489	0.064779
FBgn0033191	CG1598	CG1598	A	A	A	A		0.161	-0.066	0.123	-0.027		0.1661	0.141185	0.179388	0.156134	-0.073	-0.106	-0.023	-0.063	0.147829	-0.111287	0.09966	0.355454	-0.073084	0.009966	0.028237	-0.073084
FBgn0039844	CG1607	CG1607	A	A	A	A		-0.002	-0.019	-0.002	-0.066		-0.036542	0.001661	0.093016	-0.064779	0.023	0.037	-0.103	-0.033	-0.021593	0.136202	-0.056474	-0.068101	-0.112948	-0.058135	-0.102982	0.011627
FBgn0033183	CG1620	CG1620	A	A	A	A		0.042	-0.025	-0.086	-0.018		0.093016	0.043186	-0.079728	0.112948	-0.149	-0.09	0.06	0.08	-0.19932	0.079728	-0.023254	-0.202642	-0.029898	-0.013288	0.01661	-0.046508
FBgn0030468	CG1622	CG1622	A	A	A	A		-0.075	-0.112	-0.1	0.017		0	-0.089694	-0.195998	-0.013288	-0.1	-0.013	-0.226	-0.109	-0.102982	-0.189354	-0.059796	-0.04983	0.235862	-0.046508	-0.18271	0.059796
FBgn0039854	CG1635	CG1635	A	A	A	A		-0.018	-0.026	0.005	0.022		-0.079728	-0.089694	-0.089694	0.186032	-0.046	0.013	-0.03	-0.04	-0.036542	-0.056474	0.122914	-0.009966	-0.139524	0.076406	-0.006644	0.159456
FBgn0030245	CG1637	CG1637	A	A	A	A		-0.048	-0.024	-0.075	-0.014		-0.089694	-0.021593	0.03322	-0.114609	-0.048	0.057	-0.02	-0.083	-0.172744	0.147829	-0.096338	-0.177727	-0.119592	0.029898	-0.101321	0.134541
FBgn0030478	CG1640	CG1640	A	A	A	A		0.055	0.084	0.128	-0.037		0.069762	0.003322	0.088033	0.058135	-0.02	0.047	0.189	0.12	-0.167761	0.328878	0.038203	0.312268	-0.106304	-0.006644	-0.026576	-0.008305
FBgn0039600	CG1646	CG1646	A	A	A	A		-0.007	-0.012	-0.033	0.013		0.071423	-0.029898	-0.028237	-0.039864	0.027	-0.005	-0.046	-0.023	0.064779	-0.159456	0.029898	-0.06644	0.01661	0.097999	-0.023254	-0.038203
FBgn0039602	CG1647	CG1647	A	A	A	A		-0.053	0.026	-0.042	0.011		0.018271	-0.034881	-0.152812	-0.041525	0.05	0.043	-0.003	0.013	-0.051491	-0.056474	0.059796	-0.119592	-0.059796	0.04983	0.13288	-0.079728
FBgn0033446	CG1648	CG1648	A	A	A	A		0.152	0.064	0.226	-0.012		0.106304	0.102982	0.212608	0.186032	0.04	0.073	0.033	0.11	0.176066	0.229218	0.192676	0.305624	0.142846	-0.019932	-0.006644	-0.162778
FBgn0033451	CG1665	CG1665	A	A	A	A		-0.025	-0.26	-0.046	-0.032		-0.06644	-0.073084	-0.046508	0.086372	-0.525	-0.462	0.163	-0.216	-0.29898	0.428538	-0.368742	0.056474	-0.053152	0.019932	-0.059796	-0.036542
FBgn0036032	CG16711	CG16711	A	A	A	A		-0.032	-0.15	-0.1	-0.092		-0.029898	-0.004983	-0.177727	0.08305	-0.146	-0.143	-0.08	-0.229	-0.569723	0.566401	-0.29898	-0.097999	-0.323895	0.043186	-0.053152	-0.03322
FBgn0029820	CG16721	CG16721	A	A	A	A		-0.126	-0.076	-0.132	-0.063		-0.046508	-0.209286	-0.13288	-0.11627	-0.073	-0.063	-0.056	-0.113	-0.23254	-0.093016	-0.21593	0.013288	-0.26576	0.01661	0.079728	-0.08305
FBgn0033539	CG16728	CG16728	A	A	A	A		-0.004	0.251	-0.096	0.025		-0.112948	-0.059796	0.046508	0.109626	0.263	0.286	0.219	0.236	-0.11627	-0.252472	0.292336	-0.305624	0.26576	-0.006644	-0.046508	-0.112948
FBgn0030482	CG1673	CG1673	A	A	A	A		-0.03	-0.091	0.074	0.037		-0.076406	-0.069762	-0.013288	0.039864	-0.239	-0.063	0.01	-0.073	-0.172744	0.428538	-0.019932	0.059796	-0.053152	0.112948	0.046508	0.043186
FBgn0037665	CG16733	CG16733	A	A	A	A		-0.037	0.019	-0.098	0.018		-0.053152	0.089694	-0.121253	-0.063118	0.116	0.037	-0.096	0.017	-0.14949	-0.064779	0.006644	-0.184371	-0.056474	0.008305	-0.011627	0.13288
FBgn0034529	CG16742	CG16742	A	A	A	A		-0.007	0.033	0.129	-0.111		0.026576	-0.036542	-0.059796	0.043186	-0.101	0.103	0.143	-0.013	-0.126236	0.651112	-0.18271	0.172744	-0.036542	0.01661	-0.009966	-0.41525
FBgn0035393	CG16753	CG16753	A	A	A	A		-0.021	-0.164	-0.014	-0.068		0.063118	-0.028237	-0.068101	-0.04983	-0.242	-0.11	-0.105	-0.197	0.107965	-0.214269	0.137863	-0.086372	0.023254	-0.028237	-0.021593	-0.244167
FBgn0029941	CG1677	CG1677	A	A	A	A		-0.048	0.019	-0.067	-0.13		0.029898	-0.013288	-0.142846	-0.06644	-0.027	0.02	0.08	0.003	-0.19932	0.059796	-0.006644	-0.122914	-0.325556	-0.026576	-0.039864	-0.126236
FBgn0030484	CG1681	CG1681	A	A	A	A		-0.118	-0.068	0.14	-0.127		-0.279048	-0.054813	0.039864	-0.176066	-0.096	-0.013	-0.06	-0.103	0.048169	0.262438	-0.191015	0.441826	-0.410267	0.008305	-0.107965	0
FBgn0028938dupA	CG16886dupA	CG16886_dupA	X	X	U	U		0.839	0.735	0.671	0.706		1.00989	0.817212	0.745789	0.783992	0.643	0.718	0.922	0.658	0.453453	1.0564	0.508266	0.6644	0.093016	0.878669	0.941787	0.911889
FBgn0028938dupB	CG16886dupB	CG16886_dupB	X	X	U	U		0.86	0.684	0.022	0.594		0.983312	0.91355	0.594638	0.94677	0.645	0.691	0.625	0.774	-0.641146	1.31053	0.872025	-1.45338	-0.443487	0.858737	0.872025	1.08962
FBgn0030122	CG16892	CG16892	A	A	A	A		0.016	0.006	0.012	0.044		0.008305	0.003322	-0.011627	0.064779	-0.012	0.12	-0.083	-0.003	-0.106304	0.127897	0.026576	-0.001661	-0.034881	0.054813	0.009966	0.146168
FBgn0035073	CG16896	CG16896	A	A	A	A		-0.134	-0.102	-0.106	0.004		-0.186032	-0.096338	-0.039864	-0.212608	-0.106	-0.05	-0.131	-0.119	-0.112948	-0.089694	-0.21593	-0.006644	-0.28237	0.126236	-0.096338	0.269082
FBgn0040394	CG16903	CG16903	A	A	A	A		-0.005	-0.143	-0.003	0.007		0.061457	-0.068101	-0.14949	0.134541	-0.183	-0.206	-0.023	-0.159	-0.214269	0.094677	-0.041525	0.14949	-0.129558	0.202642	0.093016	-0.136202
FBgn0037741	CG16908	CG16908	A	A	A	A		-0.149	-0.191	-0.017	-0.164		-0.142846	-0.18271	-0.121253	-0.151151	-0.08	-0.075	-0.242	-0.365	0.061457	-0.106304	-0.046508	0.023254	-0.222574	-0.109626	-0.174405	-0.147829
FBgn0038464	CG16941	CG16941	A	A	A	A		-0.01	0.009	-0.066	0.02		0.028237	-0.0107965	-0.0191015	-0.039864	0.046	-0.0115	0.001	0.001	-0.125406	-0.023254	-0.03322	-0.08305	0.179388	-0.0058135	0.061457	-0.154473
FBgn0030321	CG1703	CG1703	A	A	A	A		0.02	0.029	-0.001	0.071		0.03322	0.009966	0.036542	0	0.023	0.057	-0.046	0.08	-0.08305	0.026576	0.013288	0.039864	0.079728	-0.06644	0.013288	0.259116
FBgn0032449	CG17036	CG17036	X	X	X	X		0.876	1.061	0.943	0.791		0.993278	0.877008	0.807246	0.827178	1.093	1.076	1.01	1.063	1.05307	0.700942	1.12948	0.890296	0.455114	0.860398	0.870364	0.97999
FBgn0031098	CG17068	CG17068	A	A	A	A		-0.007	-0.054	-0.017	-0.001		0.03322	-0.039864	0.023254	-0.046508	-0.025	-0.203	-0.013	0.027	0.03322	0.205964	-0.122914	-0.186032	-0.172744	0.04983	0	0.119592
FBgn0033162	CG1707	CG1707	A	A	A	A		-0.071	-0.074	0.028	0		-0.151151	-0.069762	-0.031559	-0.03322	-0.058	-0.148	0.013	-0.104	0.13288	-0.06644	0.111287	-0.064779	0.026576	-0.006644	-0.079728	0.059796
FBgn0036480	CG17081	CG17081	A	A	A	A		-0.039	-0.079	-0.076	0.012		-0.046508	-0.039864	0.031559	-0.102982	-0.036	0.013	-0.09	-0.204	-0.26576	0.048169	-0.222574	0.136202	0.323895	0.106304	-0.076406	-0.303963
FBgn0039994	CG17082	CG17082	A	A	A	A		-0.017	0.046	-0.1	0.026		-0.058135	0.029898	-0.011627	-0.028237	0.04	0.013	-0.02	0.15	-0.096338	-0.04983	-0.023254	-0.229218	-0.039864	0.034881	0.064779	0.043186
FBgn0035142	CG17090	CG17090	A	A	A	A		0.015	-0.03	-0.05	0.029		-0.051491	-0.043186	0.11627	0.039864	-0.043	-0.023	-0.037	-0.016	-0.362098	0.240845	-0.267421	0.189354	-0.169422	0.048169	0.071423	0.167761
FBgn0039043	CG17121	CG17121	A	A	A	A		-0.007	0.001	0.042	-0.01		0.01661	-0.023254	0.004983	-0.026576	-0.018	0.03	0.057	-0.066	0.071423	-0.004983	0.019932	0.081389	-0.069762	-0.043186	-0.041525	0.11627
FBgn0032297	CG17124	CG17124	X	X	X	X		0.817	0.92	0.781	0.756		0.857076	0.803924	0.926838	0.68101	0.897	1.153	0.797	0.831	0.989956	0.700942	0.833822	0.59796	0.860398	0.704264	0.568062	0.890296
FBgn0039942	CG17163	CG17163	A	A	A	A		-0.095	-0.123	0.035	-0.035		-0.184371	-0.048169	-0.076406	-0.069762	-0.156	-0.02	-0.12	-0.194	0.031559	0.084711	-0.046508	0.071423	-0.136202	0.026576	-0.107965	0.078067
FBgn0037884	CG17184	CG17184	A	A	A	A		-0.012	-0.133	-0.07	-0.015		-0.061457	-0.036542	-0.004983	0.053152	-0.121	-0.017	-0.07	-0.322	-0.290675	0.330539	-0.345488	0.026576	-0.111287	-0.009966	-0.043186	0.104643
FBgn0030687	CG17209	CG17209	A	A	A	A		0.067	0.074	0.001	0.044		0.09966	-0.059796	0.194337	0.034881	0.116	0.07	0.027	0.083	0.129558	-0.096338	0.14949	-0.177727	0.094677	-0.073084	0.081389	0.071423
FBgn0032414	CG17211	CG17211	X	X	X	A		0.946	0.759	0.699	0.292		0.989956	0.941787	0.965041	0.885313	0.754	0.688	0.832	0.761	0.739145	0.695959	0.895279	0.466741	0.227557	0.391996	0.433521	0.114609
FBgn0032421	CG17218	CG17218	X	X	X	U		0.823	0.956	0.977	0.41		0.802263	0.583011	0.921855	0.983312	0.889	0.789	1.005	1.141	1.05806	0.818873	0.950092	1.08131	0.445148	0.506605	0.496639	0.192676
FBgn0031500	CG17221	CG17221	X	X	X	U		0.914	0.862	0.927	0.366		0.910228	0.96338	0.870364	0.910228	0.648	0.801	1.076	0.924	1.01819	0.956736	0.920194	0.81389	0.393657	0.383691	0.543147	0.142846
FBgn0036958	CG17233	CG17233	A	A	A	A		0.024	-0.121	0.085	-0.043		-0.073084	0.026576	0.102982	0.041525	-0.208	-0.181	-0.083	-0.013	-0.177727	0.410267	-0.172744	0.279048	-0.131219	0.059796	0.08305	-0.18271
FBgn0035249	CG17249	CG17249	A	A	A	A		0.079	-0.046	0.041	-0.059		0.129558	0.106304	0.059796	0.019932	0.007	-0.159	-0.017	-0.013	0.328878	-0.056474	-0.013288	-0.096338	0.061457	-0.074745	-0.086372	-0.134541
FBgn0030205	CG17255	CG17255	A	A	A	A		0.082	0.215	0.089	0.025		0.185201	0.084711	-0.004983	0.064779	0.2915	0.221	0.0685	0.2775	0.184371	-0.011627	0.234201	-0.0523215	0.148659	-0.009966	-0.0207625	-0.018271
FBgn0031495	CG17257	CG17257	X	X	X	U		0.908	0.966	0.884	0.307		0.857076	0.893618	0.933482	0.94677	1.007	1.003	0.907	0.947	0.850432	0.93016	0.81389	0.943448	0.538164	0.345488	0.558096	-0.212608
FBgn0031497	CG17259	CG17259	X	X	X	X		1.01	1.053	0.874	0.802		1.08463	1.00324	0.890296	1.06138	1.01	1.203	0.867	1.13	0.881991	0.757416	1.12616	0.73084	0.604604	0.84711	0.933482	0.822195
FBgn0031488	CG17265	CG17265	X	X	X	U		0.848	1.085	0.893	0.47		0.870364	0.845449	0.79728	0.878669	1.075	0.993	1.148	1.123	0.81389	1.17599	0.788975	0.793958	0.327217	0.46508	0.583011	0.506605
FBgn0038829	CG17271	CG17271	A	A	A	A		0.099	0.004	0.044	-0.107		0.205964	0.102982	0.006644	0.079728	0.023	-0.01	-0.01	0.013	0.21593	-0.169422	0.11627	0.013288	-0.122914	-0.056474	-0.079728	-0.169422
FBgn0027493	CG17273	CG17273	A	A	A	A		-0.048	0.087	0.208	0		-0.086372	-0.06644	-0.04983	0.009966	0.13	0.126	-0.033	0.123	0.23254	0	0.219252	0.378708	-0.089694	-0.053152	0.013288	0.129558
FBgn0032030	CG17293	CG17293	A	A	A	A		-0.056	-0.083	-0.118	0.04		-0.039864	-0.084711	-0.121253	0.023254	0.07	-0.159	0	-0.241	-0.244167	0.086372	-0.161117	-0.151151	-0.109626	0.04983	0.076406	0.144507
FBgn0039915	CG1732	CG1732	A	A	A	A		-0.089	0.057	-0.154	-0.098		-0.129558	0.009966	-0.18271	-0.053152	0.103	0.083	0.05	-0.01	-0.119592	-0.202642	0.059796	-0.352132	-0.096338	-0.1661	-0.189354	0.059796
FBgn0032713	CG17323	CG17323	X	X	X	X		0.875	1.121	0.92	0.96		0.91355	0.873686	0.833822	0.88033	1.223	1.163	1	1.096	1.11619	0.810568	0.983312	0.770704	0.983312	0.906906	0.867042	1.08297
FBgn0033035	CG17337	CG17337	A	A	A	A		0.051	0.071	0.167	0.039		0.034881	0	0.124575	0.044847	0.012	0.11	0.1	0.06	0.121253	0.091355	0.1661	0.290675	0.031559	-0.011627	0.051491	0.084711
FBgn0030293	CG1737	CG1737	A	A	A	A		0.11	-0.066	0.024	0.037		0.111287	0.048169	0.124575	0.154473	-0.128	-0.066	0.01	-0.08	-0.152812	0.234201	-0.054813	0.071423	-0.019932	0.119592	0.08305	-0.034881
FBgn0030121	CG17446	CG17446	A	A	A	A		-0.059	-0.103	0.059	-0.018		-0.078067	-0.024915	-0.06644	-0.06644	-0.081	-0.12	-0.106	-0.104	0.157795	-0.061457	0.131219	0.006644	0.038203	0.117931	0.04983	-0.277387
FBgn0039977	CG17454	CG17454	A	A	A	A		-0.047	-0.146	0.027	-0.06		-0.036542	0.01661	-0.089694	-0.078067	-0.178	-0.123	-0.11	-0.173	0.078067	-0.064779	-0.004983	0.101321	-0.134541	-0.061457	-0.088033	0.043186
FBgn0039830	CG1746	CG1746	A	A	A	A		0.057	0.147	-0.139	0.053		0.026576	0.112948	0.039864	0.04983	0.083	0.08	0.176	0.249	-0.777348	0.58135	0.285692	-0.644468	-0.1661	0.056474	0.073084	0.24915
FBgn0039924	CG17471	CG17471	A	A	A	A		-0.059	-0.017	0.034	-0.055		-0.122914	-0.026576	-0.063118	-0.023254	0.01	-0.017	-0.033	-0.026	0.152812	-0.026576	0.023254	-0.013288	-0.14949	-0.026576	-0.126236	0.08305
FBgn0040009	CG17490	CG17490	X	X	X	A		0.789	0.749	0.879	0.356		0.828839	0.818873	0.403623	1.10623	0.708	0.787	0.988	0.512	0.666061	0.998261	0.877008	0.973346	0.395318	0.372064	0.413589	0.242506
FBgn0039970	CG17508	CG17508	X	X	X	X		0.88	0.672	0.628	0.889		0.827178	0.889466	0.915211	0.889466	0.536	0.674	0.791	0.6855	0.250811	1.08214	0.474216	0.706755	0.641977	0.994109	0.916872	1.00158
FBgn0039969	CG17510	CG17510	X	X	U	X		0.923	0.712	0.764	0.83		1.08629	0.886974	0.661078	1.0564	0.671	0.688	0.621	0.867	0.671044	0.674366	0.571384	1.13945	0.704264	0.793958	0.800602	1.01985
FBgn0039959	CG17514	CG17514	A	A	A	A		0.039	0.117	0.059	0.028		0.008305	0.079728	0.117931	-0.051491	0.095	0.166	0.08	0.126	0.068101	-0.107965	0.1661	0.111287	0.071423	0.004983	0.031559	0.004983
FBgn0031148	CG1753	CG1753	A	A	A	A		-0.001	-0.044	0.003	0.011		-0.076406	0.091355	-0.036542	0.018271	-0.043	-0.134	-0.05	0.05	-0.129558	0.269082	-0.152812	0.026576	-0.186032	0.051491	0.137863	0.041525
FBgn0032775	CG17544	CG17544	X	X	X	X		0.896	0.869	0.864	0.847		0.853754	0.931821	0.888635	0.910228	0.784	0.844	0.927	0.92	0.68101	0.923516	0.800602	1.05141	0.788975	0.918533	0.837144	0.843788
FBgn0038462	CG17556	CG17556	A	A	A	A		0.085	0.021	0.05	-0.031		0.086372	0.036542	0.094677	0.121253	-0.002	0.027	0.08	-0.023	-0.096338	0.139524	-0.011627	0.167761	0.051491	0.004983	-0.041525	-0.137863
FBgn0038424	CG17565	CG17565	A	A	A	A		0.029	-0.014	0.005	-0.041		-0.006644	0.076406	0.051491	-0.003322	-0.04	0.03	-0.06	0.013	-0.104643	0.164439	-0.091355	0.04983	-0.368742	-0.043186	0.171083	0.076406
FBgn0031544	CG17593	CG17593	X	X	X	X		0.82	0.84	0.892	0.835		0.783992	0.891957	0.6644	0.938465	0.86	0.807	0.857	0.837	0.812229	0.903584	0.886974	0.966702	0.725857	0.906906	0.805585	0.901923
FBgn0031194	CG17598	CG17598	A	A	A	A		-0.076	-0.054	-0.093	0.005		-0.119592	-0.004983	-0.176066	-0.001661	-0.103	-0.043	-0.063	-0.006	-0.242506	0.129558	-0.159456	-0.097999	-0.139524	-0.006644	0.126236	0.041525
FBgn0032144	CG17633	CG17633	X	X	X	U		0.872	0.965	0.711	0.663		0.925177	0.908567	0.699281	0.955075	1.05	0.99	0.967	0.852	0.770704	0.850432	0.767382	0.455114	0.259116	0.886974	0.71423	0.790636
FBgn0039993	CG17691	CG17691	X	X	X	X		0.81	0.985	0.866	0.815		0.867042	0.734162	0.769043	0.868703	1.09	1.035	0.811	1.002	0.96338	0.76406	0.94677	0.788975	0.862059	0.754094	0.920194	0.724196
FBgn0027597	CG17712	CG17712	X	X	X	U		0.931	0.919	0.834	0.586		0.931821	0.936804	0.895279	0.958397	0.902	0.894	0.87	1.01	0.873686	0.740806	0.999922	0.720874	0.323895	0.652773	0.720874	0.646129
FBgn0037277	CG17735	CG17735	A	A	A	A		-0.033	-0.027	-0.011	0.015		-0.029898	-0.028237	0.021593	-0.094677	-0.078	-0.027	0.037	-0.04	-0.096338	-0.141185	0.003322	0.191015	-0.039864	0.06644	-0.023254	0.054813
FBgn0035423	CG17737	CG17737	A	A	A	A		-0.042	0.011	0.107	-0.032		-0.063118	-0.029898	0.013288	-0.089694	0.09	0.047	-0.08	-0.013	0.24915	-0.112948	0.11627	0.176066	-0.156134	-0.06644	-0.006644	0.102982
FBgn0033710	CG17739	CG17739	A	A	A	A		-0.066	0.036	-0.01	0.101		-0.139524	-0.014949	0.028237	-0.137863	-0.012	-0.056	0.093	0.12	-0.239184	0.390335	-0.038203	-0.154473	-0.009966	0.191015	0.214269	0.008305
FBgn0035425	CG17746	CG17746	A	A	A	A		-0.062	0.013	-0.05	0.009		-0.142846	-0.04983	-0.156134	0.09966	0.057	-0.063	0.06	-0.003	-0.009966	-0.122914	0.046508	-0.112948	-0.106304	0.242506	-0.159456	0.059796
FBgn0040914	CG17761	CG17761	A	A	A	A		0.009	-0.011	-0.153	-0.111		0.029898	0.026576	-0.043186	0.023254	-0.073	-0.003	0.126	-0.093	-0.23254	0.109626	-0.245828	-0.242506	-0.229218	-0.043186	-0.179388	0.006644
FBgn0033529	CG17765	CG17765	A	A	A	A		-0.008	-0.054	0.025	-0.064		0	0.053152	0.026576	-0.112948	-0.09	0.01	-0.093	-0.043	0	-0.006644	-0.023254	0.129558	-0.285692	-0.026576	-0.003322	0.059796
FBgn0040900	CG17777	CG17777	A	A	A	A		-0.198	-0.244	-0.232	0.066		-0.086372	-0.29898	-0.262438	-0.146168	-0.259	-0.339	0.1	-0.478	-0.627858	0.019932	-0.255794	-0.063118	0.036542	-0.079728	0.126236	0.18271
FBgn0039167	CG17786	CG17786	A	A	A	A		0.024	0.227	-0.113	0.027		0.069762	0.026576	-0.014949	0.01661	0.297	0.243	0.153	0.213	-0.058135	-0.159456	0.139524	-0.375386	0.214269	-0.044847	-0.03322	-0.028237
FBgn0034748	CG17807	CG17807	A	A	A	A		0.083	-0.05	0.094	-0.025		0.063118	0.019932	0.046508	0.202642	-0.09	-0.046	-0.08	0.017	0.059796	0.428538	-0.096338	-0.01661	-0.146168	0.069762	-0.059796	0.036542
FBgn0037525	CG17816	CG17816	A	A	A	A		-0.051	0.014	-0.103	-0.154		-0.122914	-0.076406	0.026576	-0.03322	0.083	0.04	-0.023	-0.046	-0.059796	-0.01661	-0.023254	-0.312268	-0.235862	-0.122914	-0.162778	-0.096338
FBgn0025635	CG17829	CG17829	A	A	A	A		-0.073	-0.016	0.013	-0.088		-0.076406	-0.069762	-0.086372	-0.059796	0.048	0.017	-0.098	-0.031	-0.297319	0.337183	-0.212608	0.224235	-0.390335	-0.167761	0	0.204303
FBgn0028394	CG17834	CG17834	X	X	X	X		0.82	0.979	0.887	0.754		0.694298	0.827178	0.890296	0.867042	0.977	0.98	0.993	0.964	0.8305	0.993278	0.81389	0.910228	0.428538	0.900262	0.823856	0.86372
FBgn0038826	CG17838	CG17838	A	A	A	A		-0.044	0.029	-0.147	-0.039		-0.104643	-0.041525	0.0456775	-0.0739145	0.0125	0.002	0.08	0.0205	-0.16527	-0.203473	-0.211778	-0.008305	-0.03322	-0.039864	-0.171913	0.089694
FBgn0040005	CG17883	CG17883	X	X	X	X		0.884	0.976	0.933	0.749		0.878669	0.853754	0.891957	0.910228	0.905	1.02	1.03	0.947	1.02318	0.857076	1.05473	0.795619	0.451792	0.870364	0.785653	0.886974
FBgn0023537	CG17896	CG17896	A	A	A	A		0.015	-0.045	0.079	-0.041		-0.06644	-0.059796	0.14949	0.036542	-0.176	-0.086	0.02	0.063	-0.192676	0.322234	0.112948	0.073084	-0.31559	0.046508	0.039864	0.06644
FBgn0032597	CG17904	CG17904	X	X	X	X		0.783	1.003	0.94	0.894		0.689315	0.79728	0.719213	0.925177	1.035	0.96	0.957	1.06	1.00823	0.862059	1.11951	0.770704	1.01985	0.845449	1.01321	0.699281
FBgn0032600	CG17912	CG17912	X	X	X	X		0.848	0.913	0.863	0.837		0.850432	0.81389	0.808907	0.920194	0.877	0.867	0.934	0.974	0.920194	0.694298	0.950092	0.888635	0.850432	0.916872	0.810568	0.769043
FBgn0034656	CG17922	CG17922	A	A	A	A		0.035	-0.084	-0.056	-0.081		-0.014949	0.028237	0.114609	0.013288	-0.138	-0.056	0.043	-0.183	-0.541486	0.506605	-0.338844	0.151151	-0.097999	-0.031559	-0.156134	-0.038203
FBgn0038421	CG17931	CG17931	A	A	A	A		0.065	0.199	0.196	0.049		0.006644	0.114609	0.129558	0.009966	0.048	0.184	0.213	0.352	0.333861	-0.234201	0.192676	0.489995	-0.041525	0.318912	0.19932	-0.28237
FBgn0033491	CG18011	CG18011	A	A	A	A		-0.086	-0.106	-0.051	0.016		-0.063118	-0.04983	-0.146168	-0.084711	-0.161	-0.136	-0.063	-0.063	-0.024915	-0.038203	-0.041525	-0.09966	0.094677	0.141185	0.036542	-0.209286
FBgn0036537	CG18081	CG18081	A	A	A	A		0.009	0.087	0.165	0.095		0.069762	-0.019932	-0.086372	0.073084	0.133	0.076	0.06	0.08	0.195998	-0.222574	0.395318	0.292336	0.385352	0.006644	0.043186	-0.056474
FBgn0031119	CG1812	CG1812	A	A	A	A		0.037	0.003	-0.131	0.026		-0.053152	0.064779	0.079728	0.058135	0.121	0.02	-0.073	-0.056	-0.009966	-0.003322	-0.303963	-0.205964	0.184371	0.018271	-0.048169	-0.04983
FBgn0036035	CG18178	CG18178	A	A	A	A		-0.007	-0.13	0.113	0.103		0.023254	0.011627	-0.069762	0.006644	-0.06	-0.181	0.003	-0.281	0.006644	0.131219	-0.018271	0.333861	0.242506	0.088033	0.068101	0.014949
FBgn0030228	CG1826	CG1826	A	A	A	A		-0.027	0.051	-1.609	0.018		-0.029898	-0.018271	0.009966	-0.069762	0.062	0.057	0.053	0.033	-1.52812	-1.58625	-1.44009	-1.88025	0.207625	-0.096338	-0.006644	-0.03322
FBgn0030012	CG18262	CG18262	A	A	A	A		-0.042	-0.059	-0.034	0.052		0.058135	0.001661	-0.217591	-0.009966	-0.02	-0.046	-0.085	-0.083	-0.06644	0.053152	-0.086372	-0.038203	-0.157795	0.058135	-0.048169	0.355454
FBgn0029525	CG18273	CG18273	A	A	A	A		-0.11	-0.189	0.11	-1.053		-0.204303	-0.091355	-0.059796	-0.08305	-0.289	0.01	-0.179	-0.299	0.157795	0.076406	0.03322	0.172744	-1.02982	-0.918533	-1.31551	-0.948431
FBgn0033836	CG18278	CG18278	A	A	A	A		-0.036	0.072	0.124	-0.04		-0.097999	-0.056474	-0.036542	0.046508	0.146	0.103	-0.02	0.057	0.146168	0.117931	0.031559	0.200981	-0.013288	-0.073084	0.024915	-0.097999
FBgn0030269	CG18292	CG18292	A	A	A	A		0.092	-0.025	0.082	0.099		0.109626	0.076406	0.008305	0.174405	-0.203	-0.081	0.058	0.126	0.031559	-0.018271	0.134541	0.181049	0.162778	0.131219	0.240845	-0.137863
FBgn0030329	CG1837	CG1837	A	A	A	A		-0.039	-0.08	0.088	-0.066		-0.056474	-0.056474	-0.046508	0.003322	-0.033	-0.053	-0.163	-0.07	0.214269	-0.167761	0.09966	0.205964	-0.071423	-0.008305	-0.111287	-0.073084
FBgn0034606	CG18375	CG18375	A	A	A	A		-0.011	-0.093	-0.152	-0.149		-0.009966	0.031559	0.041525	-0.106304	-0.081	-0.126	-0.106	-0.06	-0.117931	-0.136202	-0.008305	-0.343827	-0.191015	-0.129558	-0.161117	-0.11627
FBgn0039226	CG18410	CG18410	A	A	A	A		-0.042	0.04	-0.071	0.098		0.13288	0.063118	-0.518232	0.156134	0.057	0.053	-0.037	0.087	-0.312268	0.169422	-0.146168	0.003322	0.195998	0.023254	0.076406	0.096338
FBgn0061355	CG18431	CG18431	A	A	A	A		0.032	0.173	0.071	-0.053		0.152812	-0.011627	-0.084711	0.069762	0.191	0.233	0.14	0.126	0.136202	-0.08305	0.146168	0.086372	0.084711	-0.068101	-0.114609	-0.114609
FBgn0037683	CG18473	CG18473	A	A	A	A		0.14	-0.077	-0.098	-0.084		0.101321	0.493317	-0.207625	0.174405	-0.065	-0.209	0.003	-0.036	-0.302302	0.096338	-0.164439	-0.023254	-0.076406	-0.006644	-0.129558	-0.124575
FBgn0033154	CG1850	CG1850	A	A	A	A		-0.007	0.089	-0.115	0		-0.019932	-0.009966	0.051491	-0.04983	0.13	0.106	0.09	0.03	-0.347149	0.240845	-0.157795	-0.195998	0.084711	-0.009966	-0.043186	-0.03322
FBgn0028746	CG18508	CG18508	A	A	A	A		0.052	-0.194	-0.07	-0.032		0.11627	0.059796	-0.053152	0.086372	-0.153	-0.236	-0.146	-0.242	-0.169422	-0.093016	-0.01661	0	-0.093016	0.189354	0.089694	-0.312268
FBgn0032202	CG18619	CG18619	X	U	U	X		0.802	0.524	0.601	0.85		0.793958	0.807246	0.772365	0.833822	0.442	0.515	0.455	0.685	0.134541	0.757416	0.519893	0.993278	0.619553	1.04311	0.878669	0.857076
FBgn0027561	CG18659	CG18659	A	A	A	A		-0.042	-0.08	-0.109	-0.068		-0.046508	-0.046508	-0.013288	-0.059796	-0.09	-0.093	0.047	-0.184	-0.368742	0.08305	-0.176066	0.026576	-0.219252	0.093016	-0.136202	-0.009966
FBgn0042098	CG18735	CG18735	A	A	A	A		0.027	0.056	0.051	0.108		0.006644	0.086372	0.019932	-0.003322	0.125	0.007	-0.02	0.11	0.063118	-0.053152	0.328878	-0.136202	0.126236	-0.019932	0.225896	0.09966
FBgn0042111	CG18766	CG18766	A	A	A	A		-0.083	-0.003	-0.034	-0.099		-0.059796	-0.073084	-0.179388	-0.019932	0.065	0.013	-0.018	-0.07	0.01661	-0.04983	-0.121253	0.019932	-0.142846	-0.009966	-0.129558	-0.112948
FBgn0042132	CG18809	CG18809	A	A	A	A		0.05	0.047	0.081	0.114		0.043186	0.081389	-0.006644	0.081389	0.0565	0.014	0.0085	0.1105	0.106304	0.051491	0.0589655	0.107965	0.225066	0.126236	0.161948	-0.056474
FBgn0042134	CG18811	CG18811	A	A	A	A		0.088	0.161	0	0.129		0.089694	0.071423	-0.003322	0.192676	0.206	0.136	0.05	0.253	0.011627	-0.111287	0.127897	-0.029898	0.255794	0.069762	0.124575	0.06644
FBgn0042138	CG18815	CG18815	A	A	A	A		0.01	-0.063	-0.045	-0.067		-0.018271	0.001661	0.079728	-0.021593	-0.046	-0.103	0.017	-0.119	-0.061457	-0.038203	-0.111287	0.029898	-0.117931	0.021593	-0.048169	-0.124575
FBgn0033226	CG1882	CG1882	A	A	A	A		-0.017	-0.001	-0.083	0.083		-0.084711	0.003322	0.054813	-0.039864	-0.03	0.018	-0.027	0.037	-0.03322	-0.039864	0.003322	-0.260777	0.224235	-0.06644	0.071423	0.104643
FBgn0042180	CG18870	CG18870	A	A	A	A		-0.016	0.109	0.066	0.076		-0.013288	-0.079728	-0.003322	0.03322	0.16	0.163	-0.043	0.156	0.225896	-0.096338	0.172744	-0.036542	0.29898	0.023254	-0.039864	0.023254
FBgn0039869	CG1890	CG1890	A	A	A	A		0.058	-0.154	0.159	0.032		0.056474	0.086372	0.056474	0.03322	-0.199	-0.143	-0.07	-0.202	-0.019932	0.259116	0.039864	0.358776	-0.059796	-0.093016	0.029898	0.24915
FBgn0039870	CG1896	CG1896	A	A	A	A		0.081	-0.002	0.068	-0.031		0.106304	0.019932	0.088033	0.111287	0.063	-0.03	-0.09	0.05	0.181049	-0.051491	0.142846	-0.001661	-0.03322	-0.026576	0.114609	-0.177727
FBgn0039674	CG1907	CG1907	A	A	A	A		-0.074	-0.071	-0.125	-0.134		0.006644	-0.104643	-0.308946	0.111287	-0.093	-0.11	-0.085	0.003	-0.112948	-0.134541	-0.029898	-0.222574	-0.405284	-0.141185	0.091355	-0.081389
FBgn0030274	CG1908	CG1908	A	A	A	A		-0.09	-0.03	0.064	0.105		-0.039864	-0.112948	-0.146168	-0.061457	-0.035	-0.013	-0.04	-0.033	0.126236	-0.04983	0.073084	0.104643	0.275726	0.13288	0.06644	-0.053152
FBgn0022349	CG1910	CG1910	A	A	A	A		-0.154	-0.032	0.179	0.111		-0.013288	-0.003322	-0.807246	0.209286	-0.103	-0.161	0.173	-0.036	0.222574	0.235862	0.24915	0.009966	0.28237	0.086372	0.3322	-0.255794
FBgn0037469	CG1939	CG1939	A	A	A	A		-0.036	-0.035	0.025	-0.042		0.056474	-0.011627	-0.129558	-0.058135	0.037	-0.1	-0.076	0	0.078067	0.079728	-0.079728	0.023254	-0.131219	0.026576	-0.159456	0.094677
FBgn0037468	CG1943	CG1943	A	A	A	A		-0.008	0.026	0.118	0.023		0.023254	0.063118	-0.036542	-0.08305	0.067	0.01	0.02	0.007	0.355454	-0.189354	0.242506	0.063118	-0.086372	-0.069762	0.023254	0.225896
FBgn0032876	CG1962	CG1962	A	A	A	A		-0.01	-0.045	0.195	-0.047		-0.054813	0.031559	0.014949	-0.03322	-0.04	0.003	0.02	-0.163	-0.018271	0.217591	0.260777	0.318912	-0.111287	-0.058135	-0.096338	0.076406
FBgn0039909	CG1970	CG1970	A	A	A	A		0.074	0.07	-0.164	0.081		0.068101	0.056474	-0.01661	0.187693	0.078	0.023	0.113	0.067	-0.478368	0.227557	-0.179388	-0.224235	-0.119592	0.09966	0.107965	0.235862
FBgn0039691	CG1972	CG1972	X	X	X	X		0.931	1.07	0.96	0.828		0.973346	0.941787	0.901923	0.905245	1.113	1.073	0.997	1.096	1.07467	0.855415	1.11287	0.798941	0.862059	0.762399	0.852093	0.835483
FBgn0039692	CG1973	CG1973	A	A	A	A		0.033	-0.016	0.086	0.131		-0.08305	0.063118	0.159456	-0.006644	0.013	-0.007	-0.136	0.067	0.26576	-0.023254	0.036542	0.06644	-0.026576	0.112948	0.18271	0.255794
FBgn0030162	CG1986	CG1986	A	A	A	A		-0.11	0.114	-0.24	0.011		-0.152812	-0.122914	-0.192676	0.029898	0.04	0.173	0.135	0.106	0.031559	-0.229218	-0.363759	-0.396979	0.112948	-0.08305	0.009966	0.004983
FBgn0030485	CG1998	CG1998	A	A	A	A		0.005	-0.051	0.001	-0.031		-0.081389	0.03322	0.078067	-0.009966	-0.176	-0.07	0.015	0.027	-0.202642	0.272404	-0.230879	0.164439	-0.277387	0.061457	-0.004983	0.096338
FBgn0030060	CG2004	CG2004	A	A	A	A		0.013	0.161	0.029	-0.043		0.001661	-0.039864	0.059796	0.029898	0.272	0.173	0.032	0.168	0.073084	-0.134541	0.112948	0.063118	-0.026576	-0.161117	-0.039864	0.056474
FBgn0037289	CG2016	CG2016	A	A	A	A		-0.191	-0.162	-0.042	-0.066		-0.290675	-0.111287	-0.102982	-0.260777	-0.141	-0.12	-0.126	-0.259	-0.234201	0.202642	-0.257455	0.119592	-0.194337	-0.004983	-0.139524	0.076406
FBgn0037383	CG2023	CG2023	A	A	A	A		-0.094	-0.024	-0.011	-0.028		-0.187693	-0.156134	-0.01661	-0.014949	-0.134	-0.065	0.047	0.055	-0.126236	0.074745	-0.063118	0.071423	-0.102982	0.039864	-0.021593	-0.026576
FBgn0037376	CG2051	CG2051	A	A	A	A		-0.029	-0.075	0.153	-0.121		-0.038203	-0.059796	-0.08305	0.063118	-0.098	-0.06	-0.086	-0.056	0.387013	-0.181049	0.043186	0.363759	0.054813	-0.026576	-0.04983	-0.461758
FBgn0029942	CG2059	CG2059	A	A	A	A		-0.01	-0.003	-0.1	0.073		0.023254	-0.019932	0.021593	-0.06644	0.03	0.025	-0.02	-0.045	-0.08305	-0.024915	-0.126236	-0.164439	0.340505	0.009966	0.061457	-0.119592
FBgn0027498	CG2061	CG2061	A	A	A	A		-0.034	0.043	-0.037	0.042		0.018271	-0.044847	-0.167761	0.056474	-0.022	-0.007	0.037	0.163	0.048169	-0.224235	-0.04983	0.079728	-0.013288	0.088033	0.112948	-0.021593
FBgn0033400	CG2063	CG2063	A	A	A	A		0.011	-0.051	0.038	-0.067		0.09966	-0.039864	-0.156134	0.139524	0.057	-0.169	-0.08	-0.01	0.009966	0.019932	0.04983	0.073084	0.019932	-0.146168	0.026576	-0.169422
FBgn0030263	CG2076	CG2076	A	A	A	A		0.051	0.127	-0.003	0.012		0.079728	0.146168	-0.013288	-0.006644	0.057	0.206	0.086	0.16	0.13288	-0.13288	0.01661	-0.029898	-0.089694	0.046508	0.063118	0.029898
FBgn0027608	CG2082	CG2082	A	A	A	A		0.054	0.031	-0.007	0.039		0.071423	0.064779	0.011627	0.068101	0.073	0.033	0.007	0.01	-0.191015	0.259116	-0.192676	0.096338	-0.186032	0.172744	0.029898	0.141185
FBgn0035376	CG2083	CG2083	A	A	A	A		0.017	-0.031	-0.173	0.042		0.048169	-0.031559	-0.019932	0.073084	-0.065	-0.203	0.063	0.08	-0.234201	0.097999	-0.187693	-0.367081	0.028237	0.014949	0.084711	0.038203
FBgn0037372	CG2091	CG2091	A	A	A	A		-0.092	-0.058	-0.093	-0.044		-0.146168	-0.058135	-0.063118	-0.09966	-0.128	-0.086	0.06	-0.076	-0.274065	0.114609	-0.1661	-0.044847	-0.101321	-0.064779	-0.104643	0.094677
FBgn0033194	CG2093	CG2093	A	A	A	A		0.057	-0.186	0.149	0.063		0.112948	0.036542	0.079728	0	-0.213	-0.061	-0.063	-0.408	-0.09966	0.089694	0.106304	0.4983	0.169422	0.129558	0.11627	-0.162778
FBgn0030003	CG2116	CG2116	A	A	A	A		-0.018	0.031	0.022	-0.154		-0.008305	-0.031559	-0.109626	0.078067	0.048	0.06	0.047	-0.033	0.127897	-0.081389	0.029898	0.009966	-0.420233	-0.036542	-0.112948	-0.044847
FBgn0039877	CG2118	CG2118	A	A	A	A		0.04	-0.063	0.01	0.152		0.111287	0.08305	-0.08305	0.04983	-0.103	-0.12	-0.04	0.013	-0.252472	0.247489	-0.001661	0.044847	0.172744	0.114609	0.207625	0.112948
FBgn0039876	CG2126	CG2126	X	U	X	U		0.662	0.767	0.86	0.541		0.636163	0.710908	0.538164	0.76406	0.457	0.767	0.85	0.995	0.848771	0.968363	0.792297	0.8305	0.36542	0.192676	0.528198	1.07965
FBgn0030251	CG2145	CG2145	A	A	A	A		0.011	0.023	0.016	0.029		-0.003322	-0.046508	0.019932	0.073084	0.037	0.09	-0.033	-0.003	-0.411928	0.139524	-0.086372	0.421894	0.023254	-0.079728	-0.029898	0.202642
FBgn0030025	CG2147	CG2147	A	A	A	A		-0.034	-0.094	-0.05	0.053		-0.021593	0.04983	-0.237523	0.073084	0.013	-0.134	-0.184	-0.07	-0.164439	0.031559	-0.088033	0.019932	0.074745	0.056474	0.036542	0.044847
FBgn0003065	CG2150	CG2150	A	A	A	A		-0.029	0.076	-0.146	0.051		-0.003322	-0.009966	0	-0.102982	0.113	0.083	0.03	0.077	-0.239184	0.003322	-0.109626	-0.239184	0.089694	0.059796	-0.009966	0.063118
FBgn0025704	CG2165	CG2165	A	A	A	A		-0.012	0.05	0.013	-0.028		-0.169422	0.024915	0.111287	-0.01661	0.06	0.057	0.047	0.037	-0.09966	0.122914	-0.131219	0.161117	-0.054813	0.013288	-0.088033	0.018271
FBgn0039902	CG2177	CG2177	A	A	A	A		0.002	-0.015	-0.015	0.101		-0.029898	-0.003322	0.129558	-0.086372	0.03	0.017	-0.05	-0.056	0.076406	-0.069762	0.079728	-0.146168	0.169422	0.089694	-0.006644	0.152812
FBgn0037360	CG2182	CG2182	A	A	A	A		-0.1	0.037	0.047	0.023		-0.026576	-0.119592	-0.24915	-0.003322	0.1	0.05	-0.055	0.052	0.137863	-0.034881	0.071423	0.014949	0.257455	-0.039864	0.054813	-0.179388
FBgn0030243	CG2186	CG2186	A	A	A	A		0.007	0.188	0.07	0.058		0.089694	0.013288	-0.172744	0.09966	0.226	0.208	0.068	0.249	0.109626	0.059796	0.23254	-0.122914	-0.009966	0.053152	0.06644	0.122914
FBgn0032955	CG2201	CG2201	X	X	X	X		0.928	0.818	0.866	0.7		0.911889	0.923516	0.888635	0.989956	0.774	0.748	0.874	0.877	1.02484	0.78067	0.88033	0.777348	0.710908	0.646129	0.589655	0.853754
FBgn0030240	CG2202	CG2202	A	A	A	A		0.014	-0.045	0.018	-0.002		0.069762	-0.081389	-0.117931	0.186032	0.018	-0.043	-0.06	-0.093	-0.081389	-0.039864	0.08305	0.111287	0.112948	-0.024915	-0.01661	-0.078067
FBgn0027544	CG2217	CG2217	A	A	A	A		0.01	-0.001	0.162	-0.009		0.068101	0.039864	-0.024915	-0.041525	-0.045	0.161	-0.095	-0.026	0.179388	-0.08305	0.274065	0.275726	0.274065	-0.09966	-0.008305	-0.200981
FBgn0039767	CG2218	CG2218	A	A	A	A		0.051	0.069	-0.108	-0.069		0.093016	0.01661	0.003322	0.093016	0.156	0.11	0.01	0	-0.079728	-0.239184	0.056474	-0.169422	0.043186	-0.093016	-0.093016	-0.13288
FBgn0039889	CG2219	CG2219	A	A	A	A		-0.003	-0.067	0.131	0.03		-0.063118	-0.011627	-0.019932	0.081389	-0.163	-0.04	0.007	-0.07	-0.114609	0.255794	-0.029898	0.413589	-0.013288	0.096338	0.114609	-0.076406
FBgn0039773	CG2224	CG2224	A	A	A	A		0.022	-0.081	-0.056	-0.003		0.03322	0.06644	-0.023254	0.013288	-0.056	-0.053	-0.123	-0.09	-0.09966	0.086372	-0.13288	-0.076406	0.04983	-0.003322	-0.003322	-0.056474
FBgn0032957	CG2225	CG2225	X	X	X	X		0.767	0.915	0.884	0.684		0.690976	0.823856	0.687654	0.86372	0.91	0.953	0.89	0.907	0.983312	0.793958	0.86372	0.893618	0.538164	0.820534	0.677688	0.69762
FBgn0039790	CG2246	CG2246	A	A	A	A		-0.005	0.003	0.006	-0.022		0.026576	-0.001661	-0.023254	-0.021593	0.09	-0.033	-0.027	-0.02	0.054813	-0.064779	0.074745	-0.041525	-0.104643	0.036542	0.03322	-0.053152
FBgn0040773	CG2249	CG2249	A	A	A	A		-0.157	-0.058	-0.279	-0.033		-0.255794	-0.176066	-0.222574	0.026576	-0.06	-0.09	-0.07	-0.01	-0.541486	-0.272404	-0.096338	-0.205964	-0.259116	-0.152812	0.009966	0.269082
FBgn0030000	CG2260	CG2260	A	A	A	A		-0.067	-0.16	0.004	0.173		-0.086372	-0.069762	-0.136202	0.023254	-0.036	-0.125	-0.345	-0.133	0.169422	-0.192676	0.176066	-0.136202	0.189354	0.006644	0.421894	0.073084
FBgn0030007	CG2263	CG2263	A	A	A	A		-0.049	-0.012	0.027	0.032		-0.146168	-0.01661	0.041525	-0.074745	-0.046	-0.046	0.103	-0.06	0.008305	-0.023254	0.059796	0.063118	-0.096338	-0.004983	0.044847	0.184371
FBgn0033478	CG2264	CG2264	A	A	A	A		-0.041	0.012	0.002	-0.033		-0.109626	-0.139524	-0.008305	0.093016	-0.015	-0.043	0.126	-0.02	-0.102982	0.137863	-0.001661	-0.023254	-0.081389	-0.024915	0.044847	-0.071423
FBgn0033484	CG2269	CG2269	A	A	A	A		0.034	0.173	-0.01	-0.029		-0.023254	0.048169	0.038203	0.074745	0.199	0.196	0.178	0.12	0.102982	-0.172744	0.177727	-0.146168	0.086372	-0.031559	-0.071423	-0.09966
FBgn0039665	CG2310	CG2310	A	A	A	A		-0.067	-0.162	-0.171	-0.042		-0.172744	-0.06644	-0.059796	0.031559	-0.237	-0.319	0.04	-0.133	-0.43186	0.084711	-0.161117	-0.176066	-0.191015	0.029898	-0.058135	0.04983
FBgn0039890	CG2316	CG2316	A	A	A	A		-0.006	0.01	-0.105	-0.033		-0.013288	-0.038203	-0.054813	0.08305	0.038	0.04	-0.007	-0.033	-0.240845	0.018271	-0.245828	0.046508	-0.172744	0.029898	-0.1661	0.177727
FBgn0030328	CG2446	CG2446	A	A	A	A		0.059	0.048	0.033	0.032		0.114609	0.096338	-0.006644	0.031559	0.138	0.053	-0.037	0.037	0.127897	-0.219252	0.152812	0.071423	0.053152	0.003322	-0.009966	0.081389
FBgn0030460	CG2453	CG2453	A	A	A	A		-0.029	-0.047	-0.01	-0.191		-0.046508	0.056474	-0.109626	-0.01661	0.03	-0.066	-0.04	-0.113	0.023254	-0.069762	0.026576	-0.019932	-0.069762	-0.186032	-0.219252	-0.289014
FBgn0030396	CG2556	CG2556	A	A	A	A		-0.059	0.014	0.151	0.078		-0.124575	-0.036542	0.001661	-0.076406	-0.007	0.02	-0.063	0.105	0.117931	0.139524	0.122914	0.224235	0.247489	0.093016	0.059796	-0.088033
FBgn0037298	CG2604	CG2604	A	A	A	A		-0.005	-0.073	0.051	0.068		0.036542	0.03322	-0.102982	0.013288	-0.03	-0.09	-0.116	-0.056	0.053152	-0.063118	0.106304	0.109626	0.073084	-0.056474	0.189354	0.06644
FBgn0032870	CG2608	CG2608	A	A	A	A		0.122	0.06	-0.151	-0.026		0.209286	0.13288	-0.019932	0.1661	0.073	0.14	0.08	-0.053	-0.445148	0.086372	-0.109626	-0.136202	-0.023254	-0.089694	0	0.009966
FBgn0024992	CG2658	CG2658	A	A	A	A		-0.041	-0.077	0.083	-0.22		-0.146168	-0.006644	0.151151	-0.162778	-0.085	-0.053	-0.076	-0.095	-0.312268	0.58135	-0.230879	0.293997	-0.29898	-0.147829	-0.18271	-0.250811
FBgn0024993	CG2662	CG2662	A	A	A	A		-0.126	0.002	0.036	0.135		0.03322	-0.09966	-0.596299	0.159456	0.027	-0.027	-0.046	0.052	0.094677	0.034881	-0.04983	0.063118	0.144507	0.295658	0.184371	-0.086372
FBgn0037323	CG2663	CG2663	A	A	A	A		0.086	-0.069	-0.015	0.011		0.046508	0.063118	0.177727	0.058135	-0.206	-0.045	0.032	-0.058	0.013288	0.186032	-0.164439	-0.094677	-0.081389	0.119592	0.038203	-0.031559
FBgn0030504	CG2691	CG2691	A	A	A	A		-0.108	-0.092	0.028	0.002		-0.220913	-0.171083	0.061457	-0.101321	-0.116	-0.153	-0.061	-0.036	0.048169	0.076406	-0.089694	0.078067	-0.151151	0.064779	0.091355	0.001661
FBgn0035087	CG2765	CG2765	A	A	A	A		0.02	-0.131	0.227	-0.049		0.01661	-0.089694	-0.162778	0.31559	-0.193	-0.086	-0.116	-0.129	0.289014	-0.06644	0.202642	0.48169	-0.189354	0.086372	-0.093016	0
FBgn0037537	CG2767	CG2767	A	A	A	A		-0.099	-0.207	0.012	-0.049		0.078067	-0.056474	-0.453453	0.036542	-0.309	-0.146	-0.033	-0.339	-0.322234	0.586333	-0.322234	0.107965	-0.460097	0.343827	-0.043186	-0.036542
FBgn0031534	CG2774	CG2774	X	X	X	X		0.863	0.994	0.984	0.763		0.903584	0.858737	0.895279	0.793958	1.042	1.015	0.992	0.927	1.04975	0.845449	0.999922	1.03979	0.800602	0.823856	0.637824	0.790636
FBgn0031263	CG2789	CG2789	A	A	A	A		0.029	-0.104	-0.115	0.096		-0.013288	0	0.069762	0.059796	-0.053	-0.106	-0.365	0.11	-0.09966	-0.212608	0.036542	-0.186032	-0.046508	-0.036542	0.029898	0.438504
FBgn0037533	CG2791	CG2791	A	A	A	A		-0.027	-0.031	0.122	-0.034		-0.068101	-0.036542	0.06644	-0.069762	-0.108	0.07	-0.053	-0.033	0.086372	0.217591	-0.043186	0.229218	-0.122914	-0.048169	0.06644	-0.03322
FBgn0031268	CG2813	CG2813	A	A	A	A		-0.114	-0.177	-0.096	0.092		-0.162778	-0.073084	-0.292336	0.073084	-0.186	-0.272	-0.038	-0.211	-0.252472	0.162778	-0.229218	-0.064779	-0.229218	0.230879	0.224235	0.142846
FBgn0034753	CG2852	CG2852	A	A	A	A		0.009	0.148	0.301	0.039		0.038203	0.019932	-0.076406	0.054813	0.116	0.169	0.07	0.236	0.353793	-0.018271	0.43186	0.438504	0.274065	-0.04983	-0.04983	-0.01661
FBgn0031459	CG2862	CG2862	A	A	A	A		-0.054	0.008	0.039	0.009		-0.091355	-0.068101	-0.006644	-0.051491	-0.035	-0.02	0	0.088	0.106304	-0.034881	0.009966	0.076406	-0.063118	-0.14949	0.136202	0.111287
FBgn0023526	CG2865	CG2865	A	A	A	A		0.046	-0.005	-0.053	0.033		0.084711	0.028237	-0.081389	0.151151	0.053	-0.003	-0.1	0.03	0.064779	-0.11627	0.127897	-0.287353	0.229218	-0.031559	-0.024915	-0.041525
FBgn0030206	CG2889	CG2889	A	A	A	A		-0.083	-0.049	0.058	0.057		-0.094677	-0.088033	-0.111287	-0.039864	0.086	-0.1	-0.166	-0.016	-0.093016	0.122914	0.021593	0.181049	0.119592	0.023254	0.104643	-0.019932
FBgn0033240	CG2906	CG2906	A	A	A	A		-0.044	-0.026	0.077	-0.016		-0.029898	-0.073084	0.029898	-0.101321	0.008	0.038	-0.095	-0.056	0.031559	0.245828	-0.089694	0.119592	-0.038203	-0.034881	0.094677	-0.084711
FBgn0033241	CG2915	CG2915	A	A	A	A		0.091	-0.068	-0.063	0.12		0.13288	-0.046508	-0.064779	0.343827	-0.086	0.018	-0.027	-0.176	0.064779	-0.242506	0.151151	-0.224235	0.401962	0.029898	0.009966	0.038203
FBgn0023529	CG2918	CG2918	A	A	A	A		-0.008	-0.042	0.004	-0.089		0.004983	0.024915	-0.084711	0.021593	-0.209	-0.056	0.113	-0.016	-0.26576	0.214269	-0.230879	0.29898	-0.195998	-0.031559	-0.004983	-0.124575
FBgn0037344	CG2926	CG2926	A	A	A	A		0.06	-0.042	-0.064	-0.024		0.0689315	0.001661	0.128728	0.0390335	-0.025	-0.049	-0.0205	-0.074	-0.031559	0.006644	-0.156134	-0.076406	-0.041525	-0.029898	0.0207625	-0.046508
FBgn0037530	CG2943	CG2943	A	A	A	A		-0.04	0.037	-0.03	-0.019		0.071423	-0.058135	-0.257455	0.084711	0.038	0.121	-0.048	0.035	-0.036542	-0.141185	-0.064779	0.121253	-0.008305	-0.109626	-0.061457	0.104643
FBgn0034936	CG2970	CG2970	A	A	A	A		-0.007	0.036	-0.009	0.034		0.023254	-0.046508	0.009966	-0.013288	0.028	0.022	0.012	0.08	-0.167761	0.06644	0.021593	0.043186	-0.102982	0.023254	0.141185	0.073084
FBgn0031633	CG2976	CG2976	X	X	X	X		0.855	0.908	0.926	0.793		0.911889	0.838805	0.828839	0.842127	0.987	0.827	0.914	0.904	1.07633	0.739145	1.0348	0.853754	0.755755	0.760738	0.898601	0.757416
FBgn0029704	CG2982	CG2982	A	A	A	A		-0.09	0.028	0.051	-0.038		-0.093016	-0.06644	-0.13288	-0.06644	0.03	0.113	-0.03	0	0.023254	-0.026576	0.056474	0.14949	-0.093016	-0.189354	-0.043186	0.172744
FBgn0050001	CG30001	CG30001	A	A	A	A		-0.102	-0.022	-0.055	-0.391		-0.127897	-0.102982	-0.028237	-0.147829	0.06	0.015	-0.066	-0.098	0.036542	-0.137863	-0.061457	-0.058135	-0.362098	-0.338844	-0.44847	-0.413589
FBgn0050007	CG30007	CG30007	A	A	U	A		0.047	-0.429	0.368	-0.072		0.011627	0.021593	0.088033	0.068101	-0.201	-0.781	-0.365	-0.367	0.838805	-0.053152	0.44847	0.239184	-0.059796	-0.250811	0.205964	-0.18271
FBgn0050015	CG30015	CG30015	A	A	A	A		-0.03	-0.032	-0.1	0.127		-0.001661	0.006644	-0.076406	-0.048169	-0.1	-0.076	0.027	0.02	-0.31559	-0.013288	-0.097999	0.026576	0.172744	0.04983	0.136202	0.14949
FBgn0050022	CG30022	CG30022	A	A	A	A		-0.064	-0.041	0.093	0.086		-0.008305	-0.112948	-0.164439	0.029898	0	0.065	-0.326	0.097	0.039864	-0.028237	0.274065	0.088033	-0.006644	0.026576	0.097999	0.224235
FBgn0050035	CG30035	CG30035	A	A	A	A		0.012	0.048	0.011	0.01		0.106304	-0.046508	-0.086372	0.076406	0.08	0.05	-0.02	0.08	0.096338	-0.11627	0.119592	-0.056474	0.01661	0.056474	0.059796	-0.093016
FBgn0050069	CG30069	CG30069	U	U	A	A		0.532	0.578	0.08	0.272		0.634502	0.524876	0.425216	0.543147	0.635	0.595	0.455	0.628	0.189354	-0.04983	0.410267	-0.230879	0.446809	0.237523	0.225896	0.176066
FBgn0050077	CG30077	CG30077	A	A	A	A		-0.018	-0.064	0.051	-0.069		0.041525	-0.009966	-0.001661	-0.102982	0.003	-0.048	-0.151	-0.058	0.046508	0.174405	-0.171083	0.156134	-0.169422	-0.079728	-0.097999	0.073084
FBgn0050085	CG30085	CG30085	A	A	A	A		0.008	-0.016	0.034	-0.055		-0.06644	-0.014949	0.093016	0.021593	-0.017	0.02	0.01	-0.075	0.061457	-0.029898	0.071423	0.03322	-0.242506	0.031559	-0.061457	0.051491
FBgn0050089	CG30089	CG30089	A	A	A	A		0.108	0.05	0.233	-0.046		0.019932	0.096338	0.169422	0.146168	0.126	0.013	-0.023	0.083	0.142846	0.214269	0.3322	0.242506	0.069762	-0.081389	0.024915	-0.195998
FBgn0050100	CG30100	CG30100	A	A	A	A		-0.055	-0.023	-0.137	-0.165		0.034881	-0.064779	-0.179388	-0.011627	-0.022	0.045	-0.032	-0.083	0.026576	-0.297319	0.106304	-0.385352	-0.219252	-0.127897	-0.134541	-0.179388
FBgn0050101	CG30101	CG30101	A	A	U	U		0.009	-0.05	-0.189	0.065		0.088033	0.091355	-0.353793	0.209286	-0.158	-0.06	0.047	-0.03	-0.903584	0.855415	-0.368742	-0.338844	-0.785653	0.362098	0.194337	0.488334
FBgn0050104	CG30104	CG30104	A	A	A	A		0.012	0.13	0.012	-0.015		0.031559	-0.006644	-0.053152	0.076406	0.166	0.136	0.076	0.14	0.151151	-0.159456	0.172744	-0.114609	-0.119592	0.01661	-0.096338	0.141185
FBgn0050105	CG30105	CG30105	A	A	A	A		-0.001	-0.223	-0.071	-0.067		-0.04983	0.014949	-0.131219	0.162778	-0.325	-0.374	0.037	-0.229	-0.556435	0.267421	-0.086372	0.093016	0.024915	0.337183	0.053152	-0.682671
FBgn0029823	CG3011	CG3011	A	A	A	A		0.034	0.099	0.048	0.02		0.053152	-0.024915	0.023254	0.08305	0.141	0.126	0.04	0.087	-0.073084	-0.018271	0.154473	0.127897	-0.03322	-0.003322	0.03322	0.08305
FBgn0050122	CG30122	CG30122	A	A	A	A		0.005	0.049	0.214	-0.03		0.0107965	0.029898	-0.0556435	0.0340505	0.03	0.0755	0.024	0.0665	0.209286	0.151981	0.190185	0.303132	-0.0141185	-0.031559	-0.0207625	-0.0523215
FBgn0034543	CG30152	CG30152	A	A	A	A		-0.056	-0.105	0.006	-0.176		-0.112948	-0.036542	0.056474	-0.129558	-0.08	-0.046	-0.216	-0.076	0.089694	-0.172744	-0.013288	0.119592	-0.451792	-0.056474	-0.162778	-0.03322
FBgn0029819	CG3016	CG3016	A	A	A	A		-0.152	-0.182	0.047	-0.006		-0.259116	-0.096338	-0.26576	0.014949	-0.237	-0.153	-0.046	-0.291	-0.28237	0.26576	-0.267421	0.473385	-0.230879	0.14949	0.04983	0.006644
FBgn0050193	CG30193	CG30193	A	A	A	A		-0.043	-0.105	0.027	0.083		-0.059796	-0.031559	-0.124575	0.043186	-0.261	-0.08	0.053	-0.133	-0.23254	0.4983	-0.181049	0.021593	-0.074745	0.126236	0.089694	0.189354
FBgn0050195	CG30195	CG30195	A	A	A	A		-0.063	-0.068	0.072	0.096		-0.102982	-0.04983	-0.079728	-0.019932	-0.03	-0.093	-0.169	0.02	0.08305	0.129558	0.102982	-0.026576	-0.026576	0.093016	0.262438	0.053152
FBgn0040337	CG3021	CG3021	A	A	A	A		0.02	-0.061	-0.034	-0.075		-0.0409713	0.0121807	0.132326	-0.0227003	-0.00833333	-0.025	-0.124333	-0.0853333	-0.00609033	-0.044847	-0.0404177	-0.046508	-0.00719767	-0.0393103	-0.17219	-0.081389
FBgn0050290	CG30290	CG30290	A	A	A	A		-0.047	-0.164	0.028	-0.031		0.008305	-0.001661	-0.147829	-0.048169	-0.226	-0.2345	0.0015	-0.1955	-0.097999	0.086372	-0.176066	0.300641	-0.56474	0.257455	0.11627	0.06644
FBgn0050344	CG30344	CG30344	A	A	A	A		-0.048	-0.189	0.136	0.005		-0.136202	-0.009966	0.026576	-0.073084	-0.322	-0.146	-0.133	-0.156	0.164439	0.073084	-0.058135	0.36542	-0.131219	0.013288	0.137863	-0.001661
FBgn0050349	CG30349	CG30349	A	A	A	A		-0.086	-0.151	-0.029	-0.057		-0.184371	-0.018271	0.014949	-0.157795	-0.282	-0.046	-0.083	-0.193	-0.161117	0.129558	-0.129558	0.044847	-0.13288	-0.056474	-0.084711	0.044847
FBgn0050354	CG30354	CG30354	A	A	A	U		-0.101	0.201	0.011	0.113		-0.069762	-0.136202	-0.139524	-0.059796	0.169	0.04	0.488	0.106	-0.388674	0.29898	0.24915	-0.11627	0.471724	0.388674	0.259116	-0.667722
FBgn0050372	CG30372	CG30372	A	A	A	A		-0.121	-0.087	0.028	-0.064		-0.186032	-0.164439	-0.008305	-0.124575	-0.091	-0.076	-0.037	-0.143	-0.051491	0.048169	-0.081389	0.195998	-0.079728	0.004983	-0.086372	-0.096338
FBgn0050377	CG30377	CG30377	A	A	A	A		-0.07	-0.098	-0.173	-0.006		-0.069762	-0.006644	-0.046508	-0.156134	-0.076	-0.043	-0.096	-0.178	-0.445148	0.186032	-0.279048	-0.152812	-0.112948	0.079728	0.13288	-0.122914
FBgn0050382	CG30382	CG30382	A	A	A	A		0.008	0.024	0.106	0.037		0.014949	0.024915	0.058135	-0.06644	0.071	0.033	-0.033	0.023	0.275726	-0.119592	0.107965	0.159456	0.03322	0.026576	-0.03322	0.122914
FBgn0050387	CG30387	CG30387	A	A	A	A		-0.061	-0.057	-0.031	-0.106		-0.11627	-0.04983	0.03322	-0.109626	0.013	-0.139	0.01	-0.113	-0.139524	0.11627	-0.245828	0.146168	-0.126236	0.073084	-0.255794	-0.11627
FBgn0050390	CG30390	CG30390	A	A	A	A		-0.039	-0.01	0.08	-0.047		0.121253	-0.014949	-0.29898	0.034881	0.126	0.01	-0.161	-0.016	0.162778	-0.018271	0.136202	0.039864	0.063118	-0.089694	0.041525	-0.202642
FBgn0050415	CG30415	CG30415	A	A	U	A		0.028	0.096	0.413	-0.004		-0.006644	0.073084	0.003322	0.043186	-0.033	-0.043	0.309	0.15	-0.538164	1.08297	0.318912	0.787314	-0.169422	0.086372	0.06644	0
FBgn0050423	CG30423	CG30423	A	A	A	A		-0.007	-0.213	0.048	0.089		-0.19932	-0.026576	0.152812	0.046508	-0.415	-0.11	-0.236	-0.09	-0.219252	0.224235	-0.094677	0.280709	-0.18271	0.043186	0.192676	0.303963
FBgn0050428	CG30428	CG30428	A	U	U	A		0.179	-0.24	0.778	-0.358		0.284031	0.11627	0.205964	0.111287	-0.164	0.452	-1.694	0.445	1.14609	0.234201	0.788975	0.943448	-0.255794	-0.455114	-0.300641	-0.420233
FBgn0050440	CG30440	CG30440	A	A	A	A		0.036	-0.1	-0.061	-0.056		-0.003322	-0.024915	0.03322	0.139524	-0.066	-0.203	-0.003	-0.129	-0.011627	-0.023254	-0.121253	-0.086372	-0.073084	-0.021593	-0.089694	-0.041525
FBgn0050460	CG30460	CG30460	A	A	A	A		0.063	0.19	0.046	0.022		0.142846	0.089694	0.009966	0.009966	0.246	0.282	0.156	0.077	0.342166	-0.139524	0.219252	-0.239184	0.205964	-0.056474	-0.006644	-0.056474
FBgn0050491	CG30491	CG30491	A	A	A	A		-0.025	0.023	0.001	-0.02		-0.023254	-0.093016	0.086372	-0.069762	0.158	-0.017	-0.007	-0.043	0.053152	0	-0.023254	-0.026576	-0.096338	0.08305	-0.06644	0
FBgn0050492	CG30492	CG30492	A	A	A	A		-0.01	-0.123	0.038	-0.071		-0.093016	-0.023254	0.09966	-0.024915	-0.173	-0.09	0.017	-0.246	-0.267421	0.293997	-0.073084	0.19932	-0.043186	0.03322	0.013288	-0.289014
FBgn0027604	CG30494	CG30494	A	A	A	A		0.098	-0.177	-0.066	0.261		0.039864	0.069762	0.219252	0.063118	-0.143	-0.171	-0.093	-0.299	-0.289014	0.079728	-0.056474	0.003322	0.31559	0.408606	0.308946	0.009966
FBgn0050497	CG30497	CG30497	A	A	A	A		-0.124	-0.02	-0.113	-0.029		-0.131219	0.008305	-0.302302	-0.069762	-0.101	-0.143	0.063	0.101	-0.622875	0.395318	-0.051491	-0.171083	-0.323895	0.014949	-0.046508	0.237523
FBgn0038195	CG3061	CG3061	A	A	A	A		-0.051	-0.005	0.094	0.095		0.259116	-0.11627	-0.109626	-0.239184	-0.063	-0.066	-0.013	0.123	0.212608	-0.076406	0.063118	0.176066	-0.073084	0.189354	0.043186	0.219252
FBgn0034709	CG3074	CG3074	A	A	A	A		-0.023	0.118	-0.107	0.041		-0.04983	-0.039864	0.059796	-0.063118	0.15	0.16	0.043	0.12	-0.026576	-0.23254	0.069762	-0.239184	-0.159456	-0.053152	0.053152	0.322234
FBgn0030145	CG3099	CG3099	A	A	A	A		-0.072	0.063	-0.296	-0.078		-0.285692	-0.109626	0.106304	0	0.013	-0.036	0.1	0.176	-0.754094	0.142846	-0.176066	-0.39864	-0.6644	0.179388	0.23254	-0.059796
FBgn0051005	CG31005	CG31005	A	A	A	A		-0.121	-0.028	-0.053	-0.023		-0.139524	-0.122914	-0.04983	-0.172744	-0.023	0.017	-0.07	-0.036	-0.126236	0.106304	-0.179388	-0.013288	0.09966	-0.079728	-0.212608	0.09966
FBgn0051038	CG31038	CG31038	A	A	A	A		0.121	0.14	0.066	0.115		0.056474	0.146168	0.222574	0.059796	0.156	0.153	0.073	0.176	0.162778	0.126236	0.169422	-0.192676	0.069762	0.009966	0.089694	0.289014
FBgn0031473	CG3104	CG3104	X	X	U	U		0.775	0.856	0.54	0.48		0.594638	0.966702	0.84711	0.690976	0.807	0.679	0.983	0.954	0.358776	0.993278	0.259116	0.54813	0.3322	0.501622	0.411928	0.674366
FBgn0051048	CG31048	CG31048	A	A	A	A		-0.011	0.166	-0.096	-0.046		0.011627	-0.018271	0.046508	-0.084711	0.201	0.203	0.11	0.15	-0.036542	-0.244167	0.101321	-0.205964	-0.073084	-0.014949	-0.068101	-0.026576
FBgn0051063	CG31063	CG31063	A	A	A	A		0.117	-0.007	0.087	0.061		0.102982	0.08305	0.109626	0.172744	-0.153	-0.066	0.1	0.09	0.074745	-0.018271	0.071423	0.220913	0.018271	-0.028237	0.142846	0.111287
FBgn0051064	CG31064	CG31064	A	A	A	A		0.017	0.034	-0.01	-0.032		0.023254	0	0.048169	-0.003322	0.035	0.033	0.06	0.007	-0.119592	0.147829	-0.044847	-0.024915	-0.081389	-0.031559	-0.074745	0.059796
FBgn0033005	CG3107	CG3107	A	A	A	A		0.017	-0.047	-0.09	-0.008		0	-0.024915	0.106304	-0.013288	-0.234	0.057	0.02	-0.03	-0.350471	0.191015	-0.257455	0.056474	-0.147829	0.1661	0.068101	-0.119592
FBgn0051075	CG31075	CG31075	A	A	A	A		0.035	0.114	0.01	-0.023		0.023254	0.001661	0.059796	0.056474	0.234	0.083	0.14	-0.003	0.041525	-0.234201	0.097999	0.134541	-0.048169	-0.078067	-0.003322	0.036542
FBgn0051075dup	CG31075dup	CG31075_dup	A	A	A	A		-0.005	0.115	0.163	0.061		-0.041525	-0.038203	0.109626	-0.048169	0.03	0.169	0.133	0.126	0.338844	-0.073084	0.187693	0.19932	0.101321	0.024915	-0.026576	0.142846
FBgn0029807	CG3108	CG3108	A	A	A	A		0.004	-0.062	-0.14	-0.296		-0.048169	0.018271	0.051491	-0.004983	-0.113	0	0.003	-0.136	-0.391996	0.234201	-0.302302	-0.097999	-0.307285	-0.375386	-0.31559	-0.186032
FBgn0051108	CG31108	CG31108	A	A	A	A		0	-0.059	-0.086	-0.099		-0.024915	-0.011627	0.009966	0.024915	0.008	-0.063	-0.06	-0.119	0.006644	-0.237523	0.137863	-0.252472	-0.267421	0.038203	-0.093016	-0.073084
FBgn0051109	CG31109	CG31109	A	A	A	A		0.081	-0.083	-0.083	-0.03		0.102982	-0.003322	0.096338	0.129558	-0.06	-0.046	-0.136	-0.09	-0.009966	-0.279048	0.089694	-0.13288	-0.09966	-0.04983	-0.073084	0.102982
FBgn0051122	CG31122	CG31122	A	A	A	A		-0.038	0.041	0.044	-0.12		-0.106304	0.014949	0.093016	-0.152812	0.015	0.08	0.02	0.047	0.156134	-0.009966	0.054813	-0.026576	0.028237	-0.068101	-0.074745	-0.363759
FBgn0051125	CG31125	CG31125	A	A	A	A		-0.047	-0.084	-0.007	0.132		0.044847	-0.004983	-0.172744	-0.053152	0.16	-0.261	0.11	-0.344	-0.189354	0.156134	-0.074745	0.079728	0.254133	0	0.340505	-0.06644
FBgn0051126	CG31126	CG31126	A	A	A	A		0.058	-0.112	0.113	0.111		-0.021593	0.04983	0.064779	0.139524	-0.098	-0.128	-0.196	-0.025	-0.142846	0.368742	-0.081389	0.305624	0.056474	0.071423	0.051491	0.26576
FBgn0051149	CG31149	CG31149	A	A	A	A		-0.012	0.042	-0.133	-0.1		-0.073084	0.063118	-0.01661	-0.023254	0.063	0.086	-0.043	0.06	-0.06644	-0.122914	-0.093016	-0.24915	-0.179388	-0.06644	-0.136202	-0.01661
FBgn0051156	CG31156	CG31156	A	A	A	A		-0.053	0.103	-0.001	0.105		-0.129558	-0.0622875	0.0739145	-0.0938465	-0.011	0.123	0.226	0.074	-0.322234	0.244998	-0.212608	0.284031	0.36542	0.167761	-0.0456775	-0.0656095
FBgn0051158	CG31158	CG31158	A	A	A	A		0.024	-0.025	-0.049	0.044		0.028237	0.019932	0.124575	-0.074745	-0.003	-0.046	-0.017	-0.033	-0.056474	-0.046508	-0.038203	-0.053152	0.230879	-0.013288	-0.026576	-0.013288
FBgn0051159	CG31159	CG31159	A	A	A	A		-0.159	-0.129	-0.023	-0.167		-0.161948	-0.109626	-0.197659	-0.167761	-0.1165	-0.073	-0.132	-0.195	-0.142016	0.153643	-0.141185	0.0357115	-0.180219	-0.160286	-0.136202	-0.191846
FBgn0051176	CG31176	CG31176	A	A	A	A		0.049	0.055	-0.068	0.006		0.119592	0.03322	0.073084	-0.031559	0.098	0.1	0.005	0.018	0.068101	-0.176066	0.094677	-0.257455	0.071423	-0.078067	0	0.031559
FBgn0051195	CG31195	CG31195	A	A	A	A		-0.104	0.024	-0.121	-0.071		-0.04983	-0.01661	-0.289014	-0.059796	0.027	0.067	-0.013	0.013	-0.109626	-0.112948	-0.102982	-0.159456	-0.146168	-0.119592	-0.039864	0.019932
FBgn0051203	CG31203	CG31203	A	A	A	A		0.029	0.07	-0.088	0.051		0.058135	0.036542	-0.019932	0.043186	0.14	0.047	0.066	0.027	-0.073084	-0.041525	-0.091355	-0.144507	-0.039864	0.023254	0.043186	0.177727
FBgn0051211	CG31211	CG31211	A	A	A	A		0.027	0.012	0.02	-0.041		0.034881	0.004983	0.021593	0.044847	0.047	0.002	0.035	-0.036	-0.024915	0.048169	-0.018271	0.073084	0.144507	0.019932	-0.014949	-0.312268
FBgn0051216	CG31216	CG31216	A	A	A	A		-0.061	-0.013	-0.095	-0.101		-0.122914	-0.043186	0.063118	-0.142846	0.027	0.003	0.027	-0.109	-0.179388	-0.03322	-0.172744	0.006644	-0.428538	-0.04983	-0.086372	0.159456
FBgn0051221	CG31221	CG31221	A	A	A	A		0.124	0.268	-0.186	0.076		0.235862	0.044847	0.04983	0.1661	0.405	0.254	0.14	0.273	-0.094677	-0.219252	-0.034881	-0.395318	0.317251	0.068101	-0.127897	0.044847
FBgn0051224	CG31224	CG31224	A	A	A	A		-0.123	-0.178	-0.085	-0.002		-0.225896	-0.096338	-0.021593	-0.14949	-0.03	-0.146	-0.332	-0.202	0.11627	0.019932	-0.31559	-0.159456	-0.011627	-0.063118	-0.061457	0.127897
FBgn0051241	CG31241	CG31241	A	A	U	A		-0.196	-0.232	0.119	0.128		-0.174405	-0.1661	-0.257455	-0.184371	-0.136	-0.252	-0.209	-0.329	-0.240845	0.436843	-0.284031	0.563079	0.290675	-0.03322	0.021593	0.23254
FBgn0051301	CG31301	CG31301	A	A	A	A		0.091	-0.024	0.083	0.017		0.078067	0.041525	0.112948	0.129558	-0.046	0.086	-0.196	0.06	-0.107965	0.340505	0.063118	0.038203	-0.058135	0.034881	0.131219	-0.039864
FBgn0051302	CG31302	CG31302	A	A	A	A		-0.109	-0.029	-0.037	-0.203		-0.225896	-0.11627	-0.04983	-0.043186	-0.07	0.017	-0.043	-0.02	0.01661	0.159456	-0.295658	-0.029898	-0.661078	0.036542	-0.189354	0
FBgn0051352	CG31352	CG31352	A	A	A	A		-0.203	-0.111	0.104	0.036		-0.189354	-0.086372	-0.358776	-0.176066	-0.176	-0.179	-0.04	-0.05	0.029898	0.355454	-0.136202	0.1661	-0.122914	0.159456	0.1661	-0.059796
FBgn0051357	CG31357	CG31357	A	A	A	A		-0.047	-0.126	0.104	0.093		-0.126236	-0.021593	-0.036542	-0.001661	-0.171	-0.115	-0.013	-0.204	-0.136202	0.327217	-0.19932	0.425216	-0.144507	0.192676	0.134541	0.187693
FBgn0051392	CG31392	CG31392	A	A	A	A		-0.047	0.018	0.015	0.109		-0.01661	-0.039864	-0.039864	-0.093016	0.086	0.017	-0.023	-0.01	0.036542	-0.029898	0.039864	0.013288	0.11627	0.119592	0.06644	0.13288
FBgn0051439	CG31439	CG31439	X	X	U	X		0.764	0.954	0.475	0.663		0.76406	0.777348	0.749111	0.76406	1.015	0.942	0.852	1.005	0.373725	0.812229	0.528198	0.184371	0.717552	0.606265	0.709247	0.619553
FBgn0051477	CG31477	CG31477	A	A	A	A		0.071	0.084	0.072	0.033		-0.01661	0.14949	0.073084	0.076406	0.043	0.106	-0.07	0.256	-0.202642	0.4983	0.176066	-0.18271	0.069762	0.063118	0.219252	-0.219252
FBgn0051510	CG31510	CG31510	A	A	A	A		-0.058	0.057	0.005	-0.054		-0.044847	-0.013288	-0.131219	-0.041525	0.126	0.063	0.01	0.03	-0.159456	0.102982	-0.114609	0.191015	0.034881	-0.031559	0.004983	-0.222574
FBgn0051523	CG31523	CG31523	A	A	A	A		-0.129	-0.082	0.078	-0.09		-0.160286	-0.0739145	-0.152812	-0.127897	-0.113	-0.0965	0.0065	-0.1245	0.069762	0.069762	-0.074745	0.246658	-0.161117	-0.0240845	-0.123744	-0.0506605
FBgn0051531	CG31531	CG31531	A	A	A	A		0.094	0.128	-0.006	0.007		0.134541	0.0639485	0.0489995	0.129558	0.1375	0.181	0.063	0.13	0.024915	-0.0240845	0.069762	-0.0938465	0.169422	0.048169	0.0440165	-0.23337
FBgn0051547	CG31547	CG31547	A	A	A	A		-0.007	-0.163	0.007	-0.051		0.009966	-0.026576	-0.04983	0.039864	-0.289	-0.316	0.375	-0.422	-0.076406	0.122914	-0.093016	0.073084	-0.029898	0.023254	-0.126236	-0.073084
FBgn0029789	CG3160	CG3160	A	A	A	A		-0.142	-0.103	-0.014	0.132		-0.254133	-0.044847	-0.229218	-0.039864	-0.055	-0.05	-0.051	-0.254	-0.247489	0.176066	-0.222574	0.239184	0.534842	0.264099	0.023254	-0.293997
FBgn0051619	CG31619	CG31619	X	X	U	X		0.965	1.006	0.647	0.6		1.15606	0.837144	0.868703	0.9966	0.998	1.193	1	0.831	0.752433	0.705925	0.807246	0.322234	0.539825	0.705925	0.578028	0.574706
FBgn0034961	CG3163	CG3163	A	A	A	A		0.039	-0.059	0.041	-0.051		0.117931	0.006644	-0.029898	0.059796	-0.053	-0.045	-0.061	-0.076	0.117931	-0.004983	0.069762	-0.018271	0.058135	-0.124575	-0.051491	-0.084711
FBgn0051637	CG31637	CG31637	X	X	X	X		0.867	0.967	0.839	0.849		0.873686	0.853754	0.903584	0.837144	0.963	1.027	0.97	0.907	0.767382	1.00989	0.737484	0.840466	0.710908	0.817212	0.803924	1.06304
FBgn0025683	CG3164	CG3164	X	X	X	U		0.764	0.81	0.767	0.785		0.73084	0.690976	0.774026	0.860398	0.887	0.807	0.731	0.814	0.787314	0.724196	0.807246	0.750772	0.41525	0.767382	0.833822	1.12284
FBgn0051648	CG31648	CG31648	A	A	A	A		-0.13	-0.164	-0.194	-0.069		-0.009966	-0.222574	-0.194337	-0.091355	-0.154	-0.133	-0.209	-0.158	-0.227557	-0.06644	-0.303963	-0.179388	-0.046508	-0.073084	-0.084711	-0.073084
FBgn0031484	CG3165	CG3165	X	X	X	X		0.932	0.839	1.041	0.73		0.945109	0.858737	0.935143	0.989956	0.806	0.844	0.869	0.837	0.948431	1.21087	0.762399	1.24409	0.662739	0.762399	0.750772	0.745789
FBgn0051665	CG31665	CG31665	X	X	U	X		0.792	0.767	0.598	0.656		0.810568	0.740806	0.858737	0.757416	0.522	0.757	1.017	0.771	0.486673	0.96338	0.509927	0.433521	0.685993	0.657756	0.592977	0.685993
FBgn0031375	CG31670	CG31670	A	A	A	A		0.077	0.281	0.017	-0.066		0.147829	-0.003322	0.008305	0.154473	0.339	0.296	0.211	0.279	0.209286	-0.126236	0.164439	-0.179388	-0.021593	-0.071423	-0.094677	-0.078067
FBgn0051676	CG31676	CG31676	X	X	X	X		0.877	0.951	0.791	0.828		0.850432	0.840466	0.890296	0.926838	1.008	0.935	0.924	0.937	0.906906	0.833822	0.740806	0.684332	0.787314	0.873686	0.833822	0.817212
FBgn0029896	CG3168	CG3168	A	A	A	A		0.012	0.093	0.227	0.061		0.08305	-0.039864	-0.036542	0.039864	0.153	0.1	0.007	0.11	0.425216	-0.03322	0.478368	0.036542	0.053152	-0.043186	0.056474	0.176066
FBgn0028490	CG31705	CG31705	X	X	U	U		0.605	1.067	0.634	0.595		0.667722	0.682671	0.466741	0.604604	1.033	1.12	1.01	1.105	0.410267	0.666061	0.586333	0.872025	0.720874	0.584672	0.617892	0.455114
FBgn0051715	CG31715	CG31715	X	X	X	U		0.849	0.725	0.885	0.461		0.865381	0.822195	0.810568	0.89694	0.693	0.753	0.663	0.789	0.815551	0.441826	1.00324	1.28063	0.445148	0.456775	0.546469	0.396979
FBgn0051716	CG31716	CG31716	X	X	X	X		0.939	0.897	0.921	0.667		1.03148	0.956736	0.795619	0.971685	1.01	0.811	1.023	0.744	0.975007	0.745789	1.0049	0.956736	0.54813	0.667722	0.695959	0.757416
FBgn0051728	CG31728	CG31728	X	X	U	X		0.874	0.944	0.635	0.779		0.891957	0.961719	0.719213	0.923516	0.965	0.922	0.953	0.937	0.534842	0.945109	0.551452	0.509927	0.74745	0.755755	0.774026	0.838805
FBgn0051738	CG31738	CG31738	X	X	U	U		0.603	0.842	0.607	0.613		0.4983	0.59796	0.704264	0.611248	0.814	0.814	0.831	0.907	0.587994	0.757416	0.64779	0.435182	0.428538	0.604604	0.787314	0.63118
FBgn0086909	CG31751	CG31751	X	X	X	X		0.848	0.987	0.86	0.653		0.872025	0.883652	0.793958	0.842127	0.983	0.97	1.02	0.975	0.808907	0.808907	0.837144	0.984973	0.64779	0.690976	0.589655	0.684332
FBgn0051812	CG31812	CG31812	X	U	X	U		0.88	0.643	0.837	0.343		0.885313	0.885313	0.891957	0.857076	0.477	0.645	0.676	0.774	0.918533	0.888635	0.755755	0.785653	0.368742	0.269082	0.131219	0.602943
FBgn0051841	CG31841	CG31841	X	X	U	X		0.839	1.009	0.61	0.694		0.792297	0.860398	0.960058	0.744128	1.193	1.032	0.779	1.03	0.757416	0.629519	0.687654	0.363759	0.591316	0.61457	0.666061	0.905245
FBgn0051855	CG31855	CG31855	X	X	X	X		0.982	1.112	0.92	0.772		1.08297	0.93016	0.943448	0.970024	1.186	1.143	1.03	1.09	1.02982	0.657756	1.24907	0.744128	0.744128	0.667722	0.910228	0.76406
FBgn0051869	CG31869	CG31869	X	X	X	U		0.762	0.845	0.59	0.524		0.566401	0.792297	0.810568	0.88033	0.859	0.86	0.887	0.774	0.629519	0.56474	0.617892	0.549791	0.470063	0.612909	0.684332	0.328878
FBgn0032206	CG31873	CG31873	X	X	X	X		0.934	1.018	0.958	0.737		1.01321	0.923516	0.833822	0.966702	1.066	0.993	1.04	0.974	1.02318	0.823856	1.21253	0.770704	0.870364	0.671044	0.720874	0.684332
FBgn0031668	CG31917	CG31917	X	X	U	X		1.017	0.856	0.862	0.719		1.01321	1.02318	1.04643	0.983312	0.819	0.837	0.902	0.864	0.499961	1.31219	0.707586	0.928499	0.81389	0.759077	0.737484	0.566401
FBgn0031674	CG31919	CG31919	X	X	X	X		0.872	0.929	0.831	0.675		0.890296	0.883652	0.754094	0.960058	0.978	0.857	0.953	0.927	0.755755	0.931821	0.792297	0.842127	0.689315	0.717552	0.702603	0.591316
FBgn0051935	CG31935	CG31935	X	X	X	X		0.793	0.827	0.887	0.743		0.803924	0.752433	0.888635	0.725857	0.802	0.939	0.87	0.698	1.00989	0.74745	0.895279	0.89694	0.669383	0.878669	0.619553	0.803924
FBgn0031360	CG31937	CG31937	X	X	X	X		0.947	1.204	0.977	0.777		0.983312	0.850432	0.999922	0.953414	1.191	1.173	1.189	1.263	0.910228	0.986634	1.18595	0.827178	0.886974	0.734162	0.777348	0.707586
FBgn0051961	CG31961	CG31961	X	X	X	X		0.905	0.952	0.73	0.718		0.921855	0.870364	0.872025	0.956736	0.983	0.927	0.917	0.98	0.508266	0.8305	0.865381	0.71423	0.421894	0.911889	0.770704	0.769043
FBgn0051973	CG31973	CG31973	X	X	U	X		0.733	0.949	0.199	0.75		0.727518	0.810568	0.586333	0.808907	0.822	0.957	1.033	0.983	-0.408606	1.09958	0.59796	-0.493317	0.421894	0.803924	0.850432	0.925177
FBgn0029887	CG3198	CG3198	A	A	A	A		0.07	-0.014	0.042	0.075		0.096338	0	0.023254	0.159456	-0.03	-0.02	-0.027	0.023	0.06644	-0.009966	0.059796	0.053152	0.156134	0.239184	0.069762	-0.1661
FBgn0051997	CG31997	CG31997	A	A	A	A		0.012	-0.015	-0.14	-0.122		-0.063118	0.054813	0.076406	-0.018271	-0.036	0.003	-0.08	0.053	-0.305624	0.146168	-0.039864	-0.358776	-0.038203	-0.172744	-0.121253	-0.157795
FBgn0051998	CG31998	CG31998	A	A	A	A		-0.104	0.034	0.048	-0.08		-0.112948	-0.081389	-0.096338	-0.124575	0.018	0.1	0.013	0.003	0.038203	0.004983	0.034881	0.112948	0.029898	-0.091355	-0.096338	-0.161117
FBgn0052000	CG32000	CG32000	A	A	A	A		-0.043	0.016	-0.105	-0.037		-0.029898	-0.076406	0.001661	-0.068101	0.045	0.057	0.01	-0.05	-0.308946	0.104643	-0.139524	-0.076406	-0.112948	-0.021593	0.01661	-0.031559
FBgn0052016	CG32016	CG32016	A	A	A	A		-0.011	-0.038	0.095	-0.107		-0.039864	-0.01661	0.126236	-0.112948	0.003	-0.027	-0.063	-0.066	0.106304	0.073084	0.026576	0.172744	0	-0.106304	0.046508	-0.368742
FBgn0043806	CG32032	CG32032	A	A	A	A		-0.028	0.09	0.119	0.054		-0.039864	-0.091355	-0.073084	0.091355	-0.051	0.11	0.073	0.229	-0.028237	0.242506	0.069762	0.191015	0.014949	0.101321	0.101321	-0.003322
FBgn0052048	CG32048	CG32048	A	A	A	A		0.088	0.37	-0.147	-0.152		0.11627	0.11627	0.106304	0.013288	0.425	0.405	0.286	0.362	-0.1661	-0.063118	-0.063118	-0.295658	-0.292336	-0.026576	-0.11627	-0.172744
FBgn0052066	CG32066	CG32066	A	A	A	A		0.047	-0.082	0.05	0.003		0.01661	0.068101	0.074745	0.026576	-0.116	-0.09	-0.037	-0.086	-0.152812	0.19932	-0.041525	0.195998	-0.048169	0.026576	-0.086372	0.119592
FBgn0052068	CG32068	CG32068	A	A	A	A		-0.055	-0.143	-0.028	0.027		-0.031559	-0.021593	-0.088033	-0.079728	-0.096	-0.131	-0.229	-0.114	0.200981	-0.063118	-0.169422	-0.081389	-0.071423	-0.028237	0.112948	0.093016
FBgn0052075	CG32075	CG32075	X	U	X	U		0.806	0.639	0.662	0.365		0.812229	0.807246	0.759077	0.845449	0.46	0.688	0.821	0.585	0.544808	0.745789	0.682671	0.676027	0.524876	0.504944	0.152812	0.275726
FBgn0052082	CG32082	CG32082	A	A	A	A		-0.021	-0.012	-0.015	0.024		-0.019932	-0.044847	0.084711	-0.102982	0.053	0.03	-0.09	-0.04	0.139524	-0.053152	-0.028237	-0.119592	0.088033	-0.001661	-0.061457	0.069762
FBgn0034971	CG3209	CG3209	A	A	A	A		-0.056	0.018	0.064	-0.089		-0.096338	0.009966	-0.089694	-0.04983	0.018	0.093	0.003	-0.041	0.09966	-0.036542	0.021593	0.169422	-0.230879	-0.192676	-0.076406	0.144507
FBgn0052100	CG32100	CG32100	A	A	A	A		-0.02	-0.042	0.058	-0.097		0.004983	-0.034881	0.026576	-0.076406	-0.031	-0.007	-0.063	-0.066	-0.141185	0.220913	-0.134541	0.285692	-0.03322	-0.089694	-0.076406	-0.189354
FBgn0052109	CG32109	CG32109	A	A	A	A		-0.053	-0.08	0.044	-0.007		-0.139524	-0.046508	-0.102982	0.076406	-0.003	-0.11	-0.08	-0.126	0.006644	0.21593	-0.162778	0.11627	0.053152	0.09966	-0.026576	-0.156134
FBgn0052113	CG32113	CG32113	A	A	A	A		-0.099	-0.057	-0.011	-0.1		-0.119592	-0.064779	0.01661	-0.229218	-0.101	0.035	-0.023	-0.139	0.195998	-0.214269	0.088033	-0.112948	-0.167761	-0.024915	-0.068101	-0.139524
FBgn0052133	CG32133	CG32133	A	A	A	A		0.076	0.023	-0.093	0.077		0.13288	0.114609	0.021593	0.036542	0.052	0.037	0.023	-0.02	-0.048169	-0.11627	0.028237	-0.234201	0.124575	0.127897	0.04983	0.006644
FBgn0031436	CG3214	CG3214	X	X	U	X		0.835	0.664	0.551	0.768		0.793958	0.838805	0.802263	0.906906	0.673	0.631	0.63	0.721	0.385352	0.71423	0.671044	0.433521	0.659417	0.705925	0.800602	0.906906
FBgn0042177	CG32164	CG32164	A	A	A	A		0.017	0.032	-0.014	-0.108		-0.004983	0.023254	0.106304	-0.056474	0.108	0.043	0.093	-0.116	-0.076406	-0.234201	0.069762	0.184371	-0.021593	-0.117931	-0.044847	-0.247489
FBgn0052169	CG32169	CG32169	A	A	A	A		0.047	0.1	-0.139	-0.025		0.059796	0.026576	0.026576	0.076406	0.003	0.05	0.233	0.113	-0.355454	0.03322	-0.192676	-0.039864	-0.280709	0.009966	0.122914	0.046508
FBgn0052177	CG32177	CG32177	A	A	A	A		0.112	0.181	-0.128	0.15		0.126236	0.109626	0.136202	0.076406	0.216	0.153	0.1	0.256	0.01661	-0.189354	-0.069762	-0.269082	0.391996	0.009966	0.003322	0.195998
FBgn0052187	CG32187	CG32187	A	A	A	A		-0.072	-0.131	-0.037	0.076		-0.069762	-0.006644	-0.111287	-0.09966	-0.193	-0.1	-0.086	-0.146	0.089694	-0.093016	-0.028237	-0.117931	0.174405	0.131219	0.01661	-0.018271
FBgn0052191	CG32191	CG32191	A	A	A	A		-0.061	-0.031	0.033	0.105		0.003322	-0.056474	-0.122914	-0.06644	-0.156	0.07	0.12	-0.159	-0.139524	0.421894	-0.073084	-0.076406	0.03322	0.046508	0.039864	0.29898
FBgn0052210	CG32210	CG32210	A	A	A	A		-0.051	-0.245	0.007	-0.086		-0.014949	-0.061457	-0.026576	-0.102982	-0.302	-0.199	-0.198	-0.282	0.031559	-0.039864	-0.026576	0.063118	0.036542	0.013288	-0.069762	-0.322234
FBgn0052226	CG32226	CG32226	A	A	A	A		0.064	0.162	-0.061	0.044		0.147829	0.089694	-0.038203	0.054813	0.271	0.153	0.037	0.186	0.089694	-0.084711	0.041525	-0.290675	0.122914	-0.031559	0.041525	0.041525
FBgn0037538	CG3223	CG3223	A	A	A	A		0.03	-0.022	-0.069	0.019		0.009966	0.01661	0.059796	0.034881	-0.02	-0.068	0.007	-0.006	-0.119592	-0.141185	0.06644	-0.08305	-0.054813	0.09966	0.034881	-0.004983
FBgn0052230	CG32230	CG32230	A	A	A	A		-0.08	0.11	-0.295	-0.121		-0.14949	-0.101321	0.079728	-0.147829	0.033	0.018	-0.051	0.44	-0.440165	-0.181049	-0.222574	-0.335522	-0.102982	-0.069762	-0.159456	-0.152812
FBgn0029885	CG3224	CG3224	A	A	A	A		-0.013	-0.225	0.2	0.03		-0.001661	-0.061457	-0.024915	0.036542	-0.379	-0.181	-0.223	-0.116	-0.024915	0.489995	0.044847	0.289014	-0.001661	0.038203	0.107965	-0.023254
FBgn0052245	CG32245	CG32245	A	A	A	A		0.065	0.085	-0.088	0.093		0.086372	-0.023254	0.079728	0.11627	0.083	0.108	0.061	0.088	-0.029898	-0.257455	0.097999	-0.164439	0.141185	0.034881	0.024915	0.171083
FBgn0052250	CG32250	CG32250	A	A	A	A		-0.091	-0.091	0.005	0.036		-0.029898	-0.024915	-0.14949	-0.159456	-0.068	-0.095	-0.03	-0.169	-0.061457	0.04983	0.028237	0.003322	0.161117	0.068101	-0.08305	-0.001661
FBgn0052271	CG32271	CG32271	A	A	A	A		-0.042	-0.052	-0.087	0.063		-0.091355	-0.068101	0.029898	-0.039864	-0.05	-0.163	0.05	-0.043	-0.335522	0.423555	-0.167761	-0.269082	-0.008305	0.154473	0.089694	0.01661
FBgn0047135	CG32276	CG32276	A	A	U	A		0.033	0.228	0.456	-0.023		0.06644	0.079728	-0.01661	0.003322	0.156	0.332	0.193	0.229	0.73084	0.063118	0.485012	0.544808	0.096338	-0.073084	-0.136202	0.019932
FBgn0052278	CG32278	CG32278	A	A	A	A		0.085	-0.056	0.167	0.004		0.026576	0.063118	0.186032	0.063118	-0.09	-0.003	-0.007	-0.123	-0.19932	0.571384	0.006644	0.289014	-0.029898	0.126236	-0.069762	-0.009966
FBgn0052280	CG32280	CG32280	A	A	A	A		0.106	0.071	0.147	0.088		0.094677	0.119592	0.06644	0.144507	0.113	0.062	-0.023	0.131	0.136202	0.006644	0.338844	0.107965	0.257455	0.034881	0.093016	-0.03322
FBgn0052306	CG32306	CG32306	A	A	A	A		-0.021	-0.011	0.037	-0.096		-0.024915	-0.009966	-0.004983	-0.043186	-0.036	0.02	-0.007	-0.02	0.333861	-0.302302	0.152812	-0.038203	-0.06644	-0.013288	-0.18271	-0.122914
FBgn0052333	CG32333	CG32333	A	A	A	A		-0.037	-0.077	-0.123	-0.108		0.021593	-0.046508	-0.131219	0.006644	-0.133	-0.213	0.093	-0.056	-0.164439	-0.073084	-0.202642	-0.051491	-0.323895	-0.073084	-0.139524	0.104643
FBgn0052344	CG32344	CG32344	A	A	A	A		0.038	-0.153	-0.013	-0.076		-0.122914	0.164439	0.041525	0.068101	-0.166	-0.153	-0.159	-0.133	-0.053152	0.174405	-0.192676	0.019932	-0.093016	-0.08305	-0.101321	-0.024915
FBgn0052352	CG32352	CG32352	A	A	A	A		0.032	0.042	-0.147	0.02		0.13288	0.038203	-0.061457	0.018271	0.033	0.043	0.04	0.053	-0.225896	-0.006644	-0.277387	-0.078067	-0.018271	0.061457	0.088033	-0.051491
FBgn0052354	CG32354	CG32354	A	A	A	A		0.076	0.025	-0.108	0.069		-0.011627	0.041525	0.187693	0.086372	-0.025	-0.043	0.047	0.12	-0.101321	-0.074745	0.04983	-0.305624	0.207625	-0.029898	0.031559	0.064779
FBgn0052365	CG32365	CG32365	A	A	A	A		0.041	0.157	0.085	0.005		0.104643	0.004983	0.029898	0.024915	0.116	0.121	0.243	0.148	0	-0.006644	0.269082	0.076406	0.111287	-0.093016	0.071423	-0.071423
FBgn0052377	CG32377	CG32377	X	A	U	U		0.616	0.473	0.362	0.449		0.61457	0.594638	0.63118	0.624536	0.502	0.542	0.405	0.442	0.41525	0.235862	0.61457	0.181049	0.591316	0.485012	0.445148	0.274065
FBgn0052394	CG32394	CG32394	A	A	A	A		0.003	-0.016	-0.077	-0.059		0.0719767	-0.0254687	-0.0260223	-0.00885867	0.0426667	-0.01	-0.044	-0.0513333	-0.0404177	-0.129004	0.00885867	-0.145614	-0.0669937	-0.018271	0.031559	-0.180495
FBgn0052409	CG32409	CG32409	A	A	A	A		0.098	-0.095	0.084	0.097		0.106304	0.107135	0.109626	0.0689315	-0.214	-0.157	0.0855	-0.0955	-0.101321	0.370403	-0.0307285	0.0988295	0.074745	0.262438	0.0489995	0.001661
FBgn0031629	CG3244	CG3244	X	X	U	X		0.918	0.909	0.598	0.806		0.893618	0.960058	0.906906	0.910228	0.847	0.897	0.92	0.97	0.119592	0.84711	1.08962	0.335522	0.754094	0.933482	0.78067	0.757416
FBgn0052442	CG32442	CG32442	A	A	A	A		-0.038	-0.144	-0.051	-0.012		-0.04983	-0.006644	-0.053152	-0.043186	-0.173	-0.149	-0.113	-0.139	-0.076406	-0.192676	-0.106304	0.172744	-0.069762	-0.043186	-0.046508	0.112948
FBgn0052446	CG32446	CG32446	A	A	A	A		-0.037	-0.099	0.075	0.01		-0.068101	-0.063118	0.01661	-0.03322	-0.043	-0.066	-0.169	-0.119	0.230879	-0.117931	0.063118	0.124575	-0.122914	0.088033	-0.039864	0.11627
FBgn0052447	CG32447	CG32447	A	A	A	A		0.091	0.186	-0.162	0.023		0.131219	0.024915	0.081389	0.126236	0.292	0.169	0.209	0.073	-0.142846	-0.144507	-0.063118	-0.295658	0.237523	-0.018271	-0.078067	-0.048169
FBgn0052458	CG32458	CG32458	A	A	A	A		0.028	0.341	-0.346	0.023		0.096338	0.006644	-0.026576	0.034881	0.354	0.352	0.299	0.359	-0.36542	-0.068101	-0.107965	-0.842127	0.272404	-0.031559	0.026576	-0.176066
FBgn0031538	CG3246	CG3246	X	X	X	U		0.976	1.032	0.916	0.684		0.96338	0.994939	0.981651	0.96338	0.844	1.007	1.061	1.214	0.923516	0.783992	1.21585	0.742467	0.305624	0.827178	0.905245	0.69762
FBgn0052473	CG32473	CG32473	A	A	A	A		-0.169	-0.049	0.066	-0.009		-0.164439	-0.076406	-0.337183	-0.096338	-0.045	-0.083	-0.01	-0.056	-0.08305	0.224235	-0.009966	0.134541	0.091355	0.051491	-0.029898	-0.147829
FBgn0052479	CG32479	CG32479	A	A	A	A		0.017	0.091	-0.061	-0.061		0.04983	0.003322	-0.106304	0.119592	0.073	-0.027	0.166	0.15	-0.152812	0.119592	-0.109626	-0.102982	-0.079728	0.003322	-0.08305	-0.086372
FBgn0052483	CG32483	CG32483	X	X	X	X		0.845	0.948	0.953	0.901		0.827178	0.910228	0.800602	0.840466	0.957	0.944	0.97	0.92	0.943448	0.933482	0.916872	1.01653	0.966702	0.906906	0.800602	0.93016
FBgn0052486	CG32486	CG32486	A	A	A	A		0.034	-0.009	-0.008	0.259		0.064779	0.034881	-0.151151	0.187693	-0.027	-0.073	-0.015	0.078	-0.026576	0.034881	0.088033	-0.129558	0.142846	0.269082	0.380369	0.244167
FBgn0052499	CG32499	CG32499	A	A	A	A		-0.062	0.031	-1.283	-0.184		-0.134541	-0.04983	0.097999	-0.161117	0.12	-0.003	0.008	-0.003	-1.44341	-0.999922	-1.37531	-1.31219	-0.230879	-0.152812	-0.279048	-0.073084
FBgn0052512	CG32512	CG32512	A	A	A	A		0.084	0.033	-0.018	0.127		0.13288	0.01661	0.019932	0.1661	-0.053	0.017	0.053	0.116	0.036542	-0.09966	0.129558	-0.139524	0.318912	0.04983	0.179388	-0.039864
FBgn0052521	CG32521	CG32521	A	A	A	A		0.117	0.142	0.01	0.095		0.111287	0.038203	0.089694	0.229218	0.13	0.136	0.08	0.223	-0.14949	0.122914	-0.156134	0.222574	0.19932	0.009966	0.169422	0
FBgn0052528	CG32528	CG32528	A	A	A	A		-0.11	-0.001	-0.034	-0.122		-0.136202	-0.084711	-0.054813	-0.164439	0.002	0.03	-0.013	-0.023	-0.021593	-0.127897	0.03322	-0.018271	-0.08305	-0.136202	-0.181049	-0.089694
FBgn0052529	CG32529	CG32529	A	A	A	A		0.076	0.074	-0.099	-0.072		0.106304	0.053152	0.172744	-0.026576	0.05	0.1	0.048	0.097	-0.229218	0.039864	-0.069762	-0.136202	0.106304	0.056474	-0.119592	-0.3322
FBgn0052533	CG32533	CG32533	A	A	A	A		-0.018	-0.111	0.015	-0.144		0.011627	-0.008305	-0.096338	0.021593	-0.018	-0.249	-0.056	-0.119	-0.112948	0.169422	-0.159456	0.161117	-0.086372	-0.159456	-0.137863	-0.192676
FBgn0052554	CG32554	CG32554	A	A	A	U		0.014	-0.176	0.189	0.023		-0.019932	0.009966	0.026576	0.039864	-0.359	-0.161	-0.116	-0.066	0.237523	0.159456	0.202642	0.156134	0.624536	-0.310607	0.262438	-0.485012
FBgn0052579	CG32579	CG32579	A	A	A	A		-0.135	-0.046	0.025	0.021		-0.129558	-0.14949	-0.146168	-0.112948	0.017	0.123	-0.231	-0.093	0.036542	-0.146168	0.036542	0.172744	0.102982	-0.076406	-0.073084	0.131219
FBgn0052580	CG32580	CG32580	A	U	A	A		0.019	0.499	0.171	-0.003		0.071423	0.036542	-0.019932	-0.013288	0.545	0.824	0.515	0.11	0.367081	-0.056474	0.303963	0.071423	0.03322	-0.109626	0.074745	-0.011627
FBgn0052603	CG32603	CG32603	A	A	A	A		0.085	0.022	-0.089	0.112		0.111287	0.041525	0.134541	0.053152	-0.12	0.093	0.017	0.097	-0.11627	0.01661	-0.014949	-0.242506	0.307285	0.122914	0.137863	-0.121253
FBgn0052626	CG32626	CG32626	A	A	A	A		-0.134	-0.051	-0.058	-0.103		-0.081389	-0.063118	-0.285692	-0.104643	-0.038	-0.08	-0.043	-0.043	-0.192676	-0.026576	-0.122914	0.111287	-0.403623	-0.094677	-0.114609	0.200981
FBgn0052627	CG32627	CG32627	A	A	A	A		0.051	0.108	-0.255	-0.006		0.023254	0.09966	0.089694	-0.006644	0.194	0.06	0.136	0.04	-0.471724	-0.235862	-0.09966	-0.212608	-0.036542	0.056474	-0.162778	0.119592
FBgn0052638	CG32638	CG32638	A	A	A	A		-0.003	-0.032	0.15	0.043		-0.096338	0.039864	0.063118	-0.019932	0.037	0.023	-0.183	-0.003	0.29898	0.146168	0.029898	0.126236	0.179388	0	0.026576	-0.03322
FBgn0052644	CG32644	CG32644	A	A	A	A		0.088	0.042	-0.031	0.076		0.191015	0.06644	0.004983	0.088033	0.057	0.095	-0.066	0.08	0.129558	-0.217591	0.345488	-0.38203	0.164439	0.117931	0.230879	-0.210947
FBgn0052649	CG32649	CG32649	A	A	A	A		-0.068	-0.043	0.03	0.012		-0.127897	-0.036542	-0.0440165	-0.064779	-0.02	-0.0655	-0.075	-0.013	-0.0191015	0.0589655	0.0539825	0.0274065	0.142846	-0.059796	0.086372	-0.120423
FBgn0052687	CG32687	CG32687	A	A	U	A		0.037	0.087	0.286	0.111		0.004983	0.01661	0.003322	0.122914	0.05	0.136	0.11	0.05	0.142846	0.204303	0.137863	0.657756	0.041525	0.184371	0.071423	0.146168
FBgn0052699	CG32699	CG32699	A	A	A	A		0.01	-0.066	-0.027	-0.085		-0.056474	0.004983	0.127897	-0.034881	0.003	-0.013	-0.115	-0.139	-0.031559	0.051491	-0.091355	-0.038203	-0.011627	-0.01661	-0.112948	-0.197659
FBgn0033093	CG3270	CG3270	X	X	X	X		0.915	0.905	0.865	0.816		0.970024	0.93016	0.823856	0.936804	0.914	0.927	0.85	0.93	0.870364	0.867042	0.910228	0.810568	0.91355	0.757416	0.920194	0.671044
FBgn0052758	CG32758	CG32758	A	A	A	A		0.013	-0.067	-0.049	-0.018		-0.04983	0.031559	0.001661	0.068101	-0.169	-0.103	-0.01	0.013	-0.34881	0.204303	-0.006644	-0.046508	-0.134541	-0.071423	-0.028237	0.161117
FBgn0052767	CG32767	CG32767	A	A	A	A		0.137	0.214	0.128	-0.032		0.269082	0.061457	-0.023254	0.240845	0.321	0.199	0.07	0.266	0.327217	-0.054813	0.300641	-0.059796	0.076406	-0.061457	0.11627	-0.260777
FBgn0052772	CG32772	CG32772	A	A	A	A		-0.01	0.073	0.056	-0.057		-0.021593	-0.014949	0.043186	-0.046508	0.13	0.076	0.063	0.023	0.107965	-0.054813	0.102982	0.06644	0.008305	-0.069762	-0.117931	-0.04983
FBgn0052789	CG32789	CG32789	A	A	A	A		0.079	-0.004	0.223	0.082		-0.003322	0.101321	0.205964	0.013288	-0.086	0.023	-0.01	0.057	0.192676	0.375386	0.078067	0.247489	0.152812	0.18271	0.056474	-0.064779
FBgn0037967	CG3281	CG3281	A	A	A	A		-0.103	-0.157	0.022	0.061		-0.124575	-0.078067	-0.162778	-0.048169	-0.246	-0.226	-0.173	0.017	0.059796	-0.021593	-0.08305	0.13288	0.205964	-0.106304	0.172744	-0.029898
FBgn0025394	CG32810	CG32810	A	A	A	A		0.024	-0.003	-0.021	0.064		-0.021593	0.056474	0.101321	-0.038203	-0.048	-0.013	0.033	0.017	-0.167761	0.141185	-0.038203	-0.019932	-0.01661	0.039864	0.001661	0.23254
FBgn0052815	CG32815	CG32815	A	A	A	A		0.024	0.012	-0.061	0.015		0.019932	0.039864	0.041525	-0.003322	-0.173	-0.002	0.086	0.138	-0.161117	-0.051491	0.054813	-0.084711	0.285692	0.004983	-0.081389	-0.147829
FBgn0052855	CG32855	CG32855	A	A	A	A		0.083	0.04	-0.132	-0.007		0.126236	0.069762	0.063118	0.073084	0.319	0.05	-0.11	-0.099	-0.073084	-0.205964	0.026576	-0.275726	0.139524	0.019932	-0.076406	-0.112948
FBgn0028954	CG3287	CG3287	A	A	A	A		-0.112	-0.152	-0.024	-0.184		-0.154473	-0.093016	-0.086372	-0.114609	-0.053	-0.141	-0.206	-0.206	-0.051491	-0.034881	-0.161117	0.14949	-0.137863	-0.210947	-0.240845	-0.144507
FBgn0052982	CG32982	CG32982	X	X	X	X		0.933	0.864	0.883	0.711		0.898601	0.988295	0.970024	0.875347	0.703	0.924	0.987	0.841	0.627858	1.20921	0.695959	0.999922	0.556435	0.833822	0.755755	0.69762
FBgn0038381	CG3303	CG3303	A	A	A	A		-0.039	-0.007	-0.132	-0.043		-0.106304	0	-0.018271	-0.03322	-0.118	0.04	0.12	-0.07	-0.401962	0.187693	-0.172744	-0.141185	0.01661	-0.069762	-0.126236	0.006644
FBgn0032949	CG3305	CG3305	X	X	U	A		0.768	0.825	0.701	0.377		0.73084	0.926838	0.617892	0.79728	0.671	0.774	0.904	0.95	0.528198	0.584672	0.58135	1.10955	0.26576	0.44847	0.338844	0.455114
FBgn0053054	CG33054	CG33054	A	A	A	A		0.043	0.03	-0.064	0.028		0.162778	-0.086372	-0.046508	0.142846	0.096	0.027	0	-0.003	0.09966	-0.229218	0.036542	-0.162778	0.245828	0.086372	0.106304	-0.325556
FBgn0053057	CG33057	CG33057	X	X	X	X		0.777	0.792	0.808	0.79		0.71423	0.820534	0.81389	0.757416	0.934	0.93	0.684	0.621	0.71423	0.89694	0.916872	0.704264	0.787314	0.79728	0.81389	0.760738
FBgn0038877	CG3308	CG3308	A	A	A	A		-0.042	-0.098	0.011	-0.05		-0.009966	-0.004983	-0.142846	-0.011627	-0.129	-0.101	-0.139	-0.021	0.161117	-0.13288	0.034881	-0.018271	-0.09966	-0.109626	-0.023254	0.031559
FBgn0053087	CG33087	CG33087	A	A	A	A		-0.005	0.055	-0.102	0.065		-0.046508	0.031559	-0.043186	0.038203	0.028	0.063	0.05	0.077	-0.171083	0.044847	-0.079728	-0.200981	0.229218	-0.003322	0.046508	-0.011627
FBgn0053096	CG33096	CG33096	A	A	A	A		-0.047	-0.127	0.082	-0.015		-0.056474	0.001661	-0.111287	-0.019932	-0.073	-0.134	-0.113	-0.189	0.041525	-0.014949	-0.063118	0.36542	-0.134541	0.009966	-0.004983	0.068101
FBgn0053097	CG33097	CG33097	A	A	A	A		0.013	0.067	0.021	-0.037		0.03322	-0.0240845	0.0008305	0.0406945	0.06	0.023	0.0565	0.13	-0.014949	-0.03322	-0.0174405	0.148659	-0.0955075	0.046508	0.0091355	-0.109626
FBgn0053123	CG33123	CG33123	X	X	X	X		0.887	0.87	0.86	0.673		0.971685	0.934313	0.656095	0.984973	0.8755	0.822	0.892	0.889	0.745789	0.894448	0.807246	0.992447	0.539825	0.8305	0.885313	0.436843
FBgn0053129	CG33129	CG33129	X	X	X	X		0.891	0.892	0.977	0.637		0.881991	0.84711	0.833822	0.999922	0.857	0.777	0.9	1.033	1.07301	0.757416	0.918533	1.15938	0.629519	0.587994	0.599621	0.729179
FBgn0053143	CG33143	CG33143	A	A	A	A		-0.056	-0.005	-0.087	-0.094		-0.069762	-0.039864	-0.026576	-0.089694	0.04	0.04	-0.023	-0.076	-0.162778	0.139524	-0.192676	-0.13288	-0.109626	-0.03322	-0.189354	-0.043186
FBgn0053156	CG33156	CG33156	A	A	A	A		-0.087	-0.086	-0.031	-0.02		-0.140355	-0.013288	-0.234201	0.038203	-0.1075	-0.0865	-0.0615	-0.088	-0.168592	0.0390335	-0.113779	0.120423	-0.328878	0.112948	0.0938465	0.0406945
FBgn0053170	CG33170	CG33170	A	A	A	A		-0.112	-0.393	0.072	-0.07		-0.210947	-0.09966	-0.086372	-0.051491	-0.013	-1.073	-0.854	0.367	0.312268	-0.21593	0.039864	0.151151	0.021593	-0.217591	-0.044847	-0.039864
FBgn0053199	CG33199	CG33199	A	A	A	A		0.051	0.061	-0.044	-0.044		0.029898	0.028237	0.106304	0.041525	0.042	0.095	-0.076	0.183	0.041525	-0.157795	-0.239184	0.181049	0.051491	-0.117931	-0.137863	0.029898
FBgn0053214	CG33214	CG33214	A	A	A	A		-0.029	-0.08	0.017	-0.101		-0.018271	-0.044847	-0.044847	-0.009966	-0.096	-0.05	-0.043	-0.129	0.097999	-0.046508	0.019932	-0.001661	-0.186032	-0.004983	-0.177727	-0.036542
FBgn0053217	CG33217	CG33217	A	A	A	A		-0.127	-0.159	-0.048	0.069		-0.13288	-0.06644	-0.152812	-0.156134	-0.196	-0.03	-0.345	-0.065	-0.109626	0.023254	-0.222574	0.11627	0.039864	0.086372	0.31559	-0.1661
FBgn0053229	CG33229	CG33229	A	A	A	A		0.061	-0.162	-0.068	0.151		0.122914	0.063118	-0.146168	0.202642	0.015	-0.232	-0.402	-0.03	0.059796	-0.269082	0.205964	-0.269082	0.106304	-0.076406	0.202642	0.372064
FBgn0053249	CG33249	CG33249	A	A	A	A		-0.089	0.012	-0.066	-0.056		-0.043186	-0.279048	0.129558	-0.162778	0.04	0.027	-0.063	0.043	0.089694	-0.195998	0.056474	-0.212608	-0.229218	-0.036542	0.08305	-0.043186
FBgn0031519	CG3326	CG3326	A	A	A	A		-0.117	0.04	0.131	0.027		-0.189354	-0.029898	-0.11627	-0.13288	0.076	0.16	-0.046	-0.03	0.491656	-0.03322	0.14949	-0.08305	0.159456	0.059796	-0.023254	-0.089694
FBgn0035802	CG33275	CG33275	A	A	A	A		0.055	0	-0.078	-0.113		0.006644	0.088033	0.131219	-0.004983	0.05	0.025	-0.025	-0.051	0.006644	0.003322	-0.159456	-0.162778	-0.088033	-0.053152	-0.179388	-0.129558
FBgn0053300	CG33300	CG33300	X	X	U	U		1.141	1.101	0.684	0.28		1.12284	1.11951	1.11287	1.20755	1.193	1.073	1.076	1.06	0.48169	0.989956	0.775687	0.488334	0.629519	0.338844	0.222574	-0.069762
FBgn0053303	CG33303	CG33303	A	A	A	A		-0.073	-0.003	0.028	-0.074		-0.071423	-0.036542	-0.119592	-0.063118	0.052	0.017	-0.043	-0.036	0.230879	-0.124575	0.114609	-0.107965	-0.097999	-0.112948	-0.071423	-0.013288
FBgn0067628	CG33331	CG33331	A	A	A	A		-0.137	0.081	0.04	-0.046		0.088033	-0.074745	-0.677688	0.117931	0.272	0	0.038	0.012	0.197659	-0.069762	0.169422	-0.137863	-0.093016	0.034881	0.031559	-0.156134
FBgn0067629	CG33332	CG33332	A	A	A	A		0.086	0.138	-0.023	0.186		0.18271	0.089694	-0.01661	0.089694	0.249	0.153	0.07	0.08	0.059796	-0.106304	0.129558	-0.176066	0.262438	0.172744	0.146168	0.162778
FBgn0036018	CG3335	CG3335	A	A	A	A		-0.059	0.073	-0.037	-0.035		-0.063118	0.006644	-0.074745	-0.106304	0.088	0.136	-0.02	0.087	0.069762	-0.089694	0.043186	-0.172744	-0.171083	0.003322	-0.059796	0.088033
FBgn0038871	CG3337	CG3337	A	A	A	A		-0.043	-0.093	-0.054	-0.011		-0.093016	0.069762	-0.059796	-0.089694	-0.113	-0.133	-0.06	-0.066	-0.179388	0.156134	-0.172744	-0.019932	-0.053152	-0.076406	-0.013288	0.09966
FBgn0029874	CG3342	CG3342	A	A	A	A		0.075	0.022	0.049	0.119		0.159456	0.059796	-0.03322	0.112948	0.163	0.09	-0.199	0.033	0.159456	-0.109626	0.209286	-0.063118	0.219252	0.142846	0.063118	0.04983
FBgn0053464	CG33464	CG33464	A	A	A	A		-0.281	-0.095	-0.162	0.051		-0.310607	-0.255794	-0.307285	-0.250811	-0.051	-0.081	-0.1	-0.146	-0.220913	-0.089694	-0.250811	-0.086372	0.094677	0.011627	-0.003322	0.102982
FBgn0053523	CG33523	CG33523	A	A	A	A		-0.169	-0.114	0.155	-0.07		-0.186032	-0.205964	-0.09966	-0.18271	-0.036	-0.1	-0.229	-0.091	0.18271	-0.122914	0.109626	0.451792	-0.222574	-0.159456	0.03322	0.069762
FBgn0038869	CG3353	CG3353	A	A	A	A		-0.044	-0.136	-0.012	-0.027		-0.141185	-0.044847	0.091355	-0.079728	-0.133	-0.149	-0.076	-0.186	-0.124575	0.073084	-0.093016	0.096338	-0.084711	-0.003322	-0.014949	-0.004983
FBgn0053558	CG33558	CG33558	A	A	A	A		0.142	0.251	-0.037	0.113		0.244167	0.118762	0.043186	0.162778	0.2785	0.293	0.1935	0.2395	0.0805585	-0.137033	0.168592	-0.259947	0.289845	0.056474	0.018271	0.0888635
FBgn0034988	CG3362	CG3362	A	A	A	A		-0.006	-0.009	0.019	-0.147		0.039864	-0.014949	-0.046508	-0.001661	0.025	-0.027	-0.085	0.052	0.028237	-0.018271	0.001661	0.064779	-0.367081	-0.014949	-0.097999	-0.106304
FBgn0061359	CG33671	CG33671	A	A	A	A		-0.002	-0.075	-0.065	-0.067		0.0240845	-0.0124575	-0.011627	-0.006644	-0.122	-0.038	-0.082	-0.057	-0.176066	0.068101	-0.160286	0.0091355	-0.276557	-0.103813	-0.074745	0.186862
FBgn0064121	CG33692	CG33692	A	A	A	A		0.008	0.08	0.167	-0.043		-0.096338	0.063118	0.192676	-0.126236	0.015	0.027	-0.01	0.289	-0.021593	0.18271	-0.019932	0.528198	0.102982	0.111287	0.024915	-0.411928
FBgn0035153	CG3371	CG3371	A	A	A	A		0.022	-0.018	-0.014	-0.019		0.026576	0.071423	0.021593	-0.031559	-0.023	-0.017	0.043	-0.076	-0.317251	0.189354	-0.048169	0.119592	-0.171083	-0.006644	0.019932	0.08305
FBgn0064116	CG33713	CG33713	A	A	A	A		0.216	-0.032	0.06	0.092		0.239184	0.186032	0.257455	0.18271	-0.013	-0.05	0.066	-0.131	-0.038203	0.094677	0.014949	0.169422	0.144507	0.08305	0.242506	-0.102982
FBgn0061362	CG33785	CG33785	A	A	A	A		-0.041	-0.128	0.038	0.074		-0.061457	-0.038203	-0.048169	-0.014949	-0.126	-0.093	-0.151	-0.143	0.245828	-0.141185	0.169422	-0.121253	-0.004983	0.059796	0.234201	0.006644
FBgn0061361	CG33786	CG33786	A	A	A	A		0.007	-0.082	-0.006	-0.039		0.001661	-0.004983	-0.008305	0.038203	-0.1	-0.05	-0.007	-0.169	-0.051491	0.041525	-0.079728	0.064779	0.068101	-0.106304	0.023254	-0.139524
FBgn0035152	CG3386	CG3386	A	A	A	A		-0.138	-0.106	0.078	0.125		-0.142846	-0.106304	-0.179388	-0.122914	-0.203	-0.018	-0.163	-0.04	0.38203	-0.136202	0.106304	-0.039864	0.345488	0.176066	0.269082	-0.292336
FBgn0066303	CG33932	CG33932	A	A	A	A		-0.038	0.052	0.001	0.066		-0.0921855	-0.0805585	-0.079728	0.102152	0.0855	0.0765	0	0.0445	-0.006644	-0.110457	0.0041525	0.115439	0.0556435	0.156965	-0.0191015	0.069762
FBgn0053936	CG33936	CG33936	A	A	A	A		0.12	0.181	0.091	0.104		0.102982	0.119592	0.08305	0.176066	0.179	0.16	0.156	0.229	0.235862	-0.202642	0.239184	0.089694	0.388674	-0.01661	0.03322	0.009966
FBgn0053978	CG33978	CG33978	A	A	A	A		-0.004	0.009	-0.25	0.053		-0.028237	0.019932	0.009966	-0.0157795	0.052	0.04	-0.015	-0.0395	-0.314759	-0.110457	-0.026576	-0.548961	0.247489	0.011627	-0.056474	0.0074745
FBgn0053988	CG33988	CG33988	A	A	A	A		0.095	0.032	-0.044	0.015		0.107965	0.061457	0.114609	0.096338	0.11	0.013	-0.043	0.047	-0.044847	0.056474	-0.036542	-0.151151	0.086372	-0.021593	-0.051491	0.048169
FBgn0054015	CG34015	CG34015	A	A	A	A		-0.128	-0.12	-0.107	-0.115		-0.079728	-0.09966	-0.219252	-0.112948	-0.076	-0.08	-0.13	-0.193	-0.245828	-0.03322	-0.146168	-0.003322	-0.53152	-0.063118	0.003322	0.13288
FBgn0035148	CG3402	CG3402	A	A	A	A		0.016	-0.029	-0.032	0.181		0.046508	0.013288	0.003322	0.001661	-0.076	-0.02	-0.091	0.072	-0.192676	0.063118	-0.018271	0.019932	0.28237	0.09966	0.142846	0.19932
FBgn0033094	CG3403	CG3403	A	A	A	A		-0.031	-0.042	-0.066	-0.027		-0.006644	-0.036542	-0.142846	0.063118	-0.06	-0.053	-0.063	0.01	-0.056474	-0.179388	0.059796	-0.086372	-0.013288	-0.009966	-0.102982	0.019932
FBgn0036008	CG3408	CG3408	A	A	A	A		-0.037	-0.007	0.125	0.036		-0.031559	-0.021593	0.014949	-0.111287	-0.01	-0.269	0.14	0.113	0.156134	0.063118	0.073084	0.209286	0.018271	0.126236	0.023254	-0.024915
FBgn0083950	CG34114	CG34114	A	A	A	A		0	0.133	-0.182	-0.059		0.03322	0.059796	-0.119592	0.026576	0.14	0.05	0.12	0.223	-0.46508	0.41525	-0.152812	-0.524876	-0.112948	0.046508	-0.043186	-0.126236
FBgn0083962	CG34126	CG34126	X	X	X	X		0.861	0.953	0.864	0.804		0.84711	0.86372	0.905245	0.826348	0.9915	1.0065	0.9165	0.896	0.93016	0.790636	0.948431	0.788145	0.861229	0.756585	0.840466	0.757416
FBgn0083968	CG34132	CG34132	A	A	A	A		-0.047	0.009	0.088	0.067		-0.089694	-0.109626	-0.18271	0.192676	0.1	0.043	-0.123	0.017	-0.029898	0.107965	0.021593	0.252472	-0.01661	-0.139524	0.086372	0.338844
FBgn0030731	CG3415	CG3415	A	A	A	A		0.025	-0.017	0.013	0.088		-0.019932	0.073084	-0.063118	0.109626	-0.163	-0.046	0.013	0.13	0.079728	0.063118	-0.106304	0.01661	0.146168	0.106304	0.106304	-0.006644
FBgn0085188	CG34159	CG34159	X	X	X	X		0.942	0.954	0.957	0.875		1.06304	0.953414	0.800602	0.950092	0.95	0.947	0.967	0.95	1.12284	0.800602	1.03979	0.86372	0.843788	0.78067	0.867042	1.00657
FBgn0031875	CG3430	CG3430	A	A	A	A		-0.11	-0.144	0.115	0.342		-0.151151	-0.129558	-0.048169	-0.112948	-0.045	-0.219	0.093	-0.405	0.395318	-0.234201	0.257455	0.043186	0.195998	0.529859	0.38203	0.260777
FBgn0085335	CG34306	CG34306	A	A	A	A		0.019	-0.12	-0.1	-0.029		0.004983	0.063118	0.121253	-0.112948	-0.169	-0.221	-0.09	0.002	-0.289014	0.308946	-0.21593	-0.204303	-0.280709	0.081389	0.023254	0.058135
FBgn0085375	CG34346	CG34346	A	A	A	A		0.064	0.073	0.005	0.078		0.039864	0.084711	0.071423	0.059796	0.101	0.065	-0.043	0.168	0.021593	0.117931	0.003322	-0.121253	0.076406	0	0.157795	0.079728
FBgn0085376	CG34347	CG34347	A	A	A	A		0.111	0.051	-0.206	-0.023		0.09966	0.122914	0.122914	0.09966	0.063	0.04	0.02	0.08	-0.275726	0.1661	-0.405284	-0.308946	0.14949	-0.086372	-0.036542	-0.119592
FBgn0085378	CG34349	CG34349	A	A	A	A		-0.054	-0.032	-0.057	-0.078		-0.139524	-0.073084	0.091355	-0.096338	-0.02	0.003	-0.015	-0.095	-0.184371	0.162778	-0.177727	-0.029898	-0.076406	-0.097999	-0.127897	-0.009966
FBgn0085381	CG34352	CG34352	A	A	A	A		0.061	0.156	-0.135	0.062		0.044847	0.089694	0.063118	0.044847	0.179	0.203	0.12	0.123	-0.255794	0.048169	-0.008305	-0.322234	-0.074745	0.039864	0.195998	0.088033
FBgn0031229	CG3436	CG3436	X	X	X	X		0.84	0.884	0.903	0.827		0.89694	0.933482	0.687654	0.843788	0.874	0.907	0.87	0.884	1.04643	0.803924	0.960058	0.800602	0.76406	0.948431	0.877008	0.717552
FBgn0250818	CG34360	CG34360	A	A	A	A		0.004	-0.02	-0.06	0.041		-0.0639485	0.0274065	0.0888635	-0.036542	-0.038	-0.038	-0.0065	0.0035	-0.197659	0.0622875	-0.111287	0.0058135	-0.043186	0.0622875	0.0456775	0.09966
FBgn0085400	CG34371	CG34371	A	A	A	A		0.176	0.215	-0.338	-0.019		0.313929	0.187693	-0.01661	0.220913	0.253	0.211	0.184	0.211	-0.463419	-0.222574	0.014949	-0.682671	0.056474	-0.161117	-0.064779	0.093016
FBgn0085408	CG34379	CG34379	A	A	A	A		-0.179	0.016	-0.151	-0.077		-0.19932	-0.056474	-0.29898	-0.159456	-0.143	0.12	0.07	0.017	-0.242506	0.01661	-0.14949	-0.229218	-0.285692	-0.043186	-0.059796	0.079728
FBgn0085411	CG34382	CG34382	A	A	A	A		0.029	-0.042	-0.049	0.016		0.119592	0.03322	-0.13288	0.096338	-0.013	-0.088	0.06	-0.126	0.079728	-0.195998	0.159456	-0.239184	0.289014	0.023254	-0.106304	-0.142846
FBgn0085423	CG34394	CG34394	A	A	A	A		-0.108	-0.044	-0.049	-0.054		-0.121253	-0.064779	-0.044847	-0.19932	-0.048	-0.017	-0.07	-0.04	-0.04983	-0.048169	-0.151151	0.053152	-0.074745	-0.086372	-0.147829	0.091355
FBgn0085427	CG34398	CG34398	X	X	X	U		0.789	0.875	0.776	0.516		0.811398	0.811399	0.663569	0.867873	0.8625	0.774	0.8965	0.9665	0.795619	0.79645	0.952584	0.559757	0.48086	0.470063	0.681841	0.430199
FBgn0085430	CG34401	CG34401	A	A	A	A		-0.078	-0.057	-0.026	0.052		-0.162778	-0.009966	-0.073084	-0.06644	-0.046	0.012	-0.1	-0.093	0.023254	-0.084711	-0.220913	0.177727	-0.375386	0.387013	0.101321	0.094677
FBgn0085442	CG34413	CG34413	A	A	A	A		-0.027	0.038	0.021	-0.311		-0.079728	-0.053152	0.053152	-0.026576	-0.033	0.126	0.057	0.003	0.152812	-0.053152	0.109626	-0.124575	-0.26576	-0.352132	-0.372064	-0.254133
FBgn0085444	CG34415	CG34415	A	A	A	A		-0.16	-0.239	-0.024	-0.112		-0.285692	-0.08305	-0.093016	-0.179388	-0.495	0.203	-0.429	-0.236	0.026576	-0.179388	0.006644	0.04983	-0.073084	-0.179388	0.009966	-0.205964
FBgn0085446	CG34417	CG34417	A	A	A	A		0.03	0.055	0.013	0.078		-0.018271	-0.009966	0.18271	-0.034881	0.012	0.02	0.143	0.045	-0.195998	0.111287	-0.187693	0.323895	0.048169	0.152812	0.024915	0.084711
FBgn0085449	CG34420	CG34420	A	A	A	A		-0.036	0.136	-0.239	-0.017		0.009966	-0.019932	-0.056474	-0.076406	0.193	0.206	0.04	0.106	-0.039864	-0.269082	-0.043186	-0.604604	0.029898	-0.169422	-0.056474	0.129558
FBgn0085451	CG34422	CG34422	A	A	A	A		0.002	-0.131	-0.025	0.01		-0.023254	0.026576	0.13288	-0.127897	-0.083	-0.149	-0.105	-0.188	-0.08305	-0.109626	0.054813	0.036542	0.09966	-0.097999	0.023254	0.01661
FBgn0085452	CG34423	CG34423	A	A	A	A		0.026	0.003	0.198	0.114		0.03322	0.009966	0.043186	0.01661	0.017	0.11	-0.073	-0.043	0.229218	0.405284	0.019932	0.136202	0.119592	0.013288	0.21593	0.106304
FBgn0085475	CG34446	CG34446	A	A	A	A		0.088	0.063	0.018	0.011		0.146168	0.026576	-0.046508	0.225896	0.076	0.076	0.02	0.08	0.086372	-0.063118	0.126236	-0.076406	0.136202	-0.109626	-0.09966	0.11627
FBgn0029868	CG3446	CG3446	A	A	A	A		-0.088	-0.054	-0.116	0.09		-0.152812	-0.129558	-0.04983	-0.019932	-0.046	-0.056	-0.103	-0.01	-0.3322	0.04983	-0.086372	-0.096338	0.089694	0.139524	0.112948	0.01661
FBgn0250833	CG34461	CG34461	A	A	A	A		-0.068	-0.075	-0.143	-0.081		-0.134541	-0.073084	-0.013288	-0.04983	-0.183	-0.086	0.063	-0.095	-0.31559	0.26576	-0.229218	-0.292336	-0.284031	-0.071423	-0.019932	0.053152
FBgn0034792	CG3499	CG3499	A	A	A	A		0.133	0.037	-0.042	0.058		0.139524	0.093016	0.172744	0.127897	0.02	0.073	0.013	0.04	-0.14949	0.056474	-0.06644	-0.009966	0.24915	-0.014949	0.001661	-0.003322
FBgn0034859	CG3520	CG3520	A	A	A	A		-0.1	-0.165	-0.001	-0.026		-0.146168	-0.079728	-0.064779	-0.107965	-0.027	-0.223	-0.139	-0.269	-0.08305	0.122914	-0.245828	0.200981	-0.051491	0.038203	0.019932	-0.109626
FBgn0027571	CG3523	CG3523	X	X	X	X		0.921	0.819	1.384	0.719		0.923516	0.965041	0.931821	0.862059	0.709	0.721	0.701	1.146	1.563	0.875347	1.07965	2.01645	0.39864	0.759077	0.88033	0.838805
FBgn0035995	CG3529	CG3529	A	A	A	A		-0.065	-0.115	0.077	-0.022		-0.14949	0.043186	-0.023254	-0.129558	-0.269	-0.173	0.07	-0.086	-0.212608	0.355454	-0.205964	0.372064	-0.106304	0.172744	0.03322	-0.189354
FBgn0028497	CG3530	CG3530	A	A	A	A		-0.05	-0.113	0.023	-0.611		-0.076406	-0.023254	-0.03322	-0.06644	-0.053	-0.076	-0.146	-0.176	0.089694	-0.009966	-0.03322	0.046508	-0.661078	-0.528198	-0.734162	-0.521554
FBgn0037979	CG3532	CG3532	A	A	A	A		0.144	0.003	-0.047	0.007		0.207625	0.058135	0.255794	0.054813	0.223	-0.194	0.09	-0.106	-0.137863	-0.08305	0.011627	0.019932	0.013288	0.142846	0.091355	-0.219252
FBgn0038463	CG3534	CG3534	A	A	A	A		0.015	0.096	0.046	-0.069		-0.014949	-0.024915	0.044847	0.056474	0.11	0.101	0.088	0.083	-0.01661	0.028237	0.036542	0.136202	-0.164439	-0.026576	0.024915	-0.109626
FBgn0031492	CG3542	CG3542	X	X	X	X		0.901	0.922	0.87	0.828		0.890296	0.923516	0.910228	0.88033	0.977	1.018	0.86	0.831	0.617892	1.14941	0.760738	0.953414	0.79728	0.93016	0.79728	0.787314
FBgn0029708	CG3556	CG3556	A	A	A	A		-0.047	-0.106	-0.125	-0.081		-0.026576	-0.03322	0.023254	-0.14949	-0.289	-0.063	0.013	-0.083	-0.368742	0.255794	-0.325556	-0.059796	-0.176066	-0.003322	-0.09966	-0.043186
FBgn0038259	CG3563	CG3563	A	A	A	A		0.065	-0.001	-0.051	0.019		0.043186	0.129558	-0.026576	0.112948	0.02	-0.036	-0.01	0.023	-0.036542	-0.11627	-0.039864	-0.013288	-0.136202	-0.03322	0.08305	0.162778
FBgn0037978	CG3571	CG3571	A	A	A	A		-0.095	-0.124	-0.159	0.025		-0.043186	-0.096338	-0.269082	0.029898	-0.312	-0.269	0.176	-0.09	-0.468402	0.119592	-0.325556	0.036542	-0.252472	0.169422	0.036542	0.146168
FBgn0023458	CG3585	CG3585	A	A	A	A		-0.027	-0.007	-0.224	-0.045		-0.039864	-0.061457	0.01661	-0.024915	0.053	0.003	-0.037	-0.045	-0.468402	-0.008305	-0.264099	-0.156134	-0.089694	0.023254	-0.059796	-0.053152
FBgn0035065	CG3589	CG3589	A	A	A	A		0.055	-0.118	-0.031	-0.055		0.003322	-0.001661	0.136202	0.081389	-0.028	-0.08	-0.189	-0.173	0.210947	-0.119592	-0.119592	-0.094677	-0.058135	-0.122914	-0.122914	0.08305
FBgn0038467	CG3590	CG3590	A	A	A	A		-0.061	-0.01	-0.034	0.132		-0.142846	-0.029898	-0.028237	-0.044847	-0.065	0.04	0.057	-0.073	-0.028237	0.048169	-0.036542	-0.121253	0.013288	0.297319	0.129558	0.088033
FBgn0031493	CG3605	CG3605	X	X	X	X		1.016	0.842	0.831	0.761		1.06968	0.97999	0.9966	1.01653	0.877	0.708	0.864	0.917	0.661078	0.8305	0.923516	0.906906	0.601282	0.886974	0.870364	0.684332
FBgn0031418	CG3609	CG3609	X	X	X	X		0.777	0.96	0.952	0.815		0.744128	0.744128	0.810568	0.807246	1	0.942	0.824	1.073	0.96338	0.820534	0.86372	1.15938	0.58135	0.88033	0.807246	0.989956
FBgn0031245	CG3625	CG3625	X	X	X	X		0.812	0.789	0.862	0.772		0.71423	0.828839	0.900262	0.803924	0.734	0.814	0.937	0.671	0.893618	0.808907	0.807246	0.938465	0.483351	0.820534	0.817212	0.965041
FBgn0037026	CG3634	CG3634	A	A	A	A		-0.002	0.068	0.094	0.07		-0.029898	0.019932	0.023254	-0.019932	0.193	0.116	0.06	-0.099	0.119592	0.086372	-0.023254	0.192676	0.205964	0.1661	0.023254	-0.11627
FBgn0035070	CG3650	CG3650	A	A	A	A		-0.032	0.094	-0.02	0.02		-0.071423	-0.021593	-0.013288	-0.021593	0.136	0.11	0.126	0.005	-0.164439	0.106304	-0.041525	0.018271	-0.167761	0.157795	0.111287	-0.023254
FBgn0031600	CG3652	CG3652	X	X	X	X		0.857	0.973	0.92	0.804		0.827178	0.860398	0.792297	0.948431	1	1.003	0.9	0.99	1.02982	0.818873	0.966702	0.865381	0.898601	0.833822	0.783992	0.699281
FBgn0036004	CG3654	CG3654	A	A	A	A		0.002	-0.052	0.072	-0.02		-0.0440165	0.0423555	0.0058135	0.004983	-0.0955	-0.073	-0.005	-0.035	-0.248319	0.384522	0.048169	0.103812	0.063118	0.0390335	-0.069762	-0.113778
FBgn0035046	CG3683	CG3683	A	A	A	A		-0.066	0.151	-0.053	0.037		-0.093016	-0.04983	-0.073084	-0.0489995	0.1055	0.113	0.2025	0.182	-0.165269	0.0373725	0.088033	-0.173574	0.061457	0.006644	-0.014949	0.094677
FBgn0035987	CG3689	CG3689	A	A	A	A		0.017	0.032	0.117	0.093		-0.054813	0.01661	0.063118	0.041525	0.067	0.017	-0.01	0.052	0.207625	-0.111287	0.14949	0.222574	0.229218	0.102982	0.147829	-0.109626
FBgn0031227	CG3709	CG3709	X	X	X	U		1.028	1.089	0.884	0.583		1.11619	1.04311	0.855415	1.09626	1.176	1.13	0.967	1.083	0.852093	0.916872	0.885313	0.881991	0.609587	0.745789	0.770704	0.207625
FBgn0024986	CG3719	CG3719	A	A	A	A		0.047	-0.076	-0.06	0.098		0.056474	0.006644	-0.04983	0.176066	-0.169	-0.056	-0.037	-0.04	-0.09966	-0.053152	-0.013288	-0.073084	0.229218	0.119592	0.106304	-0.063118
FBgn0038271	CG3731	CG3731	A	A	A	A		0.142	0.124	-0.252	0.031		0.079728	0.142846	0.112948	0.23254	0.076	0.013	0.093	0.312	-0.724196	0.3322	-0.179388	-0.438504	0.026576	0.036542	-0.019932	0.079728
FBgn0034750	CG3732	CG3732	A	A	A	A		0.122	0.111	0.012	0.078		0.151151	0.139524	0.051491	0.144507	0.05	0.136	0.09	0.166	0.038203	-0.008305	0.195998	-0.179388	0.200981	0.054813	0.03322	0.023254
FBgn0022343	CG3760	CG3760	A	A	A	A		0.06	0.151	0.16	-0.065		0.06644	0.023254	0.036542	0.112948	0.153	0.163	0.083	0.206	0.172744	-0.129558	0.305624	0.292336	-0.285692	0.01661	-0.08305	0.093016
FBgn0038692	CG3773	CG3773	A	A	A	A		-0.007	-0.002	-0.028	0.118		0.109626	0.011627	-0.191015	0.043186	-0.033	-0.116	0.091	0.052	-0.096338	0.064779	0.074745	-0.154473	0.292336	0.287353	0.279048	-0.385352
FBgn0029849	CG3774	CG3774	A	A	A	A		-0.191	-0.084	0.097	-0.064		-0.210116	-0.161117	-0.251642	-0.139524	-0.138	-0.092	-0.0995	-0.0075	-0.0323895	0.203473	-0.113779	0.329708	-0.151981	0.0440165	-0.0639485	-0.08305
FBgn0034802	CG3800	CG3800	A	A	A	A		0.118	0.185	0.063	0.134		0.200981	0.059796	-0.079728	0.289014	0.209	0.168	0.115	0.248	-0.024915	-0.107965	0.347149	0.038203	0.355454	0.048169	0.14949	-0.01661
FBgn0034938	CG3803	CG3803	A	A	A	A		-0.037	0.067	-0.037	0.015		0.036542	-0.03322	-0.126236	-0.023254	0.047	0.143	0.027	0.05	0.126236	-0.169422	0.06644	-0.169422	0.03322	-0.046508	-0.036542	0.109626
FBgn0035091	CG3829	CG3829	A	A	A	A		-0.119	-0.132	-0.067	-0.053		-0.127897	-0.126236	-0.192676	-0.028237	-0.053	-0.163	-0.098	-0.212	-0.104643	-0.038203	-0.124575	0	-0.06644	-0.088033	-0.122914	0.06644
FBgn0029866	CG3842	CG3842	A	A	A	A		0.017	0.077	-0.093	0.032		0.046508	-0.048169	-0.009966	0.079728	0.033	0.123	0.08	0.073	-0.220913	0.054813	-0.069762	-0.136202	0.117931	0.078067	0.031559	-0.09966
FBgn0023520	CG3857	CG3857	A	A	A	A		-0.051	-0.043	0.017	0.043		-0.029898	-0.043186	-0.13288	0.003322	0.017	-0.06	-0.07	-0.06	0.026576	0.089694	-0.119592	0.073084	-0.086372	0.225896	-0.176066	0.209286
FBgn0035057	CG3880	CG3880	A	A	A	A		0.026	0.018	0.009	0.041		0.074745	-0.011627	-0.028237	0.068101	-0.031	0.073	-0.037	0.067	-0.069762	0.237523	-0.053152	-0.078067	0.068101	0.013288	0.073084	0.009966
FBgn0031670	CG3887	CG3887	X	X	X	X		0.762	0.857	0.974	0.863		0.717552	0.800602	0.88033	0.651112	0.917	0.907	0.756	0.849	1.08962	0.858737	0.940126	1.00657	0.790636	0.910228	0.891957	0.860398
FBgn0035993	CG3891	CG3891	A	A	A	A		0.089	-0.104	-0.178	0.077		0.096338	0.079728	0.009966	0.169422	-0.329	-0.126	-0.113	0.153	-0.455114	0.096338	-0.076406	-0.275726	0.259116	-0.006644	0.112948	-0.056474
FBgn0035059	CG3894	CG3894	A	A	A	A		0.021	-0.012	-0.081	0.076		-0.068101	-0.01661	0.061457	0.107965	-0.015	0.005	-0.056	0.017	-0.064779	-0.156134	0.044847	-0.147829	0.121253	0.081389	0.059796	0.043186
FBgn0036824	CG3902	CG3902	A	A	A	A		0.035	0.069	0.022	-0.093		0.023254	0.03322	0.009966	0.073084	0.08	0.067	0.1	0.03	0.039864	-0.026576	0.119592	-0.046508	-0.192676	-0.089694	-0.059796	-0.029898
FBgn0027524	CG3909	CG3909	A	A	A	A		0.074	0.089	0.065	-0.018		0.097999	0.023254	0.073084	0.102982	0.081	0.09	0.053	0.13	0.147829	0.126236	-0.003322	-0.011627	-0.059796	0.063118	0.195998	-0.272404
FBgn0035992	CG3911	CG3911	A	A	A	A		-0.112	-0.077	-0.039	0.017		-0.272404	-0.079728	-0.003322	-0.093016	-0.017	-0.073	-0.123	-0.093	0.046508	0	-0.102982	-0.09966	-0.086372	-0.059796	0.006644	0.205964
FBgn0037780	CG3925	CG3925	A	A	A	A		-0.106	0.153	0.098	-0.087		-0.167761	-0.069762	-0.001661	-0.186032	0.165	0.203	0.09	0.153	0.191015	0.023254	0.056474	0.121253	-0.141185	-0.121253	-0.109626	0.023254
FBgn0037019	CG3947	CG3947	A	A	A	A		-0.038	-0.101	0.017	-0.03		0.001661	-0.068101	-0.117931	0.031559	-0.093	-0.156	-0.096	-0.06	-0.094677	0.054813	-0.068101	0.174405	-0.078067	0.112948	-0.1661	0.011627
FBgn0035989	CG3967	CG3967	A	A	A	A		-0.009	-0.04	-0.011	-0.032		0.023254	-0.053152	-0.031559	0.026576	-0.002	-0.027	-0.04	-0.09	0.117931	-0.078067	0.013288	-0.097999	0.044847	0.008305	-0.058135	-0.121253
FBgn0038473	CG3983	CG3983	A	A	A	A		0.116	0.052	0.04	0.026		0.134541	0.093016	0.093016	0.144507	0.015	0.003	0.083	0.106	-0.048169	0.019932	0.028237	0.161117	0.204303	0.097999	-0.063118	-0.134541
FBgn0038472	CG3995	CG3995	A	A	A	A		-0.046	-0.09	0.054	0.284		-0.053152	-0.111287	0.034881	-0.054813	-0.075	-0.103	-0.13	-0.053	0.176066	-0.051491	0.041525	0.048169	0.292336	0.245828	0.46508	0.131219
FBgn0030418	CG4004	CG4004	A	A	A	A		-0.098	0.008	0.001	-0.142		-0.059796	-0.056474	-0.139524	-0.134541	0.173	-0.03	-0.141	0.03	0.107965	-0.225896	0.167761	-0.046508	-0.308946	-0.094677	-0.107965	-0.054813
FBgn0058042	CG40042	CG40042	X	X	X	X		0.919	0.832	0.777	0.647		0.953414	0.873686	0.828839	1.02151	0.721	0.897	0.857	0.854	0.584672	0.890296	0.765721	0.868703	0.61457	0.808907	0.591316	0.574706
FBgn0058045	CG40045	CG40045	A	A	A	A		0.033	0.088	0	-0.015		0.043186	0.004983	0.056474	0.026576	0.148	0.088	0.063	0.052	0.127897	-0.187693	0.169422	-0.111287	0.061457	-0.076406	-0.096338	0.053152
FBgn0058050	CG40050	CG40050	A	A	A	A		-0.142	-0.055	-0.042	-0.135		-0.142846	-0.129558	-0.096338	-0.19932	-0.05	0.086	-0.06	-0.196	-0.046508	-0.04983	0.009966	-0.08305	-0.3322	-0.169422	-0.142846	0.102982
FBgn0058127	CG40127	CG40127	A	A	A	A		-0.02	-0.088	0.139	0.022		-0.036542	-0.089694	0.04983	-0.003322	-0.046	-0.123	-0.12	-0.061	0.295658	-0.102982	0.289014	0.073084	-0.003322	-0.106304	-0.053152	0.24915
FBgn0058160	CG40160	CG40160	A	A	A	A		0.109	-0.095	-0.009	0.054		0.119592	0.028237	0.086372	0.200981	-0.249	-0.166	0.027	0.007	-0.23254	0.39864	-0.136202	-0.064779	0.202642	0.053152	0.071423	-0.111287
FBgn0058191	CG40191	CG40191	X	X	X	A		0.861	0.847	0.867	0.171		0.727518	0.984973	0.735823	0.9966	0.867	0.811	0.854	0.857	1.10623	0.710908	0.845449	0.803924	0.370403	0.293997	0.272404	-0.252472
FBgn0035986	CG4022	CG4022	A	A	A	A		0.037	-0.085	-0.128	0.001		0.04983	0.006644	-0.019932	0.109626	-0.043	-0.017	-0.11	-0.169	-0.421894	0.142846	-0.089694	-0.142846	0.08305	0.006644	-0.053152	-0.03322
FBgn0058263	CG40263	CG40263	A	A	A	A		-0.081	0.131	-0.11	-0.152		-0.096338	-0.102982	-0.03322	-0.093016	0.199	0.15	0.093	0.083	-0.029898	-0.109626	-0.04983	-0.252472	-0.28237	-0.093016	-0.069762	-0.162778
FBgn0040022	CG40351	CG40351	A	A	A	A		-0.037	0.006	-0.006	-0.012		-0.044847	-0.019932	0.004983	-0.089694	0.085	-0.04	-0.003	-0.02	-0.008305	-0.169422	0.212608	-0.058135	-0.029898	0.051491	0.161117	-0.230879
FBgn0058378	CG40378	CG40378	X	X	U	U		0.735	0.891	0.453	0.503		0.717552	0.850432	0.627858	0.744128	0.9	0.857	1.023	0.784	0.212608	0.777348	0.485012	0.335522	0.61457	0.521554	0.63118	0.245828
FBgn0037018	CG4042	CG4042	A	A	A	A		-0.002	-0.209	0.058	-0.027		0.013288	0.056474	-0.08305	0.003322	0.02	-0.09	-0.528	-0.239	-0.08305	0.139524	-0.136202	0.312268	-0.142846	-0.006644	0.089694	-0.04983
FBgn0067318	CG40451	CG40451	A	A	A	A		0.077	-0.025	0.051	0.154		0.048169	0.097999	-0.064779	0.225896	-0.151	0.018	0.101	-0.068	0.036542	0.111287	-0.023254	0.079728	-0.104643	0.144507	0.308946	0.267421
FBgn0058470	CG40470	CG40470	A	A	A	A		-0.082	-0.046	-0.084	-0.138		-0.1661	-0.063118	0.089694	-0.189354	-0.017	0.037	-0.017	-0.186	-0.159456	0.03322	-0.162778	-0.046508	-0.195998	-0.1661	-0.24915	0.059796
FBgn0069968	CG40500	CG40500	A	A	A	A		0.109	0.006	-0.178	0.034		0.078067	0.0739145	0.157795	0.124575	-0.047	0.023	0.0135	0.036	-0.250811	-0.0257455	-0.0988295	-0.338014	0.214269	-0.003322	-0.0174405	-0.056474
FBgn0029808	CG4064	CG4064	A	A	A	A		-0.099	0.109	0.047	-1.005		-0.041525	-0.147829	-0.089694	-0.11627	0.073	0.133	0.106	0.123	0.086372	-0.044847	0.11627	0.031559	-0.918533	-0.971685	-1.10955	-1.02151
FBgn0029738	CG4068	CG4068	A	A	A	A		-0.088	-0.111	-0.005	-0.115		-0.102982	-0.043186	-0.139524	-0.06644	-0.242	0.053	-0.149	-0.106	-0.109626	0.122914	-0.046508	0.013288	-0.056474	-0.043186	-0.222574	-0.139524
FBgn0029798	CG4078	CG4078	A	A	A	A		-0.005	0.01	0.098	0.056		0.024915	0.008305	-0.024915	-0.028237	0.068	0.076	-0.1	-0.006	0.210947	0.078067	0.056474	0.046508	0.205964	-0.024915	-0.001661	0.043186
FBgn0035983	CG4080	CG4080	A	A	A	A		-0.049	0.045	-0.086	0.031		-0.026576	-0.031559	-0.096338	-0.039864	0.05	0.037	0.083	0.01	0.023254	-0.131219	0.001661	-0.235862	0.054813	0.053152	0.038203	-0.023254
FBgn0028474	CG4119	CG4119	A	A	A	A		0.002	-0.071	0.071	-0.048		-0.061457	0.019932	-0.031559	0.079728	-0.056	-0.086	-0.103	-0.04	-0.051491	0.260777	0.058135	0.014949	-0.068101	0.009966	0.001661	-0.136202
FBgn0085596	CG41280	CG41280	A	A	A	U		0.22	-0.258	-0.992	0.456		0.102982	0.1661	0.39864	0.212608	-0.284	-0.236	-0.246	-0.266	-1.22083	-0.689315	-0.925177	-1.13114	0.463419	0.61457	0.308946	0.436843
FBgn0031257	CG4133	CG4133	X	X	X	X		0.825	1.023	0.996	0.796		0.782331	0.823856	0.921855	0.770704	1.066	1.042	1.022	0.96	1.18429	0.822195	0.943448	1.0348	0.637824	0.779009	0.689315	1.07633
FBgn0085638	CG41378	CG41378	X	X	X	X		0.921	0.796	0.868	0.845		0.926838	0.940126	0.920194	0.89694	0.678	0.771	0.859	0.876	0.574706	1.09294	0.870364	0.933482	0.6644	0.886974	0.827178	1.00158
FBgn0085709	CG41584	CG41584	A	A	A	A		0.288	-1.739	-0.672	0.061		0.274065	0.410267	0.204303	0.262438	-1.721	-1.684	-1.774	-1.777	-1.12782	0.129558	-0.466741	-1.2225	0.257455	0.124575	0.076406	-0.214269
FBgn0031256	CG4164	CG4164	X	X	X	X		0.922	1.15	1.026	0.877		0.885313	0.941787	0.971685	0.888635	1.213	1.133	1.085	1.168	1.27233	0.825517	1.18762	0.818873	0.998261	0.833822	0.93016	0.744128
FBgn0036642	CG4169	CG4169	A	A	A	A		0.03	-0.007	-0.084	0.07		-0.014949	0.006644	0.088033	0.041525	-0.138	-0.063	0.013	0.16	-0.308946	0.111287	0.129558	-0.269082	-0.024915	0.028237	0.126236	0.151151
FBgn0085727	CG42200	CG42200	A	A	A	A		0.252	0.176	-0.128	0.12		0.234201	0.250811	0.313929	0.209286	0.16	0.133	0.193	0.218	-0.420233	0.244167	-0.018271	-0.317251	0.494978	0.102982	0.056474	-0.176066
FBgn0038434	CG14897	CG42232	A	A	A	A		-0.069	-0.055	-0.082	-0.054		-0.107965	-0.124575	0.011627	-0.053152	0.043	-0.03	-0.149	-0.085	-0.325556	0.036542	-0.161117	0.122914	0.043186	-0.068101	-0.076406	-0.114609
FBgn0039880	CG2112	CG42233	A	A	A	A		-0.02	-0.068	-0.01	0.056		-0.078067	0.001661	-0.06644	0.061457	-0.06	-0.11	-0.017	-0.086	-0.176066	0.327217	-0.152812	-0.038203	0.009966	0.174405	-0.031559	0.073084
FBgn0025623	CG12467	CG42248	A	A	A	A		-0.152	0.013	-0.028	-0.062		-0.134541	-0.126236	-0.159456	-0.187693	-0.015	0.057	-0.017	0.027	-0.023254	0.179388	-0.051491	-0.21593	-0.139524	-0.097999	-0.127897	0.117931
FBgn0031683	CG4230	CG4230	X	X	U	X		0.914	0.891	0.719	0.639		0.966702	0.893618	0.941787	0.852093	0.831	0.907	0.88	0.944	0.777348	0.350471	0.779009	0.968363	0.627858	0.68101	0.654434	0.591316
FBgn0259677	CG42346	CG42346	X	X	X	X		0.959	1.074	0.904	0.791		0.886974	0.970024	1.05972	0.920194	0.953	1.176	1.123	1.043	0.89694	1.02982	0.853754	0.837144	0.79728	0.853754	0.754094	0.760738
FBgn0030745	CG4239	CG4239	A	A	A	A		0.007	0.025	-0.237	-0.105		0.01661	0.013288	0.079728	-0.08305	0.017	0.083	0.04	-0.04	-0.368742	-0.013288	-0.242506	-0.322234	-0.328878	-0.096338	-0.086372	0.089694
FBgn0031405	CG4267	CG4267	X	X	X	X		0.879	0.854	0.844	0.715		0.901923	0.888635	0.900262	0.827178	0.88	0.884	0.834	0.817	0.857076	0.84711	0.820534	0.850432	0.579689	0.704264	0.787314	0.787314
FBgn0014092	CG4278	CG4278	A	A	A	A		-0.099	-0.131	-0.018	-0.005		-0.230879	-0.0938465	0.056474	-0.126236	-0.3105	-0.145	0.1905	-0.259	-0.271573	0.393657	-0.246659	0.0506605	-0.156965	0.046508	-0.0573045	0.147829
FBgn0025626	CG4281	CG4281	A	A	A	A		-0.012	-0.019	-0.054	-0.043		0.021593	-0.041525	-0.021593	-0.004983	0.033	-0.012	-0.086	-0.011	-0.054813	-0.181049	0.039864	-0.021593	0.054813	0.019932	-0.147829	-0.09966
FBgn0038310	CG4285	CG4285	A	A	A	A		0.056	-0.099	-0.058	-0.005		0.119592	0.053152	-0.018271	0.071423	-0.149	-0.11	0.013	-0.149	-0.192676	0.174405	-0.259116	0.046508	-0.164439	0.081389	-0.181049	0.245828
FBgn0038388	CG4287	CG4287	A	A	A	A		0.056	0.01	0.076	-0.037		0.21593	0.021593	-0.096338	0.084711	0.037	-0.04	-0.048	0.092	0.11627	0.008305	-0.048169	0.229218	-0.169422	-0.014949	0.114609	-0.079728
FBgn0038799	CG4288	CG4288	A	A	A	A		-0.052	-0.039	-0.113	-0.017		-0.172744	-0.013288	0.081389	-0.104643	-0.081	-0.08	0.017	-0.013	-0.205964	0.111287	-0.081389	-0.277387	-0.019932	-0.069762	-0.053152	0.073084
FBgn0025625	CG4290	CG4290	A	A	A	A		-0.016	-0.038	-0.094	0.042		-0.036542	0.009966	0.048169	-0.086372	0.057	-0.068	-0.041	-0.099	0.003322	-0.240845	0.097999	-0.237523	0.059796	0.069762	0.142846	-0.106304
FBgn0034742	CG4294	CG4294	A	A	A	A		-0.011	-0.22	-0.054	-0.092		0.09966	0.003322	-0.096338	-0.04983	-0.179	-0.153	-0.223	-0.325	0.044847	-0.073084	-0.014949	-0.174405	0.051491	-0.189354	-0.11627	-0.112948
FBgn0038312	CG4334	CG4334	A	A	A	A		-0.022	-0.125	0.029	-0.027		-0.059796	-0.03322	-0.073084	0.076406	-0.08	-0.065	-0.056	-0.299	0.023254	0.11627	-0.126236	0.102982	-0.152812	0	-0.093016	0.136202
FBgn0032138	CG4364	CG4364	X	X	X	X		0.897	0.829	0.884	0.829		0.875347	0.883652	0.936804	0.891957	0.807	0.839	0.794	0.876	0.943448	0.757416	1.04809	0.785653	0.774026	0.862059	1.02982	0.651112
FBgn0034661	CG4386	CG4386	A	A	A	A		-0.055	-0.014	-0.151	-0.001		-0.109626	-0.026576	0.013288	-0.097999	-0.144	0.04	0.06	-0.01	-0.373725	0.274065	-0.292336	-0.210947	-0.181049	0.043186	-0.063118	0.197659
FBgn0030432	CG4404	CG4404	A	A	A	A		-0.013	0.021	-0.187	0.034		0.071423	0.101321	-0.227557	0.001661	-0.033	-0.015	0.043	0.087	-0.343827	-0.039864	-0.18271	-0.181049	0.009966	0.031559	-0.051491	0.144507
FBgn0023545	CG4406	CG4406	A	A	A	A		-0.106	-0.046	-0.043	-0.208		-0.169422	-0.121253	-0.121253	-0.013288	-0.118	-0.013	0.04	-0.093	-0.176066	0.162778	-0.161117	0.001661	-0.323895	-0.101321	-0.161117	-0.245828
FBgn0030431	CG4407	CG4407	A	A	A	A		0.051	-0.074	0.082	0.053		0.028237	0.013288	-0.009966	0.172744	-0.035	-0.086	-0.13	-0.043	0.107965	-0.06644	-0.051491	0.338844	0.069762	0.041525	0.061457	0.038203
FBgn0034128	CG4409	CG4409	A	A	A	A		-0.022	0.119	-0.134	-0.084		-0.01661	-0.028237	0.029898	-0.071423	0.193	0.163	0.086	0.033	0.051491	-0.187693	-0.003322	-0.395318	-0.031559	-0.034881	-0.152812	-0.11627
FBgn0030753	CG4420	CG4420	A	A	A	A		-0.02	-0.039	-0.038	-0.039		-0.073084	0.028237	0.078067	-0.111287	-0.056	0.007	-0.05	-0.056	-0.117931	0.137863	-0.122914	-0.04983	0.019932	-0.044847	-0.036542	-0.096338
FBgn0038765	CG4424	CG4424	A	A	A	A		0.051	-0.041	0.024	0.062		-0.001661	0.031559	0.09966	0.074745	-0.105	-0.027	0.02	-0.053	-0.234201	0.312268	-0.034881	0.054813	0.11627	0.044847	-0.003322	0.089694
FBgn0038763	CG4433	CG4433	A	A	A	A		-0.126	-0.11	-0.044	-0.177		-0.097999	-0.186032	-0.302302	0.0805585	-0.1185	-0.1015	-0.0935	-0.128	-0.217591	0.107135	-0.102152	0.034881	-0.350471	-0.177727	-0.187693	0.0074745
FBgn0039065	CG4449	CG4449	A	A	A	A		-0.023	-0.354	0.301	-0.012		-0.023254	-0.003322	-0.09966	0.03322	-0.206	-0.364	-0.553	-0.292	0.189354	0.252472	0.136202	0.627858	0.269082	-0.102982	0.259116	-0.475046
FBgn0035981	CG4452	CG4452	A	A	A	A		0.018	-0.015	0.183	-0.073		-0.021593	0.026576	0.038203	0.029898	-0.015	-0.036	0.003	-0.013	0.068101	0.274065	0.019932	0.370403	-0.197659	0.048169	-0.003322	-0.141185
FBgn0028506	CG4455	CG4455	X	X	X	U		0.94	1.15	0.932	0.662		0.970024	0.93016	0.790636	1.06968	1.208	1.136	1.093	1.163	1.17267	0.518232	1.21917	0.817212	0.920194	0.644468	0.760738	0.322234
FBgn0039064	CG4467	CG4467	A	A	A	A		-0.015	-0.008	0.071	-0.047		-0.038203	0.011627	-0.01661	-0.01661	0.013	-0.013	-0.028	-0.003	0.109626	0.088033	-0.044847	0.13288	0.006644	-0.068101	-0.074745	-0.051491
FBgn0031893	CG4495	CG4495	X	U	U	X		0.987	0.622	0.642	0.94		1.06968	1.05972	0.805585	1.01155	0.658	0.503	0.616	0.711	0.345488	0.93016	0.624536	0.669383	1.03646	1.01321	0.891957	0.817212
FBgn0037843	CG4511	CG4511	A	A	A	A		0.004	0.079	-0.08	0.058		0.074745	-0.006644	-0.104643	0.053152	0.13	0.093	0.013	0.08	0.09966	-0.352132	0.187693	-0.255794	0.111287	-0.006644	-0.019932	0.147829
FBgn0243517	CG4567	CG4567	X	X	X	X		0.911	0.962	0.85	1.038		0.915211	0.948431	0.800602	0.97999	0.992	0.817	1.1	0.937	0.810568	0.815551	0.999922	0.774026	1.06968	0.989956	1.03812	1.05473
FBgn0038738	CG4572	CG4572	A	A	A	A		-0.086	0.068	-0.017	0.01		-0.088033	-0.093016	-0.054813	-0.109626	0.115	0.1	-0.046	0.101	0.172744	-0.207625	0.14949	-0.18271	0.001661	-0.053152	0.029898	0.061457
FBgn0038366	CG4576	CG4576	A	A	A	A		-0.065	0.044	0.054	0.003		-0.134541	-0.031559	-0.068101	-0.026576	0.047	0.043	0.11	-0.023	0.197659	-0.01661	0.144507	-0.109626	-0.124575	0.004983	-0.059796	0.191015
FBgn0025335	CG4585	CG4585	A	A	A	A		0.34	-0.075	0.085	0.094		0.367081	0.245828	0.340505	0.405284	-0.081	-0.028	-0.015	-0.176	-0.151151	0.373725	-0.202642	0.318912	0.156134	0.009966	0.03322	0.176066
FBgn0032160	CG4594	CG4594	X	X	U	X		0.869	0.89	0.616	0.735		0.845449	0.908567	0.8305	0.890296	0.952	0.764	0.977	0.867	0.468402	1.02982	0.470063	0.496639	0.558096	0.787314	0.845449	0.74745
FBgn0032161	CG4598	CG4598	A	A	A	A		0.115	-0.165	-0.04	0.028		0.122914	0.093016	0.043186	0.202642	-0.173	-0.176	-0.183	-0.126	-0.59796	0.654434	-0.23254	0.01661	-0.089694	0.11627	-0.059796	0.146168
FBgn0035591	CG4611	CG4611	A	A	A	A		0.041	-0.128	0.132	0.04		0.121253	-0.009966	-0.046508	0.097999	-0.146	-0.098	-0.075	-0.193	0.127897	0.186032	-0.068101	0.28237	0.101321	0.1661	0.171083	-0.279048
FBgn0035016	CG4612	CG4612	A	A	A	A		0.016	-0.011	-0.159	0.012		-0.064779	0.018271	0.146168	-0.036542	0.03	-0.051	-0.017	-0.005	-0.139524	-0.169422	-0.1661	-0.162778	0.006644	-0.076406	-0.078067	0.194337
FBgn0029935	CG4615	CG4615	A	A	A	A		-0.062	-0.033	-0.088	-0.132		-0.094677	-0.058135	-0.074745	-0.019932	0.017	0.03	-0.111	-0.066	-0.102982	-0.106304	-0.106304	-0.036542	-0.279048	-0.102982	-0.088033	-0.059796
FBgn0033806	CG4616	CG4616	A	A	A	A		-0.061	-0.052	0.025	-0.103		-0.06644	-0.06644	-0.093016	-0.01661	0.083	-0.06	-0.166	-0.063	0.219252	-0.186032	0.1661	-0.09966	0.14949	0.122914	-0.018271	-0.666061
FBgn0032166	CG4619	CG4619	X	U	X	X		0.848	0.612	0.876	0.795		0.774026	0.91355	0.873686	0.8305	0.508	0.608	0.611	0.721	0.890296	0.933482	0.750772	0.93016	0.886974	0.661078	0.717552	0.91355
FBgn0030435	CG4645	CG4645	A	A	A	A		-0.077	-0.159	-0.011	-0.037		-0.089694	-0.089694	-0.06644	-0.063118	-0.216	-0.081	-0.159	-0.178	-0.071423	0.23254	-0.229218	0.023254	-0.088033	-0.06644	-0.088033	0.096338
FBgn0032170	CG4658	CG4658	X	X	X	X		0.918	0.961	0.856	0.75		0.858737	0.931821	0.923516	0.958397	1.012	0.98	0.87	0.98	1.0265	0.709247	0.948431	0.740806	0.787314	0.878669	0.695959	0.636163
FBgn0029839	CG4660	CG4660	A	A	A	A		-0.067	-0.107	0.021	0.02		-0.124575	-0.054813	0.134541	-0.222574	-0.12	-0.075	-0.037	-0.196	0.051491	0.063118	0.006644	-0.038203	0.081389	-0.04983	0.01661	0.03322
FBgn0033812	CG4663	CG4663	A	A	A	A		0.001	-0.05	0.002	-0.007		0.003322	0.026576	0.023254	-0.04983	-0.031	-0.03	-0.139	0	0.139524	-0.157795	0.141185	-0.11627	0.24915	-0.04983	-0.023254	-0.205964
FBgn0037856	CG4674	CG4674	A	A	A	A		0.004	0.13	-0.132	0.009		0.043186	-0.021593	0.036542	-0.043186	0.198	0.093	0.143	0.087	-0.14949	-0.117931	0.026576	-0.285692	0.013288	-0.011627	0.008305	0.024915
FBgn0036627	CG4680	CG4680	A	U	X	A		0.093	0.019	0.674	0.054		-0.136202	0.411928	0.192676	-0.096338	0.648	0.442	-0.382	-0.631	0.632841	0.867042	0.627858	0.568062	0.003322	0.126236	0.139524	-0.053152
FBgn0039349	CG4685	CG4685	A	A	A	A		-0.033	-0.089	-0.058	-0.044		-0.021593	-0.038203	-0.001661	-0.071423	-0.173	-0.206	-0.161	0.186	0.094677	-0.142846	0.063118	-0.245828	0.162778	-0.121253	-0.014949	-0.204303
FBgn0038739	CG4686	CG4686	A	A	U	A		0.032	-0.129	0.497	-0.027		-0.003322	0.056474	0.08305	-0.006644	0.07	-0.123	-0.372	-0.09	0.438504	0.594638	0.102982	0.853754	0.591316	-0.023254	-0.069762	-0.607926
FBgn0035032	CG4692	CG4692	A	A	A	A		-0.006	-0.008	-0.193	-0.17		-0.09966	-0.006644	0.126236	-0.044847	0.052	-0.033	-0.096	0.045	-0.519893	0.026576	0.094677	-0.373725	-0.345488	-0.111287	-0.184371	-0.039864
FBgn0037992	CG4702	CG4702	A	A	A	A		-0.022	0.023	-0.356	-0.316		-0.039864	0.006644	0.03322	-0.089694	0.136	-0.036	-0.007	0	-0.435182	-0.1661	-0.279048	-0.544808	-0.28237	-0.421894	-0.405284	-0.156134
FBgn0032169	CG4709	CG4709	X	X	X	X		0.86	0.885	0.842	0.765		0.805585	0.931821	0.877008	0.825517	0.799	0.784	0.96	0.997	0.84711	0.885313	0.788975	0.84711	0.828839	0.785653	0.84711	0.599621
FBgn0036623	CG4729	CG4729	A	A	A	A		-0.035	-0.072	0.068	-0.075		-0.036542	0.003322	-0.142846	0.036542	-0.03	-0.033	-0.046	-0.179	-0.096338	0.189354	-0.13288	0.312268	-0.159456	0.056474	-0.11627	-0.079728
FBgn0039355	CG4730	CG4730	A	A	A	A		-0.007	0.116	0.036	-0.075		0.06644	-0.018271	-0.086372	0.011627	0.193	0.196	0.066	0.007	0.229218	-0.069762	0.127897	-0.144507	-0.162778	-0.078067	0.001661	-0.061457
FBgn0043456	CG4747	CG4747	X	X	X	X		0.897	0.955	1.021	0.785		0.943448	0.838805	0.953414	0.850432	0.864	1.003	0.97	0.983	1.13945	0.832161	0.971685	1.13945	0.59796	0.769043	0.759077	1.01321
FBgn0031310	CG4764	CG4764	X	X	X	U		0.906	0.881	0.933	0.694		0.923516	0.935143	0.807246	0.956736	0.699	0.844	1.073	0.907	0.818873	0.938465	0.891957	1.08131	0.157795	0.877008	0.818873	0.921855
FBgn0027546	CG4766	CG4766	A	A	A	A		-0.039	-0.004	-0.12	-0.058		-0.076406	0.018271	0.014949	-0.114609	-0.156	0.03	0.02	0.09	-0.239184	0.295658	-0.254133	-0.284031	-0.250811	-0.024915	0.021593	0.023254
FBgn0030790	CG4768	CG4768	A	A	A	A		0.044	0.016	0.001	-0.005		0.003322	0.061457	0.039864	0.073084	-0.008	0.05	0.01	0.01	0.06644	0.036542	-0.048169	-0.04983	-0.06644	-0.014949	-0.003322	0.064779
FBgn0032354	CG4788	CG4788	A	A	A	A		0.128	0	0.005	0.111		0.102982	0.112948	0.086372	0.209286	-0.007	-0.03	-0.093	0.13	0.046508	-0.146168	0.259116	-0.139524	0.09966	0.112948	0.129558	0.102982
FBgn0034215	CG4802	CG4802	A	A	A	A		-0.015	0.013	0.007	0.037		-0.009966	0.019932	-0.107965	0.039864	0.015	0.013	-0.02	0.043	0.004983	-0.121253	0.255794	-0.109626	-0.044847	-0.014949	0.048169	0.161117
FBgn0030796	CG4829	CG4829	A	A	A	A		0.061	0.006	-0.136	-0.574		0.076406	0.009966	0.093016	0.06644	0.003	0	0.007	0.013	-0.295658	0.14949	-0.205964	-0.192676	-0.318912	-0.63118	-0.754094	-0.591316
FBgn0034230	CG4853	CG4853	A	A	A	A		-0.093	-0.107	-0.042	-0.074		-0.071423	-0.088033	-0.096338	-0.117931	0.047	-0.106	-0.136	-0.232	0.142846	-0.225896	0.063118	-0.146168	0.034881	-0.064779	-0.06644	-0.19932
FBgn0037011	CG4858	CG4858	A	A	A	A		-0.01	-0.11	0.08	0.002		-0.094677	0.021593	-0.008305	0.039864	-0.083	-0.046	-0.12	-0.189	-0.144507	0.401962	-0.204303	0.267421	-0.011627	-0.031559	0.162778	-0.111287
FBgn0034232	CG4866	CG4866	A	A	A	A		-0.043	-0.119	0.154	-0.093		-0.023254	-0.08305	-0.036542	-0.029898	-0.083	-0.066	-0.106	-0.219	-0.209286	0.488334	-0.08305	0.421894	-0.428538	-0.076406	-0.06644	0.19932
FBgn0025336	CG4882	CG4882	A	A	A	A		0.022	-0.189	0	0.069		0.06644	0.063118	-0.021593	-0.021593	-0.138	-0.149	-0.226	-0.242	-0.026576	-0.112948	0.056474	0.08305	-0.04983	0.079728	0.084711	0.159456
FBgn0031319	CG4896	CG4896	X	X	X	X		0.835	1.123	0.753	0.748		0.860398	0.81389	0.823856	0.840466	1.11	1.133	1.07	1.179	0.651112	0.843788	0.960058	0.558096	0.767382	0.79728	0.81389	0.61457
FBgn0032195	CG4908	CG4908	X	X	X	X		0.976	1.138	0.877	0.773		1.00241	0.959228	0.877008	1.06719	1.209	1.138	1.058	1.146	0.940126	0.832161	1.03979	0.695129	0.685993	0.792297	0.810568	0.804755
FBgn0036614	CG4925	CG4925	A	A	A	A		-0.065	-0.052	-0.006	-0.072		-0.106304	-0.0373725	-0.09966	-0.0174405	-0.1205	-0.022	-0.0135	-0.0515	-0.137863	0.110456	-0.0440165	0.046508	-0.191015	0.0755755	0.013288	-0.186032
FBgn0034139	CG4927	CG4927	A	A	A	A		-0.053	-0.103	-0.054	0.014		-0.089694	0.034881	-0.109626	-0.048169	-0.216	0.007	-0.111	-0.09	-0.131219	0.136202	-0.303963	0.081389	0.171083	0.089694	0.109626	-0.313929
FBgn0028515	CG4930	CG4930	X	X	X	X		0.88	0.982	0.947	0.77		0.877008	0.858737	0.903584	0.88033	1.023	1.023	0.935	0.947	1.00989	0.802263	0.943448	1.03148	0.774026	0.754094	0.739145	0.812229
FBgn0036615	CG4933	CG4933	A	A	A	A		0.017	0.053	-0.056	0.187		-0.024915	-0.053152	0.13288	0.011627	0.07	0.053	0.027	0.063	-0.063118	-0.079728	0.09966	-0.179388	0.26576	0.290675	0.109626	0.08305
FBgn0032203	CG4946	CG4946	X	X	X	X		0.802	0.694	0.923	0.614		0.744128	0.724196	0.790636	0.950092	0.565	0.741	0.857	0.613	0.86372	0.923516	0.817212	1.08629	0.574706	0.740806	0.6644	0.475046
FBgn0036597	CG4962	CG4962	A	A	U	A		-0.026	-0.055	-0.155	-0.001		-0.21593	0.06644	0.119592	-0.073084	-0.139	-0.063	-0.027	0.01	-0.737484	0.767382	0.093016	-0.744128	-0.063118	0.06644	0.019932	-0.026576
FBgn0034261	CG4966	CG4966	A	A	A	A		-0.064	-0.084	0.007	-0.173		-0.219252	-0.043186	0.079728	-0.073084	0.003	-0.213	-0.066	-0.06	-0.126236	0.13288	-0.209286	0.229218	-0.342166	-0.043186	-0.11627	-0.189354
FBgn0032217	CG4972	CG4972	A	A	A	A		-0.08	-0.081	0.058	-0.003		-0.09966	-0.03322	-0.073084	-0.114609	-0.09	-0.036	-0.123	-0.073	0.139524	-0.036542	0.023254	0.106304	-0.081389	0.056474	-0.079728	0.093016
FBgn0039554	CG5003	CG5003	A	A	A	A		0.001	-0.126	-0.027	0.017		0.013288	-0.01661	0.003322	0.003322	-0.143	-0.146	-0.11	-0.103	-0.3322	0.23254	-0.172744	0.1661	0.179388	-0.006644	0.096338	-0.202642
FBgn0038396	CG5013	CG5013	A	A	A	A		0.004	-0.147	-0.052	0.01		-0.069762	-0.019932	0.011627	0.093016	-0.149	-0.149	-0.189	-0.099	-0.210947	0.093016	-0.084711	-0.006644	-0.078067	-0.04983	0.031559	0.137863
FBgn0035944	CG5021	CG5021	A	A	A	A		-0.002	0.004	-0.026	0.187		0.0041525	-0.013288	-0.068101	0.0672705	0.018	-0.034	0.1045	-0.0725	-0.127897	0.142846	-0.0290675	-0.088033	0.351301	0.156134	0.0041525	0.237523
FBgn0032225	CG5022	CG5022	X	X	X	X		0.836	0.835	0.881	0.768		0.717552	0.936804	0.916872	0.774026	0.804	0.841	0.91	0.784	0.757416	1.03646	0.833822	0.89694	0.684332	0.84711	0.767382	0.774026
FBgn0036579	CG5027	CG5027	A	A	A	A		-0.149	-0.199	-0.01	-0.158		-0.131219	-0.076406	-0.483351	0.096338	-0.259	-0.231	-0.241	-0.066	-0.338844	0.46508	-0.24915	0.08305	-1.00657	0.088033	0.089694	0.197659
FBgn0039358	CG5028	CG5028	A	A	A	A		-0.037	0.003	-0.229	-0.025		-0.073084	0.004983	-0.086372	0.004983	-0.048	0.01	-0.01	0.06	-0.411928	-0.006644	-0.290675	-0.205964	0.051491	-0.046508	-0.003322	-0.101321
FBgn0032222	CG5037	CG5037	X	X	X	U		0.902	0.793	0.821	0.769		0.921855	0.921855	0.793958	0.970024	0.681	0.804	0.841	0.844	0.685993	0.993278	0.785653	0.820534	0.275726	0.862059	0.935143	1.00324
FBgn0038326	CG5044	CG5044	A	A	A	A		0.078	-0.065	0.126	-0.03		0.069762	0.029898	0.176066	0.036542	-0.12	-0.003	-0.173	0.037	-0.096338	0.18271	0.056474	0.362098	0.003322	0	0.009966	-0.13288
FBgn0039352	CG5053	CG5053	A	A	A	A		-0.033	-0.098	0.039	0.07		0.006644	-0.06644	-0.013288	-0.059796	-0.183	-0.033	-0.12	-0.056	0.212608	-0.073084	0.063118	-0.046508	0.189354	0.046508	0.043186	0
FBgn0037007	CG5059	CG5059	A	A	A	A		0.023	-0.001	0.105	0.013		0.039864	0.003322	-0.019932	0.069762	0.003	0.02	-0.06	0.033	0.23254	-0.109626	0.03322	0.26576	-0.122914	-0.019932	0.036542	0.159456
FBgn0035951	CG5068	CG5068	A	A	A	A		-0.056	-0.208	-0.007	-0.032		-0.122914	-0.029898	-0.06644	-0.006644	-0.289	-0.193	-0.096	-0.252	-0.076406	0.19932	-0.18271	0.03322	-0.342166	0.093016	0.06644	0.056474
FBgn0032234	CG5091	CG5091	X	X	X	X		0.848	0.777	0.884	0.784		0.765721	0.840466	0.916872	0.868703	0.801	0.708	0.889	0.711	0.770704	0.881991	0.835483	1.04643	0.700942	0.793958	0.858737	0.78067
FBgn0037009	CG5104	CG5104	A	A	A	A		0.023	-0.09	0.104	0.004		0.073084	-0.01661	-0.006644	0.043186	-0.036	-0.043	-0.156	-0.126	0.159456	0.003322	0.11627	0.136202	-0.013288	0	-0.006644	0.036542
FBgn0039343	CG5111	CG5111	A	A	A	A		-0.046	-0.07	0.086	0.081		-0.03322	0.003322	-0.250811	0.097999	-0.013	-0.144	-0.041	-0.083	0.079728	0.097999	0.097999	0.068101	0.212608	-0.071423	0.255794	-0.073084
FBgn0039339	CG5116	CG5116	A	A	A	A		-0.102	-0.126	0.06	0.019		-0.044847	-0.054813	-0.352132	0.043186	-0.111	-0.173	-0.073	-0.148	-0.167761	0.194337	0.028237	0.184371	0.074745	-0.074745	0.058135	0.01661
FBgn0032246	CG5168	CG5168	X	X	X	X		0.906	0.847	0.865	0.781		0.808907	0.941787	1.00657	0.867042	0.801	0.829	1.02	0.738	0.649451	1.0647	0.793958	0.953414	0.388674	0.905245	0.858737	0.971685
FBgn0034345	CG5174	CG5174	A	A	A	A		-0.054	0.015	0.169	-0.006		-0.109626	-0.001661	-0.009966	-0.094677	0.022	0.047	-0.07	0.06	0.187693	-0.171083	0.195998	0.461758	0.01661	0.034881	-0.006644	-0.068101
FBgn0043457	CG5180	CG5180	A	A	A	A		0.012	-0.086	0.096	-0.04		0.06644	-0.046508	0.006644	0.019932	-0.03	-0.085	-0.065	-0.163	0.202642	0.03322	0.023254	0.126236	0.152812	-0.102982	-0.122914	-0.086372
FBgn0032247	CG5188	CG5188	X	X	X	X		0.851	0.742	0.792	0.872		0.787314	0.886974	0.875347	0.853754	0.774	0.618	0.761	0.814	0.707586	1.01321	0.669383	0.777348	0.915211	0.855415	0.81389	0.901923
FBgn0034351	CG5190	CG5190	A	A	A	A		-0.12	-0.178	-0.048	-0.054		-0.08305	-0.03322	-0.043186	-0.318912	-0.216	-0.143	-0.159	-0.193	0.013288	-0.152812	-0.11627	0.063118	-0.352132	-0.029898	-0.019932	0.186032
FBgn0038039	CG5196	CG5196	A	A	A	A		-0.036	-0.05	-0.025	-0.014		-0.0772365	0.01661	-0.122914	0.0390335	-0.1045	-0.0495	0.0065	-0.0515	-0.0689315	0.148659	-0.172744	-0.006644	-0.004983	0.014949	-0.141185	0.0755755
FBgn0038471	CG5220	CG5220	A	A	A	A		0.013	-0.067	0.022	0.034		-0.117931	0.059796	0.136202	-0.024915	-0.066	-0.05	-0.1	-0.053	-0.14949	0.179388	-0.088033	0.146168	-0.084711	0.086372	0.08305	0.051491
FBgn0034354	CG5224	CG5224	A	A	A	A		-0.057	-0.104	-0.046	0.105		-0.142846	-0.003322	-0.094677	0.011627	-0.098	-0.07	-0.176	-0.073	-0.194337	0.239184	-0.156134	-0.073084	0.096338	-0.089694	0.109626	0.303963
FBgn0038047	CG5245	CG5245	A	A	A	A		-0.1	0.007	-0.126	-0.055		-0.181049	-0.081389	-0.134541	-0.001661	0.015	0.013	0.01	-0.01	-0.111287	-0.101321	-0.119592	-0.172744	-0.061457	-0.013288	-0.003322	-0.141185
FBgn0031912	CG5261	CG5261	X	U	U	X		0.879	0.466	0.414	0.678		0.767382	0.790636	0.873686	1.08629	0.186	0.359	0.525	0.794	0.076406	0.59796	0.700942	0.279048	0.491656	0.817212	0.657756	0.744128
FBgn0040382	CG5273	CG5273	A	A	A	A		-0.011	-0.075	0.071	0.044		-0.019932	0.079728	-0.129558	0.026576	-0.116	-0.09	-0.09	-0.003	0.073084	0.14949	-0.235862	0.29898	-0.142846	-0.063118	0.126236	0.255794
FBgn0036987	CG5274	CG5274	A	A	A	A		-0.018	-0.05	-0.087	-0.001		0.0290675	-0.13288	-0.029898	0.061457	-0.033	-0.0635	-0.1145	0.012	-0.026576	-0.154473	0.044847	-0.210117	0.106304	-0.068101	0.029898	-0.071423
FBgn0036566	CG5284	CG5284	A	A	A	A		0.002	0.113	0.037	-0.027		0.096338	0.013288	-0.053152	-0.046508	0.123	0.103	0.11	0.116	0.146168	-0.169422	0.176066	-0.006644	-0.039864	-0.03322	-0.046508	0.009966
FBgn0032477	CG5287	CG5287	X	X	X	U		0.747	0.834	0.896	0.58		0.744128	0.8305	0.700942	0.71423	0.824	0.87	0.811	0.831	0.96338	0.886974	0.843788	0.890296	0.189354	0.73084	0.641146	0.757416
FBgn0038984	CG5315	CG5315	A	A	A	A		-0.098	-0.107	0.04	-0.17		-0.205964	-0.046508	-0.043186	-0.096338	-0.103	-0.09	-0.08	-0.153	-0.076406	0.079728	-0.189354	0.345488	-0.511588	-0.029898	-0.089694	-0.04983
FBgn0032407	CG5325	CG5325	X	X	X	X		0.913	0.858	0.812	0.758		0.891957	0.905245	0.984973	0.868703	0.948	0.89	0.781	0.814	0.803924	0.71423	0.818873	0.910228	0.793958	0.790636	0.769043	0.677688
FBgn0034925	CG5339	CG5339	A	A	A	A		-0.007	-0.054	-0.02	0.033		-0.068101	0.019932	-0.041525	0.063118	-0.012	-0.03	-0.096	-0.076	-0.034881	-0.046508	-0.053152	0.053152	0.039864	-0.006644	0.041525	0.056474
FBgn0038981	CG5346	CG5346	A	A	A	A		-0.062	-0.02	0.09	-0.067		-0.043186	-0.096338	-0.04983	-0.059796	0.05	0.013	-0.09	-0.053	0.159456	-0.036542	0.142846	0.093016	-0.01661	-0.019932	-0.136202	-0.096338
FBgn0034873	CG5360	CG5360	A	A	A	A		-0.019	-0.102	0.041	-0.025		-0.056474	-0.001661	0.058135	-0.074745	-0.133	-0.056	-0.09	-0.129	-0.064779	0.159456	-0.054813	0.124575	-0.076406	-0.058135	0.04983	-0.01661
FBgn0032237	CG5362	CG5362	X	X	X	X		1.002	0.82	0.751	0.894		0.916872	0.981651	1.04643	1.06138	0.751	0.807	0.794	0.927	0.727518	0.652773	0.767382	0.857076	0.838805	0.886974	0.873686	0.975007
FBgn0032221	CG5375	CG5375	X	X	X	U		0.779	0.906	0.874	0.492		0.750772	0.8305	0.674366	0.860398	1.032	0.953	0.88	0.758	0.765721	0.993278	0.810568	0.926838	0.536503	0.607926	0.574706	0.24915
FBgn0038950	CG5382	CG5382	A	A	A	A		-0.154	-0.098	-0.034	0.021		-0.235862	-0.036542	-0.186032	-0.159456	-0.158	-0.093	-0.076	-0.063	-0.109626	0.141185	-0.041525	-0.126236	-0.018271	0.084711	-0.006644	0.023254
FBgn0032216	CG5384	CG5384	X	X	X	X		0.896	0.861	0.938	0.762		0.916872	0.956736	0.903584	0.807246	0.814	0.88	0.824	0.927	0.970024	0.754094	0.900262	1.12948	0.4983	0.867042	0.820534	0.860398
FBgn0038806	CG5412	CG5412	A	A	A	A		-0.05	-0.095	-0.076	-0.049		-0.044847	-0.021593	-0.109626	-0.023254	-0.12	-0.106	-0.139	-0.013	-0.197659	0.23254	-0.162778	-0.177727	-0.094677	-0.043186	0.187693	-0.245828
FBgn0036569	CG5414	CG5414	A	A	U	U		-0.068	-0.569	0.556	0.115		-0.003322	-0.23254	0.01661	-0.053152	-0.458	-0.448	-0.625	-0.746	0.524876	0.587994	0.621214	0.488334	0.551452	0.093016	0.289014	-0.471724
FBgn0034887	CG5428	CG5428	A	A	A	A		-0.096	-0.069	0.073	-0.141		-0.139524	0	-0.156134	-0.086372	-0.126	0.096	-0.106	-0.141	0.063118	0.003322	0.013288	0.212608	-0.3322	-0.043186	-0.096338	-0.093016
FBgn0030838	CG5445	CG5445	A	A	A	A		0.019	-0.028	0.015	0.023		0.081389	0.013288	-0.129558	0.111287	-0.071	0.06	0.01	-0.109	-0.079728	0.104643	-0.021593	0.054813	-0.111287	0.038203	0.038203	0.126236
FBgn0032429	CG5446	CG5446	X	X	X	X		0.981	0.904	0.802	0.917		1.04643	0.950092	0.928499	0.998261	0.925	0.958	0.811	0.92	0.755755	0.828839	0.792297	0.832161	0.89694	0.881991	1.00158	0.886974
FBgn0039427	CG5447	CG5447	A	A	A	A		-0.072	0.02	-0.01	-0.07		-0.079728	-0.081389	-0.069762	-0.056474	0.02	0.037	0.002	0.02	0.01661	-0.031559	0.053152	-0.078067	0.013288	-0.144507	-0.181049	0.031559
FBgn0039153	CG5463	CG5463	A	A	A	A		0.022	-0.146	-0.079	-0.062		0.073084	0.079728	-0.104643	0.038203	-0.144	-0.176	-0.027	-0.236	-0.380369	0.383691	-0.303963	-0.01661	-0.191015	-0.014949	0.023254	-0.06644
FBgn0034368	CG5482	CG5482	A	A	A	A		0.018	-0.092	0.028	-0.02		-0.019932	-0.034881	0.0041525	0.122084	-0.124	-0.0265	-0.078	-0.14	-0.0622875	-0.079728	-0.0423555	0.294827	0.0041525	0.006644	-0.054813	-0.0357115
FBgn0039450	CG5484	CG5484	A	A	A	A		-0.026	-0.009	-0.004	-0.034		-0.061457	-0.09966	-0.053152	0.111287	0.003	-0.003	-0.061	0.027	0.043186	-0.111287	0.069762	-0.01661	0.089694	0.028237	-0.026576	-0.227557
FBgn0027565	CG5498	CG5498	A	A	A	A		0.024	-0.099	0.05	0.182		-0.051491	-0.009966	0.006644	0.152812	-0.036	-0.169	-0.09	-0.099	0	0.031559	0.081389	0.088033	0.323895	0.195998	0.09966	0.109626
FBgn0039560	CG5514	CG5514	A	A	A	A		-0.02	0.092	-0.028	0.022		0.029898	-0.029898	-0.043186	-0.036542	0.156	0.043	0.08	0.087	0.063118	-0.053152	-0.063118	-0.059796	0.186032	-0.019932	-0.023254	-0.056474
FBgn0032444	CG5525	CG5525	X	X	X	X		0.879	0.982	0.88	0.821		0.890296	0.94677	0.657756	1.01985	0.977	0.967	0.977	1.007	0.694298	0.936804	0.886974	1.00324	0.511588	0.89694	0.993278	0.883652
FBgn0034902	CG5532	CG5532	A	A	A	A		-0.126	-0.095	0.098	-0.026		-0.235862	-0.219252	-0.102982	0.053152	-0.076	-0.136	-0.12	-0.046	0.03322	0.275726	-0.056474	0.139524	-0.255794	0.119592	0.029898	0.003322
FBgn0035639	CG5537	CG5537	A	A	A	A		-0.018	-0.02	0.033	0.013		-0.009966	0	-0.056474	-0.006644	0.033	0.03	-0.143	0	0.252472	-0.19932	0.202642	-0.122914	0.046508	-0.096338	0.043186	0.059796
FBgn0030603	CG5541	CG5541	A	A	A	A		0.007	-0.023	0.01	-0.027		0.056474	-0.003322	0.009966	-0.03322	0.106	-0.007	-0.193	0.003	0.08305	-0.142846	0.219252	-0.119592	0.036542	-0.14949	-0.06644	0.073084
FBgn0034914	CG5554	CG5554	A	A	A	A		0.017	-0.144	0.036	0.022		0.034881	0.014949	0.038203	-0.019932	-0.186	-0.189	0	-0.201	0.109626	-0.18271	0.186032	0.031559	0.04983	-0.01661	0.089694	-0.034881
FBgn0038686	CG5555	CG5555	A	A	A	A		-0.098	0.03	-0.02	-0.038		-0.094677	-0.081389	-0.073084	-0.142846	-0.055	-0.043	0.159	0.06	-0.013288	-0.237523	0.104643	0.06644	-0.013288	-0.104643	-0.058135	0.024915
FBgn0032653	CG5559	CG5559	X	X	U	X		0.881	0.983	0.582	0.836		0.906906	0.867042	0.890296	0.860398	1.11	0.977	0.937	0.907	0.717552	0.694298	0.710908	0.205964	0.724196	0.74745	0.88033	0.993278
FBgn0036760	CG5567	CG5567	A	A	A	A		-0.058	-0.076	-0.073	-0.032		-0.109626	-0.0323895	-0.110456	0.019932	-0.0735	-0.0895	-0.07	-0.072	-0.151982	-0.056474	-0.019932	-0.0656095	-0.235862	-0.021593	-0.023254	0.152812
FBgn0036973	CG5585	CG5585	A	A	A	A		0.013	-0.028	0.026	0.059		0.053152	0.03322	-0.039864	0.006644	-0.03	-0.017	-0.003	-0.063	0.08305	0.063118	-0.053152	0.009966	0.053152	0.129558	-0.026576	0.079728
FBgn0039537	CG5590	CG5590	A	A	A	A		0.055	-0.012	0.135	0.155		0.146168	-0.006644	0.04983	0.029898	-0.01	-0.023	0.01	-0.026	-0.069762	0.385352	0.06644	0.156134	0.279048	0.01661	0.212608	0.112948
FBgn0030612	CG5599	CG5599	A	A	A	A		-0.024	-0.031	0.008	0.008		-0.01661	-0.031559	-0.044847	-0.004983	-0.043	-0.066	-0.017	0.003	0.126236	-0.056474	-0.003322	-0.034881	0.112948	0.018271	0.029898	-0.129558
FBgn0032208	CG5604	CG5604	X	X	X	X		0.794	0.8	0.806	0.818		0.774026	0.915211	0.626197	0.858737	0.831	0.804	0.701	0.864	0.694298	0.64779	0.712569	1.171	0.61457	0.941787	0.862059	0.855415
FBgn0034708	CG5625	CG5625	A	A	A	A		-0.086	-0.042	0.064	-0.027		0.021593	-0.086372	-0.234201	-0.046508	-0.01	-0.022	-0.068	-0.068	0.084711	0.094677	-0.029898	0.107965	0.034881	-0.03322	-0.109626	0
FBgn0032207	CG5640	CG5640	X	X	X	X		0.908	0.857	1.177	0.72		0.76406	0.965041	0.984973	0.916872	0.744	0.854	0.809	1.02	0.905245	1.25572	1.01155	1.53476	0.54813	0.8305	0.903584	0.599621
FBgn0038046	CG5641	CG5641	A	A	A	A		0.043	-0.006	0.056	0.004		0.026576	0.109626	0.056474	-0.019932	0.007	-0.03	0	0	-0.029898	0.24915	0.053152	-0.04983	-0.11627	0.24915	0.059796	-0.176066
FBgn0036258	CG5642	CG5642	A	A	A	A		-0.092	-0.09	0	-0.008		0.018271	-0.164439	-0.184371	-0.038203	-0.056	-0.156	-0.05	-0.099	-0.029898	0.01661	-0.064779	0.076406	0.101321	-0.056474	-0.089694	0.011627
FBgn0036254	CG5645	CG5645	A	A	A	A		-0.098	-0.034	-0.012	-0.047		-0.059796	-0.056474	-0.146168	-0.129558	0.095	-0.083	-0.136	-0.01	-0.09966	0.059796	-0.13288	0.126236	0	-0.096338	-0.079728	-0.013288
FBgn0035297	CG5691	CG5691	A	A	A	A		-0.054	-0.137	-0.015	-0.143		-0.046508	-0.044847	-0.088033	-0.038203	-0.013	-0.093	-0.208	-0.232	-0.031559	-0.051491	-0.031559	0.054813	-0.220913	-0.073084	-0.141185	-0.137863
FBgn0032197	CG5694	CG5694	U	X	X	X		0.614	0.884	0.831	0.815		0.405284	1.14941	0.541486	0.358776	0.87	0.953	0.93	0.784	0.96338	0.737484	0.820534	0.800602	0.71423	0.810568	0.8305	0.903584
FBgn0039175	CG5706	CG5706	A	A	A	A		-0.071	-0.128	0.063	-0.005		-0.144507	-0.064779	-0.04983	-0.026576	-0.103	-0.183	-0.176	-0.05	-0.063118	0.202642	-0.069762	0.181049	0.076406	-0.001661	-0.051491	-0.041525
FBgn0032196	CG5708	CG5708	X	X	X	X		0.894	0.974	0.913	0.887		0.872025	0.900262	0.960058	0.845449	1	0.987	0.997	0.91	0.862059	0.936804	0.91355	0.938465	0.79728	0.837144	0.808907	1.10623
FBgn0028471	CG5720	CG5720	A	A	A	A		-0.022	-0.055	0.057	-0.067		0.041525	-0.039864	0.011627	-0.101321	-0.01	0.003	-0.1	-0.113	0.129558	-0.097999	0.024915	0.171083	0.031559	-0.031559	0.059796	-0.327217
FBgn0034315	CG5721	CG5721	A	A	A	A		0.079	-0.047	0.095	-0.16		0.142846	-0.006644	0.021593	0.157795	-0.103	-0.113	0.033	-0.006	0.176066	0.151151	0.078067	-0.024915	-0.230879	-0.137863	-0.058135	-0.214269
FBgn0034313	CG5726	CG5726	A	A	A	A		-0.057	0.003	0.034	-0.086		-0.081389	-0.011627	-0.059796	-0.074745	0.071	0.04	-0.022	-0.076	0.136202	-0.08305	0.028237	0.053152	0.001661	-0.136202	-0.134541	-0.074745
FBgn0039186	CG5746	CG5746	A	A	A	A		0.04	-0.024	0.267	0.037		-0.043186	0.093016	0.063118	0.046508	0.03	-0.003	-0.136	0.013	0.279048	0.262438	-0.026576	0.551452	0.176066	0.093016	0.003322	-0.122914
FBgn0032666	CG5758	CG5758	U	X	X	U		0.644	0.767	0.893	0.697		0.59796	0.734162	0.438504	0.807246	0.993	0.655	0.9	0.518	0.966702	0.84711	0.84711	0.910228	0.488334	0.58135	0.707586	1.00989
FBgn0032455	CG5792	CG5792	X	X	X	U		0.833	0.766	0.948	0.402		0.755755	0.877008	0.755755	0.941787	0.723	0.774	0.771	0.797	1.10124	0.705925	0.948431	1.03812	0.69762	0.436843	0.511588	-0.036542
FBgn0038858	CG5793	CG5793	A	A	A	A		-0.006	-0.12	-0.103	-0.002		-0.079728	-0.013288	-0.01661	0.086372	-0.186	-0.163	-0.056	-0.076	-0.372064	0.179388	-0.036542	-0.18271	-0.046508	-0.069762	0.096338	0.013288
FBgn0039214	CG5794	CG5794	A	A	A	A		-0.034	0.024	-0.164	-0.069		-0.026576	-0.006644	-0.073084	-0.029898	0.003	0.003	0.133	-0.043	-0.252472	-0.079728	-0.11627	-0.209286	-0.112948	-0.119592	-0.009966	-0.03322
FBgn0030855	CG5800	CG5800	A	A	A	A		-0.11	-0.086	-0.007	-0.029		-0.157795	-0.088033	-0.101321	-0.094677	-0.083	-0.066	-0.073	-0.123	-0.04983	0.112948	-0.121253	0.031559	0.129558	-0.046508	-0.023254	-0.176066
FBgn0038863	CG5802	CG5802	A	A	A	A		-0.058	0.093	0.056	0.022		-0.089694	-0.036542	-0.056474	-0.04983	0.14	0.083	0.09	0.06	0.119592	0.013288	-0.009966	0.102982	-0.026576	0.093016	0.06644	-0.043186
FBgn0027539	CG5807	CG5807	A	A	A	A		-0.065	-0.085	-0.044	-0.134		-0.073084	-0.046508	-0.019932	-0.119592	-0.096	-0.086	-0.169	0.01	0.018271	-0.031559	-0.051491	-0.112948	-0.440165	-0.117931	-0.111287	0.134541
FBgn0027574	CG5815	CG5815	A	A	A	A		0.063	0.094	-0.066	0.028		0.121253	0.054813	-0.039864	0.114609	0.183	0.126	0.027	0.04	0.164439	-0.162778	0.068101	-0.3322	0.18271	-0.004983	0.013288	-0.079728
FBgn0038515	CG5823	CG5823	A	A	A	A		0.027	-0.002	-0.126	-0.056		0.09966	-0.026576	-0.04983	0.08305	-0.056	0.023	0.007	0.017	-0.189354	-0.056474	-0.136202	-0.122914	0.13288	-0.056474	-0.06644	-0.235862
FBgn0036556	CG5830	CG5830	A	A	A	A		-0.004	-0.107	0.016	-0.046		-0.102982	0.039864	0.119592	-0.073084	-0.1	-0.106	-0.037	-0.186	0.006644	0.04983	-0.089694	0.096338	-0.156134	-0.076406	-0.053152	0.102982
FBgn0015338	CG5861	CG5861	X	X	X	X		0.762	0.87	0.821	0.789		0.669383	0.827178	0.818873	0.732501	0.802	0.88	0.88	0.917	0.755755	0.790636	0.787314	0.948431	0.905245	0.820534	0.795619	0.636163
FBgn0028894	CG5869	CG5869	X	X	X	X		0.828	0.793	0.939	0.834		0.803924	0.790636	0.823856	0.893618	0.832	0.781	0.845	0.714	0.96338	0.921855	0.852093	1.01819	0.672705	0.838805	0.845449	0.97999
FBgn0038870	CG5871	CG5871	A	A	A	A		0.023	-0.078	-0.059	-0.067		-0.013288	0.034881	0.152812	-0.08305	-0.088	-0.129	0.023	-0.116	-0.335522	0.269082	-0.230879	0.063118	-0.074745	-0.044847	-0.086372	-0.061457
FBgn0039489	CG5880	CG5880	A	A	A	A		0.049	-0.153	0.145	-0.1		0.242506	-0.109626	-0.119592	0.18271	-0.239	-0.269	0.116	-0.219	0.255794	0.202642	-0.036542	0.156134	-0.053152	-0.342166	-0.112948	0.109626
FBgn0025700	CG5885	CG5885	X	X	X	X		0.775	0.838	0.978	0.946		0.704264	0.767382	0.853754	0.774026	0.847	0.784	0.844	0.877	1.12284	0.707586	1.02982	1.05307	0.694298	0.870364	1.05307	1.16602
FBgn0039495	CG5909	CG5909	A	A	A	A		-0.055	-0.13	0.057	0.054		-0.031559	0.024915	-0.162778	-0.051491	-0.189	-0.096	-0.09	-0.143	-0.112948	0.272404	-0.18271	0.252472	-0.152812	0.3322	0.079728	-0.041525
FBgn0039385	CG5913	CG5913	A	A	A	A		0.015	0.038	0.096	-0.005		0.13288	-0.036542	-0.034881	-0.001661	0.023	0.1	-0.01	0.04	0.114609	0.048169	0.04983	0.171083	0.004983	-0.053152	0.006644	0.019932
FBgn0038876	CG5919	CG5919	A	A	A	A		0.022	0.037	-0.076	-0.069		0.041525	0.053152	-0.091355	0.086372	0.012	0.05	-0.04	0.126	-0.011627	-0.235862	0.14949	-0.207625	-0.39864	0.151151	0.038203	-0.064779
FBgn0029835	CG5921	CG5921	A	A	A	A		-0.05	0.062	-0.016	0.076		-0.106304	0.026576	-0.023254	-0.096338	0.083	0.067	0.076	0.023	-0.377047	0.411928	-0.073084	-0.026576	0.089694	0.126236	0.044847	0.044847
FBgn0036548	CG5931	CG5931	A	A	A	A		-0.015	0.127	-0.134	-0.01		0.08305	0.01661	-0.136202	-0.023254	0.133	0.136	0.066	0.173	-0.079728	-0.205964	0.09966	-0.34881	0.169422	-0.119592	-0.069762	-0.019932
FBgn0036211	CG5946	CG5946	A	A	A	A		-0.052	-0.025	0.039	-0.025		-0.084711	-0.006644	-0.044847	-0.071423	-0.02	0.013	-0.063	-0.028	-0.063118	0.210947	-0.071423	0.079728	0.004983	0.001661	-0.04983	-0.056474
FBgn0038056	CG5961	CG5961	A	A	A	A		-0.108	-0.121	-0.077	-0.021		-0.013288	-0.053152	-0.43186	0.06644	-0.166	-0.033	-0.003	-0.282	-0.245828	0.195998	-0.202642	-0.056474	-0.086372	-0.03322	-0.009966	0.046508
FBgn0033842	CG5970	CG5970	A	A	A	A		-0.12	-0.09	-0.028	-0.062		-0.252472	-0.089694	0.001661	-0.139524	-0.219	-0.086	0.005	-0.058	-0.129558	0.004983	-0.091355	0.104643	-0.338844	0.029898	0.013288	0.048169
FBgn0035916	CG5978	CG5978	A	A	A	A		-0.07	0.106	0.021	-0.078		-0.01661	-0.09966	-0.18271	0.019932	0.15	0.133	0.066	0.073	0.122914	0.026576	-0.089694	0.023254	-0.285692	-0.04983	-0.106304	0.129558
FBgn0026576	CG5991	CG5991	A	A	A	A		0.011	-0.053	-0.038	0.12		0.004983	0.011627	-0.018271	0.044847	-0.038	-0.1	-0.08	0.007	-0.13288	-0.029898	0	0.009966	0.11627	0.122914	0.179388	0.059796
FBgn0036203	CG6004	CG6004	A	A	A	A		0.014	-0.097	-0.011	0.01		-0.009966	-0.039864	0.084711	0.021593	0.075	0.076	-0.47	-0.07	0.096338	-0.287353	0.038203	0.109626	0.144507	-0.013288	0.191015	-0.284031
FBgn0038675	CG6013	CG6013	A	A	A	A		0.149	-0.038	-0.067	0.071		0.209286	0.088033	0.097999	0.200981	-0.046	-0.05	-0.083	0.027	-0.137863	-0.026576	0.051491	-0.154473	0.295658	0.043186	0.044847	-0.101321
FBgn0027542	CG6014	CG6014	A	A	A	A		0.028	-0.045	0.027	0.01		0.028237	0.023254	0.101321	-0.039864	0.017	-0.033	-0.116	-0.046	0.003322	0.069762	0.069762	-0.03322	-0.023254	0.021593	0.051491	-0.008305
FBgn0038927	CG6015	CG6015	A	A	A	A		0.046	0.04	-0.078	0.02		0.121253	0.061457	-0.063118	0.064779	0.003	0.043	0.03	0.083	-0.054813	-0.122914	0.091355	-0.227557	0.134541	0.028237	-0.006644	-0.074745
FBgn0037001	CG6020	CG6020	A	A	A	A		-0.03	0.006	-0.094	0.1		-0.093016	-0.08305	0.006644	0.048169	-0.015	-0.03	0.06	0.007	-0.333861	0.069762	0.104643	-0.217591	0.053152	0.157795	0.097999	0.089694
FBgn0036198	CG6038	CG6038	A	A	A	A		-0.027	-0.06	-0.031	0.072		0.008305	-0.059796	-0.086372	0.029898	-0.022	-0.091	-0.096	-0.03	-0.014949	0.054813	-0.096338	-0.06644	-0.073084	0.1661	0.157795	0.038203
FBgn0038679	CG6040	CG6040	A	A	A	A		-0.003	0.13	-0.148	-0.018		-0.009966	0	0.04983	-0.051491	0.165	0.13	0.1	0.126	-0.257455	-0.081389	-0.011627	-0.242506	0.111287	-0.004983	0.046508	-0.224235
FBgn0031918	CG6055	CG6055	X	X	X	X		0.8	1.016	0.721	0.752		0.803924	0.772365	0.682671	0.940126	1.002	1.01	1.03	1.02	0.646129	0.833822	0.888635	0.51491	0.672705	0.712569	0.757416	0.86372
FBgn0039417	CG6073	CG6073	A	A	A	A		0.054	0.029	-0.109	-0.027		0.006644	0.046508	0.102982	0.059796	0.058	-0.063	0.027	0.093	-0.195998	0.088033	-0.096338	-0.230879	-0.056474	0.046508	-0.063118	-0.036542
FBgn0086254	CG6084	CG6084	A	A	A	A		-0.041	0.076	0.286	0.014		-0.078067	0.008305	-0.061457	-0.031559	0.095	0.017	0.053	0.138	0.277387	0.159456	0.333861	0.372064	-0.011627	0.019932	-0.059796	0.106304
FBgn0036180	CG6091	CG6091	A	A	A	A		-0.211	-0.119	-0.016	-0.011		-0.205964	-0.172744	-0.252472	-0.212608	-0.262	-0.191	0.058	-0.081	-0.036542	-0.086372	-0.195998	0.255794	-0.156134	0.109626	0.078067	-0.074745
FBgn0038339	CG6118	CG6118	A	A	A	A		0.027	-0.085	-0.24	-0.1		0.06644	0.03322	0.01661	-0.009966	-0.01	-0.09	-0.046	-0.193	-0.571384	0.006644	-0.259116	-0.136202	-0.202642	-0.089694	-0.063118	-0.043186
FBgn0038407	CG6126	CG6126	A	A	A	A		0.058	0.015	-0.192	0.052		-0.046508	0.026576	0.209286	0.043186	0.037	0.043	-0.013	-0.006	-0.541486	0.252472	-0.252472	-0.225896	0.18271	-0.043186	0.039864	0.029898
FBgn0026079	CG6133	CG6133	A	A	A	A		0.008	0.041	-0.368	0.05		0.0141185	0.0124575	0.021593	-0.014949	0.173	-0.0115	-0.143	0.1455	-0.351301	-0.303133	-0.259947	-0.558926	0.0589655	-0.03322	0.108796	0.06644
FBgn0036533	CG6151	CG6151	A	A	A	A		-0.078	-0.057	0.086	-0.079		-0.136202	-0.08305	0.03322	-0.126236	-0.106	-0.033	-0.03	-0.06	0.043186	0.14949	-0.029898	0.179388	-0.262438	-0.059796	-0.06644	0.073084
FBgn0036152	CG6175	CG6175	A	A	A	A		-0.04	-0.002	-0.009	-0.034		0.086372	-0.056474	-0.305624	0.11627	0.068	0.013	-0.01	-0.08	-0.021593	0.001661	0.03322	-0.048169	-0.325556	-0.036542	0.023254	0.202642
FBgn0032340	CG6181	CG6181	X	X	X	U		0.739	0.74	0.872	0.433		0.867042	0.817212	0.485012	0.787314	0.877	0.631	0.669	0.783	0.936804	0.71423	0.867042	0.970024	0.607926	0.36542	0.657756	0.09966
FBgn0027581	CG6191	CG6191	A	A	A	A		-0.091	-0.102	0	-0.078		-0.146168	-0.081389	-0.068101	-0.06644	-0.09	-0.103	-0.139	-0.076	-0.038203	-0.028237	0.021593	0.046508	-0.191015	-0.074745	-0.074745	0.028237
FBgn0032341	CG6192	CG6192	X	X	X	X		0.918	1.048	0.825	0.858		0.91355	0.837144	0.940126	0.97999	1.028	1.076	1.02	1.067	0.79728	0.838805	0.878669	0.785653	0.820534	0.890296	0.936804	0.783992
FBgn0038071	CG6234	CG6234	A	A	A	A		-0.002	0.138	-0.112	-0.096		0.014949	-0.059796	-0.044847	0.079728	0.206	0.151	0.081	0.115	0.001661	-0.317251	0.156134	-0.287353	-0.154473	-0.078067	-0.001661	-0.14949
FBgn0037794	CG6254	CG6254	A	A	A	U		-0.051	0.006	-0.081	0.062		-0.255794	0.176066	-0.192676	0.069762	0.027	-0.11	-0.076	0.181	-0.56474	0.342166	-0.189354	0.089694	0.521554	0.378708	-0.023254	-0.627858
FBgn0032350	CG6287	CG6287	X	X	X	X		0.879	0.866	1.017	0.729		0.850432	0.886974	0.873686	0.906906	0.734	0.973	0.904	0.854	1.02318	0.883652	0.986634	1.17267	0.6644	0.671044	0.591316	0.989956
FBgn0039471	CG6295	CG6295	A	A	A	A		0.137	-0.116	0.045	0.044		0.046508	0.088033	0.586333	-0.174405	-0.193	-0.061	0.061	-0.271	0.142846	-0.078067	0.031559	0.08305	0.28237	0.212608	0.058135	-0.378708
FBgn0036117	CG6321	CG6321	A	A	A	A		0.004	0.184	0.029	0.017		-0.011627	0.009966	-0.036542	0.054813	0.224	0.206	0.113	0.193	0.114609	0.008305	0.122914	-0.131219	0.038203	0.043186	0.071423	-0.084711
FBgn0039178	CG6356	CG6356	A	A	A	A		-0.021	-0.085	0.007	-0.003		-0.144507	-0.018271	0.093016	-0.014949	-0.1	-0.043	-0.096	-0.099	0.019932	0.144507	-0.131219	-0.003322	-0.03322	0.003322	0.111287	-0.093016
FBgn0038065	CG6359	CG6359	A	A	A	A		0.003	0.05	0.078	0.011		0.041525	-0.026576	-0.048169	0.044847	0.11	0.083	-0.04	0.045	0.107965	-0.091355	0.093016	0.202642	0.004983	-0.084711	-0.039864	0.164439
FBgn0034277	CG6370	CG6370	A	A	A	A		0.02	-0.15	0.077	0.094		-0.003322	0.028237	-0.014949	0.0705925	-0.238	-0.0905	-0.039	-0.231	-0.103813	0.18271	-0.084711	0.31559	0.024915	0.103813	0.245828	0.003322
FBgn0034685	CG6393	CG6393	A	A	A	A		0.015	0.156	-0.14	-0.088		0.014949	0.001661	0.063118	-0.018271	0.126	0.233	0.262	0.003	-0.157795	-0.051491	-0.068101	-0.280709	-0.136202	-0.127897	-0.053152	-0.03322
FBgn0030870	CG6398	CG6398	A	A	A	A		-0.046	-0.12	-0.122	-0.043		-0.064779	-0.013288	-0.076406	-0.029898	-0.223	-0.11	0.003	-0.149	-0.212608	-0.043186	-0.227557	-0.003322	-0.026576	0.031559	-0.19932	0.021593
FBgn0034270	CG6401	CG6401	A	A	A	A		-0.022	-0.08	-0.018	-0.027		-0.043186	-0.043186	-0.006644	0.006644	-0.113	-0.06	-0.073	-0.073	0.069762	0.152812	-0.09966	-0.195998	-0.245828	-0.102982	0.04983	0.192676
FBgn0029690	CG6414	CG6414	A	A	A	A		-0.019	0.025	-0.047	-0.222		0	-0.102982	-0.026576	0.053152	0.161	0.007	-0.03	-0.038	0.093016	-0.186032	-0.225896	0.129558	-0.159456	-0.18271	-0.212608	-0.3322
FBgn0036104	CG6418	CG6418	A	A	A	A		0.04	0.003	-0.024	0.024		0.147829	0.001661	0.014949	-0.003322	-0.036	0.027	-0.06	0.08	0.008305	-0.059796	0.081389	-0.124575	0.147829	-0.018271	0.137863	-0.171083
FBgn0039261	CG6422	CG6422	A	A	A	A		-0.07	-0.018	0.055	-0.052		-0.051491	-0.0423555	-0.185202	-0.001661	0.006	-0.028	-0.0135	-0.0365	0.054813	0.008305	0.029898	0.127897	-0.105474	-0.0240845	-0.09966	0.021593
FBgn0028494	CG6424	CG6424	A	A	A	A		0.149	0.052	-0.002	0.096		0.179388	0.094677	0.101321	0.220913	0.022	-0.003	0.013	0.176	-0.202642	0.157795	-0.13288	0.167761	0.088033	0.084711	0.069762	0.142846
FBgn0038922	CG6439	CG6439	A	A	A	A		-0.031	0.032	-0.243	-0.015		-0.026576	0.009966	-0.1661	0.059796	-0.08	-0.033	0.113	0.126	-0.511588	-0.01661	-0.039864	-0.405284	-0.096338	-0.003322	-0.006644	0.046508
FBgn0032290	CG6443	CG6443	X	X	X	U		1.002	0.907	0.903	0.635		0.989956	0.973346	1.00324	1.03979	0.944	1.14	0.688	0.857	0.916872	0.84711	0.850432	0.998261	0.534842	0.779009	0.754094	0.473385
FBgn0019960	CG6455	CG6455	A	A	A	A		-0.105	-0.024	-0.002	-0.095		-0.212608	-0.06644	-0.023254	-0.119592	-0.056	-0.04	0.05	-0.05	-0.147829	0.111287	-0.06644	0.093016	-0.08305	0.006644	-0.03322	-0.270743
FBgn0034259	CG6459	CG6459	A	A	A	A		-0.002	-0.025	0.126	0.028		-0.13288	0.023254	0.046508	0.056474	0.057	-0.036	-0.093	-0.026	0.275726	-0.026576	0.156134	0.09966	0.156134	-0.029898	0.043186	-0.056474
FBgn0047038	CG6463	CG6463	A	A	A	A		-0.027	0.006	-0.197	0.024		0.006644	-0.009966	-0.041525	-0.063118	-0.013	0.018	-0.045	0.065	-0.292336	-0.096338	-0.061457	-0.338844	0.036542	-0.01661	0.034881	0.041525
FBgn0036964	CG6480	CG6480	A	A	A	A		0.012	0.035	-0.015	-0.001		0.029898	0.009966	-0.043186	0.04983	0.007	0.027	-0.007	0.113	0.109626	-0.262438	0.325556	-0.23254	0.079728	-0.059796	-0.003322	-0.019932
FBgn0027550	CG6495	CG6495	X	X	X	U		0.876	0.836	0.78	0.54		0.91355	0.837144	0.93016	0.823856	0.764	0.744	0.864	0.97	0.58135	0.973346	0.76406	0.800602	0.571384	0.508266	0.667722	0.411928
FBgn0036511	CG6498	CG6498	A	A	A	A		0.053	0.022	0.043	0.033		0.089694	0.06644	0.006644	0.04983	-0.007	0.067	0.027	0	-0.112948	0.179388	-0.122914	0.229218	0.04983	-0.026576	-0.069762	0.179388
FBgn0030874	CG6506	CG6506	A	A	A	A		-0.024	-0.038	0.002	-0.089		-0.054813	-0.036542	0.038203	-0.043186	0.018	0.063	-0.096	-0.136	0.019932	0.146168	-0.096338	-0.061457	-0.028237	-0.023254	0.019932	-0.325556
FBgn0032363	CG6509	CG6509	U	X	X	X		0.648	0.879	0.923	0.903		0.772365	0.800602	-0.003322	1.02318	0.743	0.846	0.875	1.052	0.541486	1.34541	0.737484	1.06802	0.420233	0.965041	1.00989	1.21585
FBgn0033879	CG6543	CG6543	A	A	A	A		-0.032	-0.001	0.184	0.065		-0.069762	0.009966	0.079728	-0.146168	0	0.053	-0.116	0.06	0.096338	0.195998	0.026576	0.418572	0.177727	0.139524	0.11627	-0.174405
FBgn0034210	CG6568	CG6568	A	A	A	A		0.04	0.047	-0.06	-0.032		0.156134	-0.009966	-0.102982	0.11627	0.1	0.013	0.003	0.073	-0.013288	-0.176066	0.089694	-0.139524	0.129558	-0.013288	-0.129558	-0.11627
FBgn0032420	CG6583	CG6583	X	X	X	X		1.049	1.125	0.878	0.999		1.04145	1.03812	0.965041	1.14941	1.131	1.116	1.083	1.171	0.808907	0.926838	1.03148	0.744128	0.978329	0.920194	1.03148	1.0647
FBgn0036967	CG6597	CG6597	A	A	A	A		-0.05	0.099	-0.031	-0.041		-0.019932	-0.034881	-0.078067	-0.068101	0.141	0.133	0.093	0.027	0.058135	-0.169422	0.093016	-0.106304	-0.114609	-0.086372	-0.119592	0.157795
FBgn0039204	CG6607	CG6607	A	A	A	A		0.048	-0.079	-0.01	0.123		0.01661	-0.011627	0.094677	0.093016	-0.066	-0.053	-0.063	-0.133	-0.09966	0.129558	-0.086372	0.018271	0.219252	0.074745	0.117931	0.079728
FBgn0037852	CG6608	CG6608	A	A	A	A		0.025	0.002	-0.071	-0.025		0.054813	0.071423	-0.071423	0.044847	-0.031	0.037	-0.035	0.038	-0.151151	0.073084	-0.191015	-0.014949	-0.159456	0.029898	0.09966	-0.069762
FBgn0030944	CG6617	CG6617	A	A	A	A		-0.072	-0.033	-0.037	0.011		-0.074745	-0.114609	0.018271	-0.117931	-0.01	-0.007	-0.05	-0.066	0.096338	-0.142846	0.019932	-0.122914	-0.004983	-0.129558	0.034881	0.144507
FBgn0035676	CG6619	CG6619	A	A	A	A		0.071	0.143	-0.076	0.068		0.162778	0.079728	-0.006644	0.04983	0.083	0.326	0.01	0.153	-0.162778	0.073084	-0.053152	-0.159456	0.202642	-0.069762	0.023254	0.11627
FBgn0037855	CG6621	CG6621	A	A	A	A		-0.015	0.1	-0.064	0.034		-0.0207625	-0.021593	-0.058135	0.0406945	0.0575	0.181	0.019	0.142	-0.113779	-0.06644	0.0888635	-0.164439	0.039864	-0.014949	0.061457	0.0489995
FBgn0031921	CG6630	CG6630	X	X	X	X		0.925	1.071	0.844	0.778		0.855415	0.928499	0.961719	0.955075	1.05	1.08	1.063	1.09	0.840466	0.935143	0.832161	0.767382	0.468402	0.78067	0.936804	0.925177
FBgn0038908	CG6637	CG6637	A	A	A	A		0.05	-0.006	-0.081	0.119		0.069762	0.056474	0.039864	0.03322	0.05	0.007	-0.037	-0.043	-0.212608	0.086372	-0.189354	-0.006644	0.169422	0.179388	0.019932	0.106304
FBgn0035911	CG6638	CG6638	A	A	A	A		-0.022	-0.117	-0.047	-0.026		0.028237	-0.011627	-0.08305	-0.019932	-0.189	-0.166	-0.033	-0.078	-0.255794	0.194337	-0.161117	0.034881	-0.028237	-0.068101	0.04983	-0.056474
FBgn0038301	CG6654	CG6654	A	A	A	A		-0.064	0.079	-0.049	0.021		-0.0523215	-0.071423	-0.06644	-0.0639485	0.1225	0.093	0.0335	0.0675	0.0274065	-0.152812	0.089694	-0.161117	0.041525	0.0805585	-0.0506605	0.0141185
FBgn0035907	CG6662	CG6662	A	A	A	A		-0.078	-0.032	-0.064	-0.005		-0.102982	-0.01661	-0.161117	-0.031559	0.007	-0.027	-0.07	-0.036	-0.124575	-0.044847	0.026576	-0.111287	-0.029898	-0.051491	0.068101	-0.006644
FBgn0037878	CG6693	CG6693	A	A	A	A		0.025	-0.036	0.071	0.101		0.124575	-0.03322	-0.044847	0.054813	-0.143	0.096	0.017	-0.113	-0.071423	0.370403	-0.034881	0.021593	0.242506	0.134541	0.191015	-0.164439
FBgn0035900	CG6694	CG6694	A	A	A	A		0.017	0.009	0.077	0.002		0.114609	0.048169	-0.169422	0.073084	-0.022	0.053	-0.096	0.1	0.114609	-0.021593	0.147829	0.068101	0.255794	0.058135	0.13288	-0.438504
FBgn0027526	CG6697	CG6697	A	A	A	A		-0.02	0.041	0.045	-0.053		0.018271	-0.056474	-0.144507	0.102982	0.035	0.06	0.053	0.017	-0.152812	0.126236	0.144507	0.063118	0.141185	-0.018271	-0.061457	-0.274065
FBgn0036058	CG6707	CG6707	A	A	A	A		-0.101	-0.025	0.077	-0.011		-0.13288	0.013288	-0.141185	-0.142846	-0.05	0.005	-0.076	0.02	-0.136202	0.305624	-0.038203	0.176066	-0.111287	-0.018271	-0.053152	0.139524
FBgn0037893	CG6719	CG6719	A	A	A	A		-0.036	-0.048	0.007	0.002		-0.009966	-0.069762	-0.039864	-0.023254	-0.053	-0.03	-0.017	-0.09	-0.039864	-0.009966	0.06644	0.009966	-0.09966	0.073084	0.053152	-0.019932
FBgn0032298	CG6724	CG6724	X	X	X	X		0.865	0.853	1.033	0.87		0.903584	0.855415	0.805585	0.893618	0.937	0.807	0.854	0.814	1.08131	1.00324	0.822195	1.22416	0.795619	0.795619	0.928499	0.958397
FBgn0032394	CG6746	CG6746	X	X	X	U		0.91	1.012	0.853	0.46		0.94677	0.832161	0.872025	0.989956	1.003	1.02	1	1.023	0.9966	0.760738	1.0647	0.591316	0.518232	0.524876	0.609587	0.186032
FBgn0038296	CG6752	CG6752	A	A	A	A		-0.115	-0.082	-0.012	-0.012		-0.03322	-0.071423	-0.24915	-0.107965	-0.181	-0.007	0.012	-0.151	0.019932	-0.026576	-0.029898	-0.013288	-0.11627	-0.147829	0.093016	0.124575
FBgn0037899	CG6764	CG6764	A	A	A	A		0.06	0.197	0.113	0.067		0.093016	0.059796	0	0.086372	0.186	0.166	0.153	0.283	0.019932	0.069762	0.146168	0.21593	-0.019932	0.046508	0.08305	0.159456
FBgn0030878	CG6769	CG6769	A	A	A	A		-0.01	-0.083	-0.024	0.045		0	0.018271	-0.009966	-0.046508	-0.088	-0.066	-0.073	-0.106	-0.111287	0.074745	-0.008305	-0.053152	0.041525	-0.023254	-0.054813	0.217591
FBgn0032400	CG6770	CG6770	X	X	U	X		0.943	0.982	0.747	1.038		1.02982	0.817212	0.84711	1.07965	0.897	0.907	0.917	1.206	0.435182	0.617892	0.720874	1.21585	0.860398	0.916872	0.983312	1.39192
FBgn0037912	CG6782	CG6782	A	A	A	A		-0.011	-0.023	0.117	0.091		-0.059796	-0.059796	-0.06644	0.142846	-0.216	-0.08	0.209	-0.003	-0.146168	0.568062	-0.122914	0.169422	-0.09966	0.327217	0.177727	-0.041525
FBgn0037913	CG6783	CG6783	A	A	U	A		-0.023	-0.042	0.531	-0.031		0.0008305	0.029898	-0.151151	0.028237	-0.043	-0.033	-0.0605	-0.033	0.583011	0.16693	0.454284	0.918533	0.004983	-0.105473	-0.1171	0.093016
FBgn0037918	CG6791	CG6791	A	A	A	A		-0.078	0.113	-0.037	-0.09		0.004983	-0.097999	-0.114609	-0.102982	0.138	0.163	0.06	0.09	0.091355	-0.139524	0.036542	-0.137863	-0.305624	-0.068101	-0.079728	0.094677
FBgn0032401	CG6792	CG6792	X	X	X	X		0.813	0.999	0.84	0.803		0.808907	0.840466	0.779009	0.822195	1.013	1	0.983	1	0.740806	0.893618	0.923516	0.800602	0.644468	0.81389	0.837144	0.916872
FBgn0037921	CG6808	CG6808	A	A	A	A		0.054	-0.159	-0.081	0.017		0.088033	0.06644	-0.038203	0.101321	-0.143	-0.129	-0.133	-0.232	-0.111287	0.014949	-0.234201	0.008305	-0.028237	0.058135	-0.069762	0.106304
FBgn0036843	CG6812	CG6812	A	A	A	A		-0.071	-0.079	0.011	0.019		-0.043186	-0.053152	-0.04983	-0.137863	-0.01	-0.11	-0.154	-0.04	0.029898	0.011627	0.071423	-0.068101	-0.004983	0.071423	0.039864	-0.031559
FBgn0036405	CG6833	CG6833	A	A	A	A		-0.049	-0.458	-0.115	-0.447		0.167761	-0.031559	-0.172744	-0.157795	-0.428	-0.149	-0.812	-0.443	0.023254	-0.387013	-0.097999	0	0.093016	-0.792297	-0.460097	-0.627858
FBgn0027605	CG6842	CG6842	A	A	A	A		-0.05	-0.082	-0.046	-0.023		-0.018271	-0.058135	-0.117931	-0.006644	-0.146	-0.017	-0.053	-0.113	-0.112948	-0.044847	-0.081389	0.054813	-0.058135	-0.059796	-0.076406	0.101321
FBgn0036827	CG6843	CG6843	A	A	A	A		0.022	-0.058	-0.179	0.061		0.026576	0.169422	-0.122914	0.013288	-0.156	-0.129	-0.02	0.073	-0.4983	0.195998	-0.302302	-0.112948	0.01661	0.152812	0.212608	-0.139524
FBgn0030884	CG6847	CG6847	A	A	A	A		0.06	0.207	-0.044	-0.022		0.041525	0.018271	0.114609	0.064779	0.264	0.226	0.143	0.196	-0.014949	0.04983	-0.023254	-0.189354	-0.270743	0.031559	0.011627	0.139524
FBgn0036478	CG6854	CG6854	A	A	A	A		-0.036	0.054	-0.019	0.012		0.006644	-0.039864	-0.009966	-0.09966	0.083	0.093	0.02	0.02	-0.023254	0.046508	-0.023254	-0.076406	0.106304	0.06644	-0.04983	-0.073084
FBgn0036819	CG6856	CG6856	A	A	A	A		-0.029	-0.054	-0.143	-0.02		0.006644	-0.059796	-0.044847	-0.01661	0.022	-0.063	-0.103	-0.073	-0.239184	0.001661	-0.084711	-0.24915	0.189354	-0.004983	-0.091355	-0.171083
FBgn0036484	CG6859	CG6859	A	A	A	A		0.044	-0.05	-0.057	-0.051		0.036542	0.09966	-0.04983	0.089694	-0.007	-0.058	-0.088	-0.048	-0.054813	-0.096338	0	-0.078067	-0.267421	0.161117	-0.051491	-0.046508
FBgn0036487	CG6876	CG6876	A	A	A	A		0.021	-0.094	-0.075	0.029		0.084711	-0.039864	0.029898	0.009966	-0.088	-0.133	-0.09	-0.063	-0.079728	-0.011627	-0.112948	-0.096338	-0.051491	0.285692	-0.046508	-0.073084
FBgn0036488	CG6878	CG6878	A	A	A	A		-0.05	0.014	0.082	-0.016		-0.109626	0.039864	-0.081389	-0.048169	-0.01	-0.028	-0.035	0.128	0.174405	0.046508	-0.043186	0.14949	-0.144507	0.021593	0.01661	0.041525
FBgn0039222	CG6879	CG6879	A	A	A	A		0.079	-0.038	-0.197	0.125		0.136202	0.013288	-0.036542	0.202642	-0.007	-0.133	0.027	-0.04	-0.441826	0.355454	-0.289014	-0.411928	0.179388	0.03322	0.189354	0.09966
FBgn0030955	CG6891	CG6891	A	A	A	A		0.029	0.088	-0.052	0.004		-0.006644	0.029898	0.023254	0.069762	0.1	0.116	0.103	0.033	-0.003322	-0.136202	0.013288	-0.08305	-0.019932	-0.013288	-0.069762	0.119592
FBgn0031711	CG6907	CG6907	A	A	A	A		-0.128	-0.116	0.013	-0.083		-0.164439	-0.119592	-0.167761	-0.059796	-0.041	-0.221	-0.063	-0.138	0.212608	-0.14949	0.089694	-0.101321	-0.141185	-0.078067	0.019932	-0.131219
FBgn0035898	CG6915	CG6915	A	A	A	A		-0.023	-0.056	0.098	0.056		-0.046508	0.014949	0.117931	-0.179388	-0.129	-0.103	-0.041	0.048	-0.039864	0.305624	-0.124575	0.24915	0.097999	0.041525	0.086372	-0.001661
FBgn0036959	CG6951	CG6951	A	A	A	A		-0.061	-0.08	0.054	0.062		-0.112948	-0.076406	0.01661	-0.073084	-0.269	-0.098	0.1	-0.053	0.073084	0.034881	0.048169	0.061457	0.119592	0.043186	-0.03322	0.119592
FBgn0030959	CG6961	CG6961	A	A	A	A		0.091	0.021	-0.042	-0.017		0.161117	0.11627	-0.053152	0.139524	0.025	0.038	-0.005	0.025	0.013288	-0.184371	-0.018271	0.021593	0.161117	-0.059796	0.036542	-0.204303
FBgn0038286	CG6966	CG6966	A	A	A	A		-0.025	-0.065	0.071	0.019		-0.096338	-0.013288	-0.006644	0.01661	-0.176	-0.076	0.037	-0.046	-0.172744	0.275726	-0.076406	0.255794	-0.109626	0.14949	-0.073084	0.109626
FBgn0039005	CG6969	CG6969	A	A	A	A		0.05	0.042	-0.128	0.045		0.029898	0.031559	0.064779	0.073084	0.012	0.043	0.126	-0.013	-0.084711	-0.126236	0.011627	-0.313929	0.063118	0.011627	-0.056474	0.162778
FBgn0039014	CG6982	CG6982	A	A	A	A		-0.109	-0.064	-0.078	-0.105		-0.181049	-0.08305	0.001661	-0.172744	-0.151	-0.073	-0.002	-0.03	-0.19932	0.028237	-0.09966	-0.039864	-0.269082	0.097999	-0.114609	-0.134541
FBgn0039229	CG6995	CG6995	A	A	A	A		0.016	-0.089	0.105	-0.053		0.06644	0.04983	0	-0.053152	-0.133	-0.131	-0.135	0.045	0.275726	-0.11627	0.210947	0.04983	-0.102982	-0.076406	-0.051491	0.019932
FBgn0039233	CG7006	CG7006	A	A	A	A		-0.005	-0.08	-0.021	-0.173		-0.018271	-0.004983	-0.079728	0.08305	-0.108	-0.058	-0.161	0.007	-0.021593	0.043186	-0.119592	0.014949	-0.624536	-0.003322	0.048169	-0.112948
FBgn0036489	CG7011	CG7011	A	A	A	A		-0.036	-0.165	-0.037	-0.028		0	-0.039864	-0.177727	0.073084	-0.095	-0.169	-0.249	-0.146	0.063118	-0.129558	-0.013288	-0.068101	-0.038203	-0.181049	0.079728	0.026576
FBgn0039025	CG7023	CG7023	A	A	A	A		-0.006	0.215	-0.021	0.033		0.078067	-0.044847	-0.109626	0.053152	0.228	0.263	0.166	0.203	0.189354	-0.293997	0.24915	-0.229218	-0.011627	-0.094677	0.018271	0.220913
FBgn0039026	CG7029	CG7029	A	A	A	A		0.03	0.139	-0.072	-0.407		0.141185	0.044847	-0.091355	0.024915	0.1355	0.1065	0.116	0.1965	-0.004983	-0.13288	0.0755755	-0.225066	-0.258286	-0.390335	-0.445148	-0.53235
FBgn0030086	CG7033	CG7033	A	A	A	A		-0.058	-0.055	0.307	0.005		-0.154473	-0.136202	0.054813	0.003322	-0.041	-0.01	-0.11	-0.06	0.420233	0.255794	0.104643	0.44847	0.006644	-0.051491	0.006644	0.056474
FBgn0035103	CG7047	CG7047	A	A	A	A		0.046	0.052	0.072	-0.026		-0.014949	0.106304	0.051491	0.041525	0.076	0.013	0.07	0.047	0.137863	0.01661	0.151151	-0.01661	-0.162778	0.023254	-0.036542	0.071423
FBgn0038976	CG7048	CG7048	A	A	A	A		0.005	-0.093	0.031	-0.064		0.097999	-0.03322	-0.093016	0.04983	-0.11	-0.139	-0.075	-0.046	0.137863	-0.131219	0.003322	0.112948	-0.039864	-0.097999	-0.137863	0.021593
FBgn0030091	CG7065	CG7065	A	A	A	A		-0.042	-0.11	0	-0.075		0.003322	0.026576	-0.073084	-0.126236	-0.186	-0.027	-0.093	-0.133	-0.106304	0.212608	-0.209286	0.102982	-0.069762	-0.139524	-0.046508	-0.043186
FBgn0038946	CG7077	CG7077	A	A	A	A		-0.034	-0.006	-0.051	-0.057		-0.059796	-0.018271	-0.048169	-0.009966	-0.091	0.053	0.023	-0.01	-0.250811	0.308946	-0.127897	-0.134541	-0.154473	-0.036542	-0.079728	0.043186
FBgn0032517	CG7099	CG7099	A	A	A	A		-0.118	-0.117	-0.017	0.051		-0.222574	-0.061457	-0.106304	-0.079728	-0.118	-0.1	-0.096	-0.153	-0.094677	0.04983	-0.131219	0.109626	0.073084	0.358776	-0.029898	-0.197659
FBgn0035879	CG7112	CG7112	A	A	A	A		-0.029	0.076	-0.081	0.042		-0.009966	-0.009966	-0.069762	-0.024915	0.133	0.093	0.013	0.063	0.024915	-0.131219	0.024915	-0.240845	0.274065	-0.009966	0.006644	-0.104643
FBgn0027532	CG7139	CG7139	A	A	A	A		-0.086	0.005	-0.027	-0.058		-0.089694	0.043186	-0.235862	-0.059796	-0.02	0.017	0.02	0.003	-0.093016	0.209286	-0.106304	-0.11627	-0.252472	0.112948	-0.142846	0.04983
FBgn0037138	CG7145	CG7145	A	A	A	A		-0.037	-0.074	-0.022	-0.102		-0.013288	-0.0722535	0.0440165	-0.105473	-0.0965	-0.2275	0.146	-0.1195	0.038203	-0.101321	-0.084711	0.0589655	-0.107965	-0.151151	-0.137033	-0.013288
FBgn0046301	CG7148	CG7148	A	A	A	A		0.008	-0.028	-0.053	0.005		-0.009966	0.023254	0.036542	-0.018271	0.047	0.02	-0.073	-0.104	0.177727	-0.169422	0	-0.219252	0.144507	-0.088033	-0.051491	0.014949
FBgn0031947	CG7154	CG7154	X	X	X	X		0.974	0.973	0.91	0.958		1.02318	0.986634	0.900262	0.986634	0.93	1.06	0.967	0.934	0.732501	1.10124	0.915211	0.890296	1.07965	0.955075	0.935143	0.862059
FBgn0037102	CG7172	CG7172	A	A	A	A		-0.022	-0.055	0.011	0.037		0.068101	-0.009966	-0.097999	-0.048169	-0.007	0.002	-0.11	-0.103	0.024915	-0.041525	0.048169	0.013288	-0.094677	0.13288	0.054813	0.053152
FBgn0035878	CG7182	CG7182	A	A	A	A		0.035	-0.002	-0.111	0.037		0.09966	-0.009966	-0.009966	0.061457	0.037	0.03	-0.076	0	-0.134541	-0.162778	-0.013288	-0.134541	-0.008305	0.03322	0.029898	0.094677
FBgn0035872	CG7185	CG7185	A	A	A	A		-0.011	0.051	0.034	-0.103		0.01661	-0.018271	-0.058135	0.01661	-0.017	0.071	0.02	0.13	0.063118	0.031559	0.026576	0.014949	-0.192676	-0.154473	0.008305	-0.073084
FBgn0035871	CG7188	CG7188	A	A	A	A		-0.04	-0.069	0.016	0.036		-0.126236	-0.029898	0.018271	-0.021593	-0.045	-0.063	-0.066	-0.103	-0.08305	-0.154473	-0.04983	0.350471	0.04983	0.041525	0.036542	0.01661
FBgn0030894	CG7192	CG7192	A	A	A	A		0.03	-0.057	-0.01	-0.024		-0.001661	-0.008305	0.121253	0.008305	-0.07	-0.055	-0.008	-0.095	-0.137863	0.021593	0.024915	0.04983	0.1661	-0.053152	-0.169422	-0.038203
FBgn0031944	CG7196	CG7196	X	X	X	X		0.904	0.952	0.752	0.766		0.837144	0.883652	1.03646	0.860398	0.93	0.993	0.963	0.92	0.74745	0.793958	0.724196	0.744128	0.737484	0.74745	0.787314	0.790636
FBgn0032671	CG7200	CG7200	X	X	X	X		0.877	0.885	0.923	0.925		0.906906	0.817212	0.850432	0.933482	0.917	0.764	0.96	0.9	1.04975	0.73084	1.05307	0.857076	0.857076	0.807246	0.960058	1.07633
FBgn0027569	CG7207	CG7207	A	A	A	A		-0.018	-0.013	-0.025	-0.077		-0.039864	0.004983	-0.028237	-0.008305	0.033	-0.01	-0.096	0.023	0.089694	-0.111287	0.051491	-0.131219	-0.043186	-0.169422	-0.041525	-0.054813
FBgn0031940	CG7214	CG7214	X	X	U	X		0.707	1.019	0.015	0.723		0.662739	0.685993	0.808907	0.669383	0.897	1.035	1.07	1.075	-1.21087	1.71415	2.12442	-2.56957	0.473385	0.765721	0.79728	0.855415
FBgn0031940dup	CG7214dup	CG7214_dup	X	X	U	U		0.64	0.971	0.292	0.557		0.654434	0.654434	0.637824	0.61457	0.781	0.983	1.139	0.98	-0.242506	1.17267	1.28561	-1.04643	0.428538	0.651112	0.654434	0.494978
FBgn0038569	CG7218	CG7218	A	A	A	A		-0.049	-0.051	0.051	-0.007		-0.056474	-0.122914	-0.061457	0.046508	0.053	-0.141	-0.095	-0.021	0.159456	-0.212608	0.106304	0.151151	-0.124575	-0.046508	0.053152	0.089694
FBgn0031973	CG7219	CG7219	X	X	X	X		0.901	0.906	0.935	0.703		0.850432	0.908567	0.853754	0.989956	0.94	0.904	0.89	0.89	0.870364	1.06802	0.802263	0.999922	0.56474	0.779009	0.732501	0.734162
FBgn0033551	CG7222	CG7222	A	A	A	A		-0.056	0.05	-0.012	-0.007		-0.056474	-0.01661	-0.104643	-0.046508	0.11	0.068	-0.04	0.062	0.151151	-0.222574	0.134541	-0.109626	-0.038203	0.004983	-0.06644	0.071423
FBgn0031971	CG7224	CG7224	X	X	X	X		0.916	0.975	0.87	0.883		0.93016	0.803924	0.965041	0.96338	0.937	0.987	1	0.974	0.674366	1.08796	0.843788	0.873686	0.903584	0.739145	0.931821	0.956736
FBgn0038274	CG7262	CG7262	A	A	A	A		0.035	0.173	0.049	-0.02		0.096338	0.069762	-0.039864	0.013288	0.239	0.213	0.153	0.087	0.159456	0.043186	0.202642	-0.209286	-0.142846	-0.01661	0.006644	0.073084
FBgn0038272	CG7265	CG7265	A	A	A	A		0.026	0.062	-0.033	0.106		0.011627	0.006644	-0.004983	0.091355	0.166	-0.027	0.015	0.092	-0.137863	0.041525	0.003322	-0.038203	0	0.172744	0.205964	0.044847
FBgn0036501	CG7272	CG7272	A	A	A	A		-0.074	-0.162	-0.005	-0.049		-0.079728	0.051491	-0.269082	0	-0.209	-0.073	-0.183	-0.184	-0.104643	0.142846	-0.186032	0.126236	-0.091355	0.157795	-0.061457	-0.202642
FBgn0031713	CG7277	CG7277	X	X	X	X		0.737	0.922	0.882	0.77		0.69762	0.737484	0.558096	0.956736	0.929	0.968	0.884	0.905	0.850432	1.02982	0.770704	0.877008	0.759077	0.732501	0.842127	0.74745
FBgn0030969	CG7288	CG7288	A	A	A	A		-0.013	0.027	0.083	-0.097		0.119592	-0.039864	-0.126236	-0.006644	0.14	0.07	0.013	-0.116	0.189354	-0.176066	0.18271	0.136202	-0.1661	-0.08305	-0.023254	-0.11627
FBgn0037582	CG7331	CG7331	A	A	A	A		0.085	0.078	0.023	0.142		0.117931	0.071423	-0.063118	0.212608	0.093	0.057	-0.013	0.176	-0.041525	-0.031559	0.225896	-0.061457	0.264099	0.091355	0.117931	0.094677
FBgn0036184	CG7351	CG7351	A	A	A	A		-0.045	-0.069	0.002	0.016		0.006644	-0.0656095	-0.236693	0.114609	-0.133	-0.014	-0.0305	-0.097	-0.245828	0.175235	-0.053152	0.13288	-0.0705925	-0.013288	0.0274065	0.122083
FBgn0025617	CG7359	CG7359	A	A	A	A		0.071	-0.045	0.033	-0.01		0.126236	0.014949	0.068101	0.073084	-0.073	-0.027	-0.03	-0.05	0.096338	-0.089694	0.086372	0.038203	-0.048169	-0.078067	0.014949	0.073084
FBgn0028541	CG7364	CG7364	X	X	X	U		0.915	0.935	0.864	0.482		0.967533	0.874517	0.917703	0.901092	0.907	0.966	0.956	0.9105	0.859568	0.828839	0.907737	0.857906	0.704264	0.367912	0.48169	0.373725
FBgn0036522	CG7372	CG7372	A	A	A	A		-0.02	-0.184	-0.045	0.014		-0.031559	-0.023254	-0.028237	0.004983	-0.203	-0.237	-0.002	-0.292	-0.330539	0.11627	-0.107965	0.142846	-0.048169	0.144507	0.013288	-0.053152
FBgn0035853	CG7375	CG7375	A	A	A	A		0.057	0.064	-0.145	0		0.08305	0.013288	0.043186	0.089694	0.103	0.063	0.047	0.043	-0.039864	-0.34881	0.023254	-0.212608	0.093016	0.038203	-0.003322	-0.129558
FBgn0035689	CG7376	CG7376	A	A	A	A		-0.022	0.097	-0.045	-0.129		-0.093016	-0.093016	-0.069762	0.1661	0.086	0.067	0.233	0	-0.162778	-0.1661	-0.146168	0.295658	-0.279048	-0.086372	0.086372	-0.235862
FBgn0038546	CG7379	CG7379	A	A	A	A		-0.03	-0.027	-0.023	-0.073		-0.043186	0.008305	-0.064779	-0.021593	0.027	-0.027	-0.046	-0.06	0.084711	0.014949	-0.013288	-0.177727	-0.112948	-0.064779	-0.011627	-0.102982
FBgn0037135	CG7414	CG7414	A	A	A	A		0.029	0.067	0.06	0.005		0.106304	0.038203	-0.048169	0.018271	0.113	0.06	0.052	0.043	0.059796	-0.164439	0.14949	0.194337	0.048169	-0.038203	-0.001661	0.011627
FBgn0036510	CG7427	CG7427	A	A	A	A		-0.007	-0.025	-0.033	-0.154		0.029898	-0.046508	-0.069762	0.059796	0.003	0.003	-0.02	-0.086	-0.029898	-0.089694	-0.03322	0.019932	-0.318912	-0.056474	-0.069762	-0.169422
FBgn0031979	CG7429	CG7429	X	X	X	A		0.934	0.77	0.956	0.333		0.926838	0.877008	0.96338	0.970024	0.688	0.701	0.837	0.854	0.853754	0.9966	0.827178	1.14609	0.212608	0.475046	0.209286	0.435182
FBgn0038727	CG7432	CG7432	A	A	A	A		0.023	-0.006	-0.17	0.069		0.053152	0.08305	-0.207625	0.162778	-0.061	-0.02	0.063	-0.006	-0.411928	0.156134	-0.210947	-0.214269	0.028237	0.084711	0.14949	0.011627
FBgn0036927	CG7433	CG7433	A	A	A	A		-0.069	-0.084	0.145	-0.024		-0.023254	-0.018271	-0.121253	-0.111287	-0.096	-0.017	0.013	-0.236	0.107965	0.107965	0.014949	0.34881	-0.161117	0.101321	0.004983	-0.043186
FBgn0038106	CG7488	CG7488	A	A	A	A		-0.045	-0.087	-0.028	-0.076		0.0124575	0.001661	-0.323895	0.129558	-0.05	-0.0815	-0.0315	-0.1855	-0.103813	0.0838805	-0.138694	0.0456775	-0.197659	-0.056474	-0.051491	0.0008305
FBgn0030987	CG7502	CG7502	A	A	A	A		0.093	-0.051	-0.152	0.041		0.141185	0.111287	-0.059796	0.179388	0.037	-0.156	-0.173	0.09	-0.192676	0.044847	-0.031559	-0.426877	-0.03322	0.051491	0.043186	0.101321
FBgn0028529	CG7516	CG7516	X	X	X	X		0.917	0.976	0.929	0.766		0.926838	0.950092	0.916872	0.875347	0.905	1.056	1	0.944	1.13779	0.803924	0.960058	0.815551	0.84711	0.774026	0.705925	0.737484
FBgn0038108	CG7518	CG7518	A	A	A	A		-0.056	0.081	-0.03	-0.002		0.046508	-0.06644	-0.053152	-0.152812	0.163	0.05	0.007	0.103	0.039864	-0.129558	0.036542	-0.06644	0.28237	-0.08305	-0.023254	-0.186032
FBgn0038533	CG7523	CG7523	A	A	A	A		-0.149	-0.137	0.004	0.037		-0.161117	-0.117931	-0.239184	-0.079728	-0.101	-0.134	-0.164	-0.148	0.176066	-0.144507	0.014949	-0.031559	-0.13288	0.161117	0.129558	-0.008305
FBgn0035793	CG7546	CG7546	A	A	A	A		0.024	0.076	-0.05	0.057		0.039864	0.009966	0.013288	0.034881	0.113	0.083	0.023	0.083	-0.096338	-0.126236	0.081389	-0.058135	0.089694	0.01661	0.021593	0.09966
FBgn0039681	CG7582	CG7582	A	A	A	A		-0.091	-0.011	-0.09	-0.008		-0.081389	-0.048169	-0.107965	-0.127897	0.007	-0.003	0.03	-0.076	-0.167761	0.036542	-0.121253	-0.107965	0.09966	0	-0.107965	-0.023254
FBgn0037093	CG7597	CG7597	A	A	A	A		0.078	-0.035	0.005	0.072		0.073084	0.044847	0.004983	0.187693	-0.106	-0.075	0.053	-0.013	-0.227557	0.11627	0.059796	0.071423	0.156134	0.048169	0.01661	0.06644
FBgn0036137	CG7628	CG7628	A	A	A	A		-0.085	-0.025	0.171	-0.113		-0.369573	0.0722535	0.29898	-0.339674	-0.0705	0.0065	-0.094	0.059	-0.0240845	0.0988295	-0.081389	0.689315	-0.225896	-0.0855415	-0.104643	-0.036542
FBgn0038609	CG7671	CG7671	A	A	A	A		-0.067	-0.03	-0.133	-0.059		-0.079728	-0.08305	-0.076406	-0.029898	-0.078	0.013	-0.033	-0.02	-0.122914	-0.159456	0.001661	-0.252472	-0.111287	-0.063118	-0.048169	-0.013288
FBgn0038610	CG7675	CG7675	A	A	A	A		0.013	-0.024	-0.124	0.058		0.038203	-0.109626	-0.01661	0.141185	-0.101	-0.063	0.1	-0.033	-0.318912	0	0.039864	-0.217591	-0.139524	0.164439	0	0.207625
FBgn0038636	CG7698	CG7698	A	A	A	A		-0.074	-0.046	0.051	-0.055		-0.134541	-0.056474	-0.031559	-0.073084	-0.07	-0.056	-0.076	0.018	-0.096338	0.313929	-0.195998	0.184371	-0.423555	0.06644	0.06644	0.071423
FBgn0038639	CG7705	CG7705	A	A	A	A		-0.14	-0.045	0.023	0.082		-0.186032	-0.093016	-0.122914	-0.159456	-0.106	-0.041	0.033	-0.066	0.147829	-0.126236	0.126236	-0.056474	-0.039864	0.122914	0.078067	0.167761
FBgn0038545	CG7713	CG7713	X	X	X	U		0.75	0.837	1.039	0.448		0.707586	0.790636	0.634502	0.867042	0.93	0.89	0.824	0.704	1.12616	1.08962	0.910228	1.02982	0.176066	0.511588	0.561418	0.544808
FBgn0038545dup	CG7713dup	CG7713_dup	A	A	A	A		-0.061	-0.165	-0.098	-0.055		-0.134541	-0.021593	-0.03322	-0.053152	-0.292	-0.091	-0.051	-0.227	-0.127897	-0.117931	-0.284031	0.139524	-0.347149	0.152812	0.054813	-0.079728
FBgn0036686	CG7728	CG7728	A	A	A	A		0	0.081	0.001	-0.006		0.026576	0.064779	-0.043186	-0.048169	0.028	0.086	0.083	0.126	0.094677	-0.129558	0.117931	-0.078067	-0.089694	0.018271	0.001661	0.046508
FBgn0036509	CG7739	CG7739	A	A	A	A		0.026	0	-0.096	0.112		0.054813	0.011627	-0.119592	0.156134	-0.012	0.013	0.063	-0.063	-0.19932	-0.074745	0.024915	-0.13288	0.186032	0.247489	0.056474	-0.043186
FBgn0038564	CG7785	CG7785	A	A	A	A		-0.093	0.037	0.078	0.034		-0.089694	-0.104643	-0.091355	-0.088033	0.155	-0.036	-0.086	0.115	0.222574	-0.074745	0.200981	-0.034881	0.274065	-0.053152	0.122914	-0.209286
FBgn0039698	CG7789	CG7789	A	A	A	A		0.002	-0.1	-0.035	0.107		0.056474	0.08305	-0.229218	0.096338	-0.106	-0.12	-0.113	-0.06	-0.267421	0.275726	-0.239184	0.089694	-0.119592	0.1661	0.220913	0.159456
FBgn0036127	CG7828	CG7828	A	A	A	A		0.017	-0.223	0.032	0.025		-0.029898	-0.01661	0.106304	0.006644	-0.252	-0.06	-0.289	-0.289	-0.285692	0.411928	-0.289014	0.292336	-0.395318	0.395318	0.14949	-0.04983
FBgn0032015	CG7830	CG7830	X	X	X	X		0.829	0.971	0.946	0.681		0.742467	0.86372	0.908567	0.802263	0.924	1.01	1.007	0.944	1.07134	0.915211	0.853754	0.943448	0.519893	0.717552	0.788975	0.695959
FBgn0039697	CG7834	CG7834	A	A	A	A		0.065	0.006	0.105	0.105		0.0489995	0.061457	0.094677	0.056474	-0.0715	0.024	-0.0025	0.073	-0.054813	0.183541	-0.014949	0.306454	0.011627	0.0489995	0.205964	0.155304
FBgn0036502	CG7841	CG7841	A	A	A	A		0.006	-0.082	0.038	0.179		-0.09966	-0.006644	0.205964	-0.076406	0	-0.066	-0.206	-0.056	0.043186	0.34881	-0.262438	0.023254	0.202642	0.076406	-0.14949	0.584672
FBgn0036691	CG7842	CG7842	A	A	A	A		-0.012	-0.097	-0.014	-0.012		-0.006644	0.018271	-0.069762	0.011627	-0.254	-0.163	0.073	-0.043	-0.340505	0.393657	-0.172744	0.064779	0.068101	0.034881	-0.001661	-0.14949
FBgn0033062	CG7843	CG7843	A	A	A	A		0.007	-0.032	-0.018	-0.052		0.11627	-0.009966	-0.14949	0.069762	-0.053	-0.023	0.093	-0.143	0.136202	-0.096338	0.06644	-0.179388	-0.179388	0.009966	0.109626	-0.14949
FBgn0035229	CG7852	CG7852	A	A	A	A		-0.075	-0.149	-0.046	-0.062		-0.127897	-0.054813	0.004983	-0.121253	-0.139	-0.1	-0.176	-0.179	-0.01661	-0.076406	-0.1661	0.074745	-0.250811	-0.011627	-0.029898	0.044847
FBgn0026738	CG7857	CG7857	A	A	A	A		0.118	0.19	0.042	-0.024		0.177727	0.051491	0.127897	0.112948	0.173	0.196	0.126	0.264	0.003322	0.046508	0.101321	0.01661	0.109626	0.026576	-0.079728	-0.151151
FBgn0030653	CG7860	CG7860	A	A	A	A		-0.033	0.128	0.011	0.025		0.024915	-0.071423	-0.074745	-0.009966	0.13	0.146	0.07	0.166	-0.117931	0.229218	-0.08305	0.01661	0.04983	0.026576	0.064779	-0.041525
FBgn0033055	CG7861	CG7861	A	A	A	A		0.04	-0.199	-0.106	0.015		0.009966	0.009966	-0.079728	0.219252	-0.173	-0.189	-0.183	-0.252	-0.096338	-0.212608	-0.039864	-0.076406	0.031559	0.172744	-0.093016	-0.04983
FBgn0035233	CG7864	CG7864	A	A	A	A		-0.003	-0.127	0.077	0.064		0.107965	-0.079728	-0.154473	0.112948	-0.131	-0.085	-0.138	-0.153	-0.079728	0.059796	-0.06644	0.395318	0.009966	0.096338	0.063118	0.084711
FBgn0032012	CG7870	CG7870	X	X	X	A		0.907	0.76	0.944	0.373		0.822195	0.999922	0.960058	0.845449	0.713	0.767	0.92	0.641	1.07301	0.855415	0.783992	1.06304	0.466741	0.287353	0.466741	0.270743
FBgn0037549	CG7878	CG7878	A	A	A	A		0.107	-0.103	0.114	0.043		0.068101	0.078067	0.171083	0.109626	-0.118	-0.256	0.01	-0.046	0.104643	0.06644	0.084711	0.19932	0.071423	0.106304	-0.069762	0.063118
FBgn0037551	CG7891	CG7891	A	A	A	A		-0.001	0.057	-0.065	-0.048		-0.181049	0	0.06644	0.111287	0.1	0.083	0.022	0.022	-0.114609	-0.06644	-0.024915	-0.054813	0.088033	-0.102982	-0.137863	-0.038203
FBgn0039737	CG7920	CG7920	A	A	A	A		-0.004	0.027	-0.056	-0.045		-0.021593	-0.036542	0.046508	-0.004983	0.0645	0.0335	-0.055	0.0635	-0.031559	-0.136202	-0.004983	-0.04983	-0.227557	0.06644	-0.036542	0.018271
FBgn0027549	CG7927	CG7927	A	A	A	A		0.069	-0.037	0.002	0.063		0.096338	0.034881	0.01661	0.127897	-0.081	-0.11	0.023	0.02	0	-0.09966	-0.034881	0.142846	-0.039864	0.011627	0.31559	-0.036542
FBgn0039743	CG7946	CG7946	A	A	A	A		0.086	-0.009	-0.084	0.096		0.1661	0.064779	-0.023254	0.137863	-0.027	-0.05	-0.07	0.11	-0.121253	-0.018271	-0.038203	-0.159456	0.161117	0.06644	0.239184	-0.08305
FBgn0038115	CG7966	CG7966	A	A	A	A		0.003	0.06	-0.018	0.097		0.014949	0.024915	-0.011627	-0.014949	0.028	0.06	0.073	0.08	0.134541	-0.184371	0.1661	-0.187693	0.187693	0.08305	0.112948	0.004983
FBgn0035251	CG7967	CG7967	A	A	A	A		0.042	-0.133	0.165	-0.033		0.069762	-0.003322	0.172744	-0.069762	-0.199	-0.239	-0.056	-0.036	-0.189354	0.388674	0.009966	0.451792	-0.252472	0.122914	0.043186	-0.046508
FBgn0035253	CG7971	CG7971	A	A	A	A		0.101	0.106	0.094	0.049		0.130388	0.10049	0.03322	0.138693	0.1035	0.0695	0.0415	0.2095	0.093016	0.0855415	0.126236	0.0705925	0.157795	0.0041525	0.043186	-0.0091355
FBgn0038244	CG7987	CG7987	A	A	A	A		-0.073	-0.061	-0.038	-0.02		-0.009966	-0.043186	-0.136202	-0.101321	-0.106	-0.07	-0.013	-0.056	-0.04983	0.14949	-0.09966	-0.151151	0.159456	-0.038203	-0.044847	-0.156134
FBgn0038582	CG7988	CG7988	A	A	A	A		-0.068	-0.219	0.012	0.023		-0.088033	-0.006644	-0.093016	-0.084711	-0.218	-0.276	-0.113	-0.269	0.129558	0.14949	-0.285692	0.056474	0.038203	0.059796	0.094677	-0.09966
FBgn0035260	CG7991	CG7991	A	A	A	A		0.093	0.143	-0.079	-0.006		0.209286	0.097999	0.021593	0.044847	0.179	0.047	0.02	0.326	-0.038203	-0.034881	0.004983	-0.247489	0.053152	-0.039864	-0.054813	0.01661
FBgn0034117	CG7997	CG7997	A	A	A	A		-0.187	-0.021	0.119	-0.047		-0.358776	-0.192676	-0.102982	-0.093016	0.057	-0.022	-0.06	-0.058	0.245828	0.019932	-0.018271	0.227557	0.051491	-0.141185	-0.154473	0.054813
FBgn0035268	CG8001	CG8001	A	A	A	A		-0.017	-0.044	-0.164	0.022		-0.026576	-0.136202	0.019932	0.076406	-0.136	0.053	0.03	-0.123	-0.219252	-0.169422	-0.126236	-0.139524	-0.086372	-0.106304	0.046508	0.23254
FBgn0036096	CG8003	CG8003	A	A	A	A		0.005	-0.001	0.192	0.06		-0.013288	0.006644	-0.059796	0.086372	-0.007	0.007	0.03	-0.033	0.242506	0.136202	0.202642	0.186032	-0.073084	-0.053152	0.112948	0.252472
FBgn0036090	CG8009	CG8009	A	A	A	A		-0.168	-0.163	-0.076	0.276		-0.204303	-0.009966	-0.204303	-0.254133	-0.299	-0.161	-0.126	-0.065	-0.345488	0.084711	-0.094677	0.04983	0.071423	0.375386	0.176066	0.48169
FBgn0037602	CG8021	CG8021	A	A	A	A		-0.05	-0.121	-0.006	-0.079		-0.074745	0.014949	-0.205964	0.06644	-0.173	-0.113	-0.103	-0.096	-0.267421	0.297319	-0.068101	0.014949	-0.157795	-0.018271	-0.014949	-0.124575
FBgn0033393	CG8029	CG8029	A	A	A	A		0.082	-0.01	0.243	-0.041		0.04983	-0.006644	0.194337	0.091355	-0.007	-0.045	-0.071	0.085	0.421894	0.152812	0.172744	0.224235	-0.021593	0.003322	-0.008305	-0.136202
FBgn0037607	CG8036	CG8036	A	A	U	A		-0.048	0.033	0.478	0.107		-0.109626	0.019932	-0.04983	-0.053152	-0.123	0.023	0.06	0.17	0.31559	0.501622	0.372064	0.724196	0.079728	0.102982	0.141185	0.104643
FBgn0038597	CG8064	CG8064	A	A	A	A		-0.007	0.145	-0.056	-0.016		0.019932	-0.003322	-0.093016	0.048169	0.155	0.156	0.11	0.16	-0.111287	0.102982	-0.081389	-0.13288	-0.001661	0.013288	0.026576	-0.102982
FBgn0034002	CG8079	CG8079	A	A	A	A		0.128	-0.06	-0.36	-0.088		0.069762	0.09966	0.229218	0.112948	0	-0.09	-0.076	-0.073	-0.275726	-0.408606	-0.455114	-0.29898	-0.046508	-0.039864	0.13288	-0.39864
FBgn0033998	CG8092	CG8092	A	A	A	A		-0.036	-0.075	0.033	-0.012		-0.006644	0.086372	-0.209286	-0.013288	0.163	0.028	-0.568	0.077	0.102982	-0.119592	0.112948	0.036542	0.212608	-0.023254	0.013288	-0.252472
FBgn0027567	CG8108	CG8108	A	A	A	A		0.095	0.138	0.103	0.103		0.089694	0.11627	0.086372	0.086372	0.173	0.163	0.116	0.1	0.039864	0.19932	0.11627	0.056474	-0.009966	0.179388	0.129558	0.112948
FBgn0035825	CG8111	CG8111	A	A	A	A		-0.116	0.021	0.228	-0.162		-0.106304	-0.094677	-0.526537	0.264099	0.002	0.078	-0.051	0.053	0.240845	0.091355	-0.041525	0.621214	-0.541486	0.121253	0.179388	-0.405284
FBgn0037680	CG8121	CG8121	A	A	A	A		-0.046	-0.042	0	-0.097		-0.11627	-0.034881	-0.029898	-0.003322	-0.023	-0.027	-0.086	-0.033	0	0.019932	-0.097999	0.076406	-0.209286	-0.144507	-0.157795	0.124575
FBgn0037687	CG8132	CG8132	A	A	A	A		-0.042	-0.031	0.006	-0.137		-0.109626	0.026576	-0.06644	-0.01661	-0.031	0.013	-0.041	-0.066	-0.129558	0.03322	-0.073084	0.192676	-0.23254	-0.109626	-0.069762	-0.136202
FBgn0030671	CG8134	CG8134	A	A	A	A		0.019	-0.064	0.042	0.01		0.013288	0.039864	0.034881	-0.013288	-0.093	-0.007	-0.05	-0.106	0.244167	-0.074745	0.001661	-0.004983	-0.091355	0.076406	0.086372	-0.029898
FBgn0037619	CG8159	CG8159	A	A	A	A		-0.037	-0.097	0.022	0.013		-0.064779	-0.054813	0.059796	-0.089694	-0.017	-0.161	-0.113	-0.098	0.009966	0.078067	-0.096338	0.096338	0.021593	0.013288	0	0.018271
FBgn0030864	CG8173	CG8173	A	A	A	A		0.13	-0.046	0.031	0.062		0.186032	0.126236	-0.013288	0.222574	-0.09	-0.261	0.241	-0.073	0.039864	0.126236	-0.126236	0.08305	0.189354	-0.03322	0.079728	0.013288
FBgn0030674	CG8184	CG8184	A	A	A	A		-0.041	-0.019	-0.023	-0.093		-0.119592	-0.053152	0.04983	-0.039864	-0.076	0.01	-0.037	0.027	-0.023254	-0.225896	0.071423	0.084711	-0.237523	-0.044847	-0.039864	-0.048169
FBgn0030863	CG8188	CG8188	A	A	A	A		-0.093	-0.127	-0.165	-0.048		-0.239184	-0.039864	-0.006644	-0.086372	-0.163	-0.086	-0.09	-0.169	-0.491656	-0.162778	-0.205964	0.200981	-0.285692	0.275726	-0.043186	-0.139524
FBgn0034030	CG8192	CG8192	A	A	A	A		0.059	0.103	-0.046	-0.385		0.205964	0.076406	0.019932	-0.06644	0.179	0.076	0.063	0.093	0.079728	-0.235862	0.179388	-0.205964	-0.195998	-0.504944	-0.41525	-0.425216
FBgn0037709	CG8199	CG8199	A	A	A	A		-0.012	-0.049	-0.046	0.079		-0.029898	-0.029898	-0.041525	0.051491	-0.09	0.027	-0.027	-0.104	-0.134541	0.169422	-0.144507	-0.073084	0.031559	0.210947	0.063118	0.009966
FBgn0037622	CG8202	CG8202	A	A	A	A		-0.015	-0.088	-0.072	-0.093		-0.026576	-0.169422	0.162778	-0.028237	-0.056	-0.07	-0.081	-0.144	-0.413589	0.214269	-0.257455	0.169422	0.068101	-0.069762	-0.169422	-0.202642
FBgn0033359	CG8213	CG8213	A	A	A	A		0.049	-0.078	-0.061	-0.039		0.161117	0.021593	0.019932	-0.004983	-0.131	-0.04	0.043	-0.184	-0.262438	0.308946	-0.059796	-0.229218	-0.064779	0.059796	-0.029898	-0.119592
FBgn0037624	CG8223	CG8223	A	A	A	A		-0.048	0.02	0.151	-0.073		-0.08305	-0.004983	-0.054813	-0.048169	0.058	0.043	0.113	-0.133	-0.096338	0.303963	0.008305	0.388674	0.031559	-0.122914	-0.094677	-0.104643
FBgn0027607	CG8230	CG8230	A	A	A	A		0.006	-0.017	-0.098	-0.007		0.054813	-0.053152	0.041525	-0.018271	0.02	-0.013	-0.03	-0.046	-0.144507	-0.08305	-0.097999	-0.068101	0.054813	-0.107965	0.028237	-0.003322
FBgn0033897	CG8233	CG8233	A	A	A	A		-0.011	-0.174	-0.006	0.027		-0.003322	-0.023254	-0.119592	0.101321	-0.164	-0.286	-0.106	-0.139	-0.041525	0.026576	-0.079728	0.069762	-0.174405	0.254133	0.044847	-0.014949
FBgn0030683	CG8239	CG8239	A	A	A	A		-0.022	-0.153	-0.03	-0.057		-0.096338	0.023254	-0.031559	0.018271	-0.126	-0.286	-0.11	-0.09	-0.195998	0.252472	-0.172744	-0.004983	-0.1661	0.036542	-0.019932	-0.079728
FBgn0033348	CG8247	CG8247	A	A	A	A		-0.078	-0.048	0.204	-0.053		-0.08305	-0.074745	-0.091355	-0.064779	0.005	-0.03	-0.08	-0.086	0.3322	0.089694	0.086372	0.307285	-0.048169	-0.088033	-0.041525	-0.03322
FBgn0033342	CG8258	CG8258	A	A	A	A		0.04	-0.063	0.238	0.066		-0.001661	0.014949	0.142846	0.004983	-0.023	-0.076	-0.083	-0.07	-0.076406	0.413589	0.161117	0.451792	0.122914	0.086372	0.041525	0.013288
FBgn0030854	CG8289	CG8289	A	A	A	A		0.039	0.093	0.215	0.044		0.036542	0	0.054813	0.063118	0.146	0.093	0.053	0.08	0.230879	0.126236	0.287353	0.214269	0.247489	0.013288	0.041525	-0.127897
FBgn0034049	CG8291	CG8291	A	A	A	A		-0.034	-0.071	-0.149	-0.011		-0.0855415	0.0107965	-0.054813	-0.006644	-0.1195	-0.078	-0.015	-0.0695	-0.41525	0.243336	-0.236693	-0.186032	-0.186863	0.0157795	0.06644	0.0606265
FBgn0034142	CG8306	CG8306	A	A	A	A		0.044	-0.026	-0.115	0.064		0.102982	-0.038203	0.023254	0.086372	-0.017	-0.043	0.017	-0.061	-0.131219	0.001661	-0.234201	-0.094677	0.13288	0.112948	0.101321	-0.091355
FBgn0037720	CG8312	CG8312	A	A	A	A		-0.062	0.075	0.026	0.126		0.04983	-0.01661	-0.287353	0.004983	0.105	0.042	0.047	0.105	0.212608	-0.043186	0.018271	-0.08305	0.255794	0.061457	0.094677	0.091355
FBgn0034057	CG8314	CG8314	A	A	A	A		-0.018	0.059	-0.013	0.029		-0.046508	-0.041525	-0.029898	0.044847	0.086	0.045	-0.023	0.128	0.101321	-0.084711	0.076406	-0.144507	0.18271	-0.068101	-0.006644	0.009966
FBgn0034140	CG8317	CG8317	A	A	A	A		-0.024	0.027	-0.073	0.111		-0.073084	-0.093016	0.106304	-0.036542	-0.136	0.073	0.076	0.093	0.14949	-0.126236	-0.504944	0.189354	0.056474	0	0.159456	0.229218
FBgn0033906	CG8331	CG8331	A	A	A	A		0.029	-0.062	-0.038	-0.016		0.006644	-0.023254	0.04983	0.08305	-0.058	-0.076	-0.066	-0.048	-0.064779	-0.220913	-0.01661	0.14949	-0.267421	0.006644	0.021593	0.174405
FBgn0036913	CG8334	CG8334	A	A	A	A		-0.059	0.043	0.11	0.044		-0.129558	-0.073084	0.008305	-0.043186	0.047	0.093	0.013	0.017	0.058135	0.250811	-0.063118	0.195998	-0.004983	0.073084	0.053152	0.054813
FBgn0036020	CG8336	CG8336	A	A	A	A		-0.008	0.104	0.031	-0.078		-0.044847	-0.013288	0.008305	0.01661	0.068	0.156	0.08	0.113	0.152812	-0.051491	0.029898	-0.006644	-0.274065	0.053152	0.011627	-0.104643
FBgn0037634	CG8359	CG8359	A	A	A	A		-0.042	-0.373	-0.104	-0.072		-0.061457	-0.006644	-0.046508	-0.053152	-0.103	-0.36	-0.879	-0.149	0.084711	-0.240845	-0.044847	-0.21593	0.202642	-0.122914	-0.194337	-0.174405
FBgn0032001	CG8360	CG8360	X	X	U	U		0.82	0.832	0.676	0.44		0.820534	0.877008	0.700942	0.88033	0.821	0.824	0.824	0.857	0.385352	0.9966	0.485012	0.837144	0.242506	0.79728	0.441826	0.279048
FBgn0037638	CG8379	CG8379	A	A	A	A		-0.14	-0.173	-0.029	0.135		-0.195998	-0.04983	-0.146168	-0.169422	-0.203	-0.126	-0.146	-0.216	-0.186032	0.11627	-0.122914	0.076406	0.255794	-0.046508	0.056474	0.275726
FBgn0034062	CG8388	CG8388	A	A	A	A		-0.028	-0.2	0.012	-0.079		-0.006644	-0.073084	-0.06644	0.03322	-0.043	-0.518	-0.096	-0.143	-0.162778	0.14949	-0.162778	0.225896	-0.468402	0.063118	-0.029898	0.119592
FBgn0030850	CG8408	CG8408	A	A	A	A		0.012	-0.077	-0.035	0.094		-0.013288	0.06644	-0.056474	0.053152	-0.086	-0.103	-0.083	-0.036	0.013288	-0.089694	0.039864	-0.102982	0.079728	0.096338	0.079728	0.119592
FBgn0086676	CG8428	CG8428	A	A	A	A		-0.015	-0.295	0.064	0.121		-0.064779	-0.003322	0.122914	-0.114609	0.316	-0.905	-0.412	-0.178	0.312268	-0.04983	-0.01661	0.009966	-0.026576	-0.089694	0.109626	0.491656
FBgn0034087	CG8443	CG8443	A	A	A	A		-0.033	-0.009	0.02	-0.057		-0.04983	-0.01661	0.071423	-0.137863	0.06	0.033	-0.033	-0.096	0.053152	-0.018271	-0.003322	0.048169	-0.08305	-0.084711	-0.043186	-0.01661
FBgn0037671	CG8444	CG8444	A	A	U	A		-0.033	0.028	0.319	0.019		-0.028237	0.013288	-0.142846	0.026576	0.017	-0.036	0.03	0.1	0.352132	0.071423	0.220913	0.632841	0.064779	0.071423	0.008305	-0.069762
FBgn0034088	CG8445	CG8445	A	A	A	A		0.033	-0.159	-0.091	-0.08		0.122914	0.059796	-0.109626	0.059796	-0.379	-0.169	0.04	-0.129	-0.21593	0.126236	-0.059796	-0.21593	-0.122914	0.069762	0.029898	-0.295658
FBgn0031996	CG8460	CG8460	X	X	X	U		0.84	0.857	0.759	0.231		0.840466	0.823856	0.84711	0.84711	0.864	0.854	0.907	0.804	0.674366	0.6644	0.78067	0.916872	0.069762	0.518232	0.53152	-0.195998
FBgn0037747	CG8481	CG8481	A	A	A	A		0.051	0.049	-0.03	-0.265		-0.031559	0.093016	0.131219	0.009966	-0.017	0.037	0.14	0.035	0.068101	-0.019932	0.051491	-0.219252	-0.225896	-0.31559	-0.29898	-0.217591
FBgn0033915	CG8485	CG8485	A	A	A	A		-0.029	0.067	0.031	-0.013		-0.046508	-0.008305	0.028237	-0.088033	0.04	0.146	0.01	0.073	0	0.097999	-0.019932	0.044847	0.019932	-0.078067	-0.061457	0.06644
FBgn0031992	CG8498	CG8498	A	A	A	A		-0.048	0.021	0.235	-0.132		-0.102982	0.006644	-0.053152	-0.043186	0.04	-0.04	0.047	0.037	0.322234	0.089694	0.023254	0.504944	-0.169422	0.039864	0.08305	-0.48169
FBgn0037756	CG8507	CG8507	A	A	A	A		-0.055	-0.07	0.155	-0.053		-0.028237	-0.013288	-0.194337	0.01661	-0.046	-0.04	-0.017	-0.176	0.242506	-0.019932	0.136202	0.262438	-0.031559	-0.119592	-0.018271	-0.043186
FBgn0037757	CG8516	CG8516	A	A	A	A		-0.011	-0.204	0.106	0.012		-0.089694	0.003322	0.036542	0.006644	-0.053	-0.199	-0.329	-0.236	0.119592	0.19932	-0.142846	0.24915	0.069762	-0.04983	0.03322	-0.003322
FBgn0033918	CG8531	CG8531	A	A	A	A		0.097	-0.013	-0.027	-0.011		0.086372	0.126236	0.079728	0.096338	-0.02	0.03	-0.03	-0.03	-0.029898	-0.139524	0.119592	-0.056474	-0.14949	0.046508	0.076406	-0.01661
FBgn0033741	CG8545	CG8545	A	A	U	A		-0.009	-0.123	0.183	-0.013		-0.06644	-0.043186	0.159456	-0.086372	-0.365	0.047	-0.098	-0.076	-0.122914	0.475046	-0.156134	0.534842	-0.076406	-0.073084	-0.013288	0.109626
FBgn0033919	CG8547	CG8547	A	A	A	A		-0.144	-0.082	-0.007	-0.11		-0.159456	-0.111287	-0.117931	-0.186032	-0.1	-0.105	0.05	-0.174	-0.171083	0.024915	0.029898	0.086372	-0.227557	-0.101321	-0.137863	0.028237
FBgn0030842	CG8557	CG8557	A	A	A	A		0.034	-0.041	-0.132	0.049		0.024915	0.064779	-0.023254	0.068101	-0.11	-0.046	0.11	-0.119	-0.475046	0.23254	-0.1661	-0.117931	-0.119592	0.064779	-0.001661	0.252472
FBgn0030699	CG8578	CG8578	A	A	A	A		0.016	0.034	0.163	-0.014		-0.044847	-0.014949	0.129558	-0.004983	0.003	-0.013	0.086	0.06	0.054813	0.279048	-0.051491	0.368742	-0.021593	0.086372	-0.069762	-0.051491
FBgn0033921	CG8589	CG8589	A	A	A	A		-0.09	-0.191	-0.064	0.078		-0.14949	-0.129558	0.093016	-0.172744	-0.344	-0.017	-0.053	-0.349	-0.156134	0.08305	-0.38203	0.19932	0.239184	0.222574	0.129558	-0.279048
FBgn0035765	CG8600	CG8600	A	A	A	A		0.002	-0.156	-0.155	-0.099		0.036542	-0.026576	-0.209286	0.205964	-0.316	-0.236	0.033	-0.103	-0.259116	-0.272404	-0.04983	-0.039864	-0.435182	-0.112948	-0.026576	0.179388
FBgn0035763	CG8602	CG8602	U	U	X	U		0.671	0.274	0.791	0.644		0.729179	0.626197	0.456775	0.873686	0.558	0.108	-0.043	0.472	0.862059	0.443487	0.765721	1.09128	0.749111	0.592977	1.00491	0.227557
FBgn0035760	CG8607	CG8607	A	A	A	A		-0.013	0.025	-0.04	-0.01		-0.0124575	0.036542	-0.0107965	-0.064779	0.147	0.0555	-0.133	0.0285	-0.0539825	-0.0323895	-0.028237	-0.0473385	0.053152	0.009966	0.102152	-0.206794
FBgn0033925	CG8617	CG8617	A	A	A	A		0.05	0.165	-0.029	-0.027		0.079728	0.023254	-0.073084	0.169422	0.116	0.1	0.206	0.239	-0.003322	-0.053152	0.086372	-0.146168	-0.554774	0.122914	0.179388	0.142846
FBgn0033317	CG8635	CG8635	A	A	A	A		0.064	0.071	-0.02	0.018		0.107965	0.013288	0.076406	0.058135	0.111	0.086	0.07	0.017	-0.003322	-0.046508	0.122914	-0.151151	0.093016	-0.006644	0.034881	-0.04983
FBgn0029629	CG8636	CG8636	A	A	A	A		0.02	-0.04	0.105	0.009		0.004983	0.014949	-0.011627	0.071423	-0.071	-0.066	-0.046	0.023	0.056474	-0.039864	0.139524	0.26576	-0.137863	0.089694	0.122914	-0.039864
FBgn0031988	CG8668	CG8668	X	X	X	X		0.918	1.009	0.802	0.88		0.96338	0.910228	0.906906	0.890296	1.073	1.073	0.88	1.01	0.940126	0.787314	0.79728	0.684332	1.02982	0.820534	0.820534	0.850432
FBgn0026577	CG8677	CG8677	X	X	X	X		0.941	0.945	0.805	0.762		0.952584	0.907737	0.975838	0.926838	0.918	0.9635	0.9385	0.96	0.626197	0.960058	0.74745	0.886974	0.739976	0.823856	0.785653	0.700111
FBgn0032935	CG8678	CG8678	X	X	X	X		0.851	0.84	0.798	0.689		0.788975	0.837144	0.815551	0.961719	0.814	0.874	0.777	0.894	0.646129	0.97999	0.685993	0.88033	0.51491	0.774026	0.687654	0.779009
FBgn0031684	CG8680	CG8680	X	X	X	X		0.89	0.768	0.794	0.786		0.850432	0.853754	0.86372	0.993278	0.748	0.811	0.654	0.857	0.777348	0.68101	1.04311	0.674366	0.704264	0.770704	0.754094	0.916872
FBgn0031985	CG8683	CG8683	X	X	X	X		0.884	0.945	0.864	0.849		0.817212	0.86372	1.01487	0.842127	0.917	0.98	0.91	0.974	0.891957	0.740806	0.96338	0.860398	0.669383	0.842127	0.941787	0.943448
FBgn0033272	CG8707	CG8707	A	A	A	A		-0.029	0.014	0.035	-0.074		-0.01661	-0.104643	-0.111287	0.11627	0.06	0.06	-0.043	-0.02	0.084711	0.074745	-0.056474	0.038203	-0.028237	0.048169	-0.176066	-0.139524
FBgn0033269	CG8709	CG8709	A	A	A	A		-0.062	0.029	0.081	-0.054		-0.091355	-0.069762	-0.06644	-0.019932	0.09	0.076	-0.023	-0.026	0.227557	-0.091355	-0.011627	0.19932	0.06644	-0.124575	-0.109626	-0.048169
FBgn0033235	CG8728	CG8728	A	A	A	A		-0.073	0.08	-0.054	-0.047		-0.043186	-0.04983	-0.074745	-0.122914	0.113	0.073	0.037	0.097	0.01661	-0.156134	-0.048169	-0.026576	-0.129558	-0.004983	0.071423	-0.124575
FBgn0033309	CG8735	CG8735	A	A	A	A		-0.026	0.044	-0.089	-0.111		0.001661	-0.036542	-0.091355	0.023254	0.032	0.07	0.013	0.06	-0.134541	-0.051491	0.004983	-0.174405	0.039864	-0.059796	-0.008305	-0.416911
FBgn0027585	CG8740	CG8740	A	A	A	A		-0.087	-0.002	-0.193	-0.04		0	-0.003322	-0.289014	-0.056474	-0.003	0	-0.023	0.017	-0.318912	-0.019932	-0.189354	-0.242506	-0.179388	0.026576	-0.056474	0.04983
FBgn0033769	CG8768	CG8768	A	A	A	U		0.2	-0.302	0.155	0.154		0.240845	0.292336	0.144507	0.122914	0.173	-0.855	-0.522	-0.005	0.073084	0.26576	0.086372	0.195998	0.649451	0.152812	0.280709	-0.466741
FBgn0033764	CG8776	CG8776	A	A	A	A		-0.042	-0.091	-0.056	0.041		-0.01661	-0.093016	-0.046508	-0.009966	-0.183	-0.179	0.023	-0.023	0.139524	-0.342166	0.18271	-0.205964	0.245828	0.003322	-0.079728	-0.006644
FBgn0033761	CG8778	CG8778	A	A	A	A		0.034	0.207	-0.022	0.045		0.021593	-0.023254	0.08305	0.054813	0.244	0.229	0.136	0.219	0.157795	-0.127897	0.091355	-0.209286	0.146168	-0.028237	0.039864	0.021593
FBgn0036897	CG8786	CG8786	A	A	A	A		0.064	0.09	0.081	0.1		0.089694	0.063118	0.019932	0.08305	0.163	0.093	-0.02	0.123	0.162778	-0.039864	0.129558	0.073084	0.252472	0.08305	-0.013288	0.076406
FBgn0036892	CG8798	CG8798	A	A	A	A		-0.032	-0.06	-0.005	-0.318		-0.024915	-0.013288	-0.008305	-0.079728	-0.148	-0.073	0.106	-0.126	-0.244167	0.297319	-0.097999	0.024915	-0.401962	-0.089694	-0.262438	-0.518232
FBgn0028473	CG8801	CG8801	A	A	U	A		-0.067	-0.064	0.257	-0.699		-0.043186	-0.08305	-0.205964	0.063118	-0.123	-0.106	0.037	-0.065	0.126236	0.152812	0.009966	0.740806	-0.783992	-0.501622	-0.803924	-0.705925
FBgn0033754	CG8816	CG8816	A	A	A	A		-0.038	-0.14	-0.026	-0.001		-0.14949	-0.04983	-0.086372	0.13288	-0.073	-0.183	-0.09	-0.212	-0.212608	0.252472	-0.086372	-0.056474	-0.076406	0.162778	-0.029898	-0.059796
FBgn0033751	CG8818	CG8818	A	A	A	A		0.006	-0.054	-0.018	-0.677		-0.059796	0.119592	-0.044847	0.009966	-0.06	-0.129	-0.088	0.063	-0.207625	0.293997	-0.093016	-0.06644	-0.857076	-0.488334	-0.783992	-0.579689
FBgn0033737	CG8831	CG8831	A	A	A	A		-0.098	-0.097	0.113	0.008		-0.009966	-0.028237	-0.217591	-0.134541	-0.071	-0.043	-0.088	-0.184	0.141185	0.186032	-0.003322	0.126236	0.001661	-0.071423	0.073084	0.029898
FBgn0033702	CG8854	CG8854	A	A	A	A		-0.078	-0.001	-0.149	-0.086		-0.179388	-0.079728	0.039864	-0.093016	-0.1	-0.053	0.047	0.103	-0.534842	0.176066	-0.096338	-0.142846	-0.1661	-0.053152	-0.069762	-0.053152
FBgn0038145	CG8863	CG8863	A	A	A	A		0.096	0.094	0.161	0.011		0.146998	0.0340505	0.0058135	0.196829	0.063	0.1	0.0395	0.175	0.089694	-0.0107965	0.209286	0.354623	0.152812	0.0224235	0.0406945	-0.171914
FBgn0027504	CG8878	CG8878	A	A	A	A		0.039	-0.013	-0.157	0.011		0.031559	0.079728	0.013288	0.03322	-0.085	0.05	-0.007	-0.011	-0.461758	0.096338	-0.181049	-0.08305	0.054813	0.036542	-0.024915	-0.023254
FBgn0033675	CG8889	CG8889	A	A	A	A		-0.07	0.032	-0.029	-0.037		-0.08305	-0.053152	-0.06644	-0.076406	0.12	0.033	0.027	-0.053	-0.259116	0.18271	-0.059796	0.019932	-0.006644	-0.043186	-0.13288	0.036542
FBgn0027529	CG8920	CG8920	A	A	A	A		-0.074	-0.211	0.058	-0.031		-0.13288	-0.018271	0.036542	-0.181049	-0.367	-0.179	-0.163	-0.133	-0.174405	0.383691	-0.224235	0.245828	-0.058135	-0.061457	0.028237	-0.03322
FBgn0038405	CG8927	CG8927	A	A	A	A		0.03	0.011	-0.161	0.104		0.054813	0.068101	-0.064779	0.063118	-0.015	-0.017	-0.043	0.118	-0.433521	0.227557	0.131219	-0.568062	0.152812	0.122914	0.06644	0.073084
FBgn0034504	CG8929	CG8929	A	A	A	A		0.051	0.087	0.002	0.15		0.101321	0.026576	0.018271	0.059796	0.108	0.083	0.066	0.09	-0.036542	-0.026576	0.063118	0.009966	0.284031	0.048169	0.131219	0.136202
FBgn0030717	CG8931	CG8931	A	A	A	A		-0.011	0.049	0.066	-0.022		-0.079728	0.006644	0	0.028237	0.12	0.073	-0.04	0.043	0.039864	-0.051491	0.026576	0.250811	-0.152812	-0.093016	-0.078067	0.237523
FBgn0030680	CG8944	CG8944	A	A	A	A		0.006	-0.011	-0.056	-0.107		0.142846	-0.041525	-0.121253	0.043186	0.106	-0.139	0.047	-0.058	-0.250811	0.091355	-0.036542	-0.029898	-0.275726	-0.029898	-0.031559	-0.089694
FBgn0030812	CG8949	CG8949	A	A	A	A		-0.087	-0.138	0.137	-0.087		-0.137863	-0.06644	-0.026576	-0.117931	-0.083	-0.189	-0.113	-0.166	0.119592	0.048169	0.114609	0.26576	-0.184371	-0.114609	0.008305	-0.056474
FBgn0034181	CG8963	CG8963	A	A	A	A		0.071	0.07	0.139	0.038		0.03322	0.054813	0.043186	0.154473	-0.007	0.047	0.07	0.17	0.202642	-0.177727	0.247489	0.28237	0.1661	0.124575	0	-0.139524
FBgn0030693	CG8974	CG8974	A	A	A	A		0.166	0.032	-0.027	-0.054		0.210947	0.091355	0.094677	0.26576	0.047	0.052	0.03	-0.001	0.079728	-0.187693	0.1661	-0.164439	0.039864	-0.06644	-0.064779	-0.124575
FBgn0033669	CG8979	CG8979	X	X	X	U		0.879	0.905	0.855	0.498		0.895279	0.873686	0.803924	0.943448	0.867	0.95	0.874	0.93	0.788975	0.803924	0.852093	0.975007	0.612909	0.420233	0.574706	0.385352
FBgn0034176	CG9000	CG9000	A	A	A	A		-0.122	-0.096	0.066	0.066		-0.089694	-0.146168	-0.262438	0.009966	-0.226	-0.04	-0.093	-0.025	-0.139524	0.269082	-0.18271	0.318912	0.039864	0.079728	0.073084	0.069762
FBgn0033638	CG9005	CG9005	A	A	A	A		-0.025	0.014	0.066	0.02		-0.038203	0.038203	-0.039864	-0.059796	-0.058	0.058	-0.007	0.062	0.202642	0.08305	0.171083	-0.194337	0.109626	-0.014949	0.004983	-0.021593
FBgn0036398	CG9007	CG9007	A	A	A	A		0.045	0.093	-0.093	0.044		0.094677	-0.068101	0.089694	0.064779	0.158	0.093	0.007	0.113	-0.137863	-0.071423	-0.1661	0.003322	0.142846	0.004983	0.122914	-0.094677
FBgn0035318	CG9018	CG9018	A	A	A	A		0.081	0.016	-0.045	0.064		0.1661	0.0722535	-0.0240845	0.110457	0.02	0.049	-0.014	0.0085	-0.212608	-0.028237	-0.061457	0.123744	0.0357115	-0.0024915	0.112948	0.107965
FBgn0040931	CG9034	CG9034	A	A	A	A		-0.047	-0.087	-0.061	-0.023		-0.146168	-0.08305	0.013288	0.026576	-0.1	-0.136	-0.063	-0.05	-0.325556	0.401962	-0.09966	-0.222574	-0.029898	-0.169422	0.006644	0.09966
FBgn0031752	CG9044	CG9044	X	X	X	X		0.862	0.939	1.021	0.889		0.840466	0.870364	0.910228	0.827178	0.973	0.99	0.894	0.9	1.17599	0.787314	1.10623	1.01321	0.8305	0.923516	0.900262	0.903584
FBgn0030702	CG9056	CG9056	A	A	A	A		0.026	-0.038	0.022	-0.044		0.043186	0.053152	0.156134	-0.147829	-0.0995	-0.1245	-0.038	0.1085	-0.177727	0.162778	-0.091355	0.195998	-0.107965	0.009966	0.048169	-0.126236
FBgn0033607	CG9062	CG9062	A	A	A	A		-0.135	-0.045	0.052	-0.084		-0.176066	-0.059796	-0.212608	-0.093016	-0.053	-0.073	0.04	-0.093	0.006644	0.262438	-0.089694	0.029898	-0.106304	-0.056474	-0.089694	-0.08305
FBgn0030703	CG9066	CG9066	A	A	A	A		0.035	0.074	-0.03	-0.06		0.009966	0.096338	-0.029898	0.063118	-0.086	0.12	0.047	0.213	-0.019932	-0.335522	0.1661	0.069762	-0.372064	0.036542	-0.029898	0.126236
FBgn0033605	CG9067	CG9067	A	A	A	A		-0.08	-0.11	-0.026	0.025		-0.086372	-0.068101	-0.202642	0.038203	-0.013	-0.163	-0.033	-0.229	-0.081389	0.204303	-0.119592	-0.106304	-0.069762	-0.026576	0.009966	0.186032
FBgn0030809	CG9086	CG9086	A	A	A	A		0.04	0.005	0.061	0.091		0.03322	0.04983	0.039864	0.036542	0.023	-0.05	-0.06	0.106	0.026576	-0.019932	0.059796	0.179388	0.195998	0.289014	0.36542	-0.485012
FBgn0030800	CG9104	CG9104	A	A	A	A		-0.059	-0.016	-0.441	-0.049		-0.044847	-0.061457	-0.117931	-0.013288	0.035	-0.043	-0.037	-0.02	-0.518232	-0.3322	-0.345488	-0.569723	0.093016	0.018271	-0.084711	-0.222574
FBgn0035189	CG9119	CG9119	A	A	A	A		0.051	-0.136	0.022	0.003		0.0224235	0.013288	0.136202	0.0323895	-0.3055	-0.0335	-0.1715	-0.0315	0.009966	-0.0589655	0.0506605	0.088033	-0.0822195	-0.023254	0.0573045	0.061457
FBgn0035199	CG9134	CG9134	A	A	A	A		-0.016	-0.088	-0.039	-0.083		-0.0373725	-0.048169	0.106304	-0.086372	-0.0705	-0.048	-0.093	-0.141	-0.04983	0.0406945	-0.104643	-0.0406945	-0.112948	-0.06644	-0.163608	0.009966
FBgn0031769	CG9135	CG9135	X	X	X	X		0.822	0.932	0.959	0.773		0.782331	0.820534	0.875347	0.808907	0.972	0.93	0.943	0.884	1.00823	0.89694	0.893618	1.03812	0.745789	0.79728	0.78067	0.767382
FBgn0031771	CG9140	CG9140	X	X	U	X		0.883	0.739	0.541	0.777		0.878669	0.931821	0.833822	0.886974	0.674	0.625	0.734	0.924	0.574706	0.685993	0.347149	0.554774	0.602943	0.875347	0.873686	0.755755
FBgn0030634	CG9164	CG9164	A	A	A	A		0.034	-0.066	-0.012	-0.067		-0.013288	0.023254	0.212608	-0.086372	-0.04	-0.02	-0.037	-0.166	-0.13288	0.292336	-0.202642	-0.006644	0.019932	0.006644	-0.129558	-0.1661
FBgn0035206	CG9186	CG9186	A	A	A	A		-0.05	-0.07	-0.049	-0.051		-0.189354	0.018271	0.038203	-0.068101	-0.178	-0.096	-0.1	0.093	-0.234201	0.272404	-0.191015	-0.044847	-0.059796	-0.09966	-0.134541	0.091355
FBgn0030726	CG9216	CG9216	A	A	A	A		0.051	0.033	-0.008	-0.123		0.09966	0.026576	0.03322	0.043186	0.08	0.086	-0.03	-0.003	-0.212608	0.129558	0.003322	0.046508	-0.063118	-0.019932	0.069762	-0.478368
FBgn0031782	CG9226	CG9226	A	A	A	A		-0.138	-0.115	0.012	-0.079		-0.124575	-0.119592	-0.192676	-0.11627	-0.183	-0.146	-0.032	-0.098	0.079728	-0.174405	0.081389	0.063118	-0.029898	-0.069762	-0.159456	-0.058135
FBgn0036887	CG9231	CG9231	A	A	A	A		-0.037	-0.055	-0.003	-0.176		0.039864	-0.109626	0.026576	-0.106304	-0.013	0	-0.096	-0.109	0.013288	-0.046508	-0.06644	0.086372	-0.3322	-0.192676	-0.162778	-0.01661
FBgn0031845	CG9232	CG9232	A	A	A	A		-0.009	0.018	0.068	0.049		0.03322	-0.026576	-0.097999	0.056474	0.047	-0.03	-0.07	0.126	0.220913	-0.127897	0.210947	-0.03322	0.267421	-0.079728	0.081389	-0.074745
FBgn0034558	CG9236	CG9236	X	X	X	X		0.928	1.02	0.874	0.783		1.0265	0.94677	0.79728	0.940126	1.06	1.065	1.003	0.95	0.867042	0.933482	0.717552	0.976668	0.591316	0.96338	0.704264	0.873686
FBgn0036428	CG9238	CG9238	A	A	A	A		-0.031	0.022	0.055	-0.046		-0.018271	0.061457	-0.084711	-0.081389	0.076	0.075	-0.086	0.023	0.073084	-0.23254	0.147829	0.230879	0.021593	-0.156134	-0.079728	0.029898
FBgn0032925	CG9246	CG9246	X	X	X	A		0.913	0.929	0.886	0.211		0.931821	0.908567	0.875347	0.935143	0.98	1.073	0.784	0.877	0.96338	0.81389	0.961719	0.805585	0.391996	0.18271	0.112948	0.154473
FBgn0032924	CG9247	CG9247	A	A	A	A		-0.086	-0.117	-0.173	0.19		-0.073084	-0.102982	-0.169422	0	-0.013	-0.166	-0.216	-0.073	-0.358776	-0.102982	-0.358776	0.129558	0.109626	0.219252	0.388674	0.043186
FBgn0032919	CG9253	CG9253	X	X	X	X		0.869	0.889	0.888	0.762		0.91355	0.795619	0.858737	0.908567	0.919	0.831	0.957	0.847	0.901923	0.792297	0.926838	0.93016	0.561418	0.875347	0.88033	0.732501
FBgn0032910	CG9265	CG9265	X	X	X	X		0.818	0.861	0.967	0.63		0.790636	0.815551	0.91355	0.752433	0.925	0.877	0.894	0.748	0.943448	0.877008	0.843788	1.20256	0.641146	0.639485	0.58135	0.659417
FBgn0032524	CG9267	CG9267	X	X	X	X		0.884	0.837	0.98	0.772		0.873686	0.900262	0.825517	0.938465	0.869	0.847	0.801	0.831	1.11785	0.787314	1.07965	0.935143	0.770704	0.855415	0.79728	0.6644
FBgn0030672	CG9281	CG9281	A	A	A	A		-0.052	-0.002	0.121	-0.003		-0.171083	0.0124575	0.0240845	-0.073084	0.0865	-0.1275	-0.1265	0.158	0.181049	-0.186863	0.135371	0.352963	0.0174405	0.09966	0.131219	-0.261607
FBgn0032060	CG9298	CG9298	X	X	X	X		0.896	0.866	0.811	0.73		0.900262	0.886974	0.973346	0.823856	0.867	0.907	0.827	0.861	0.627858	0.97999	0.777348	0.860398	0.541486	0.94677	0.820534	0.609587
FBgn0032514	CG9302	CG9302	X	X	X	X		0.804	1.015	0.936	0.699		0.840466	0.759077	0.774026	0.840466	0.9	0.967	1.173	1.02	1.12782	0.775687	0.931821	0.906906	0.712569	0.752433	0.621214	0.710908
FBgn0032512	CG9305	CG9305	X	X	X	U		0.934	0.844	0.924	0.468		0.910228	0.960058	0.943448	0.923516	0.96	0.86	0.907	0.648	0.93016	0.777348	0.936804	1.04975	0.186032	0.654434	0.637824	0.395318
FBgn0032511	CG9306	CG9306	X	U	U	X		0.87	0.527	0.482	0.733		0.867042	0.900262	0.720874	0.989956	0.51	0.439	0.593	0.567	0.169422	0.867042	0.53152	0.360437	0.51491	0.838805	0.785653	0.790636
FBgn0036448	CG9311	CG9311	A	A	A	A		-0.006	-0.051	-0.054	-0.071		0.023254	-0.111287	-0.048169	0.112948	-0.0995	-0.063	-0.044	0.002	-0.112948	-0.004983	-0.0174405	-0.0788975	-0.0406945	-0.03322	-0.0656095	-0.145338
FBgn0032879	CG9317	CG9317	X	X	X	X		0.77	0.76	0.951	0.827		0.76406	0.823856	0.690976	0.800602	0.744	0.834	0.714	0.748	0.767382	1.14277	0.64779	1.24575	0.508266	0.940126	0.890296	0.970024
FBgn0036888	CG9330	CG9330	A	A	A	A		-0.011	-0.094	-0.056	-0.258		-0.089694	0.101321	-0.08305	0.026576	-0.166	-0.096	-0.007	-0.106	-0.509927	-0.006644	-0.059796	0.352132	-0.524876	-0.14949	-0.187693	-0.169422
FBgn0032897	CG9336	CG9336	X	A	X	U		0.965	0.133	0.772	0.134		1.07965	0.86372	0.800602	1.11619	0.449	-0.023	-0.316	0.422	0.916872	0.518232	0.641146	1.01321	0.641146	0.11627	0.700942	-0.923516
FBgn0034564	CG9344	CG9344	A	A	A	U		0.254	-0.481	-0.345	0.137		0.225896	-0.046508	0.418572	0.418572	-0.116	-0.379	-0.48	-0.948	-0.36542	-0.850432	-0.504944	0.342166	0.207625	0.586333	-0.410267	0.1661
FBgn0037715	CG9399	CG9399	A	A	A	A		0.022	-0.008	0.04	0.071		-0.03322	0.056474	0.036542	0.029898	-0.007	-0.11	-0.053	0.14	-0.043186	0.179388	-0.102982	0.126236	0.026576	-0.006644	0.076406	0.189354
FBgn0030569	CG9411	CG9411	A	A	A	A		-0.192	0.013	-0.303	-0.149		-0.229218	-0.139524	-0.292336	-0.106304	0.093	0	-0.02	-0.02	-0.31559	-0.18271	-0.176066	-0.538164	-0.372064	-0.142846	-0.169422	0.089694
FBgn0034438	CG9416	CG9416	A	A	A	A		-0.174	-0.111	0.02	-0.166		-0.126236	-0.179388	-0.162778	-0.229218	-0.12	-0.003	-0.133	-0.186	0.172744	-0.08305	0.03322	-0.043186	-0.96338	-0.089694	0.04983	0.338844
FBgn0036451	CG9425	CG9425	A	A	A	A		-0.04	-0.012	-0.005	-0.064		0.013288	-0.028237	-0.156134	0.011627	-0.023	-0.04	0.007	0.007	-0.023254	0.01661	-0.008305	-0.004983	-0.028237	0.029898	-0.139524	-0.11627
FBgn0033101	CG9436	CG9436	A	A	A	A		-0.005	0.013	0.073	0.042		-0.018271	-0.039864	-0.036542	0.073084	0.095	-0.05	-0.04	0.047	0.229218	-0.187693	0.200981	0.048169	-0.159456	0.142846	0.063118	0.122914
FBgn0032078	CG9520	CG9520	A	A	A	A		-0.075	-0.014	-0.09	0.015		-0.114609	-0.079728	-0.024915	-0.081389	0.055	0.002	-0.055	-0.056	-0.169422	-0.058135	-0.074745	-0.058135	-0.089694	0.024915	0.074745	0.04983
FBgn0031086	CG9571	CG9571	A	A	A	A		0.093	0.158	-0.208	0.106		0.29898	-0.023254	-0.252472	0.34881	0.093	0.16	0.276	0.101	-0.607926	0.287353	-0.312268	-0.19932	0.337183	0.139524	0.142846	-0.194337
FBgn0031091	CG9576	CG9576	A	A	A	A		-0.015	0.011	0.025	0.047		0.031559	0.036542	-0.11627	-0.013288	0.169	0.007	-0.183	0.05	0.191015	-0.141185	0.117931	-0.068101	0.152812	0.048169	0.06644	-0.081389
FBgn0031094	CG9578	CG9578	A	A	A	A		-0.08	-0.056	-0.034	-0.044		-0.061457	-0.112948	-0.064779	-0.081389	-0.027	-0.05	-0.053	-0.093	-0.127897	0.058135	-0.088033	0.019932	-0.059796	-0.09966	-0.046508	0.028237
FBgn0032101	CG9586	CG9586	X	X	X	X		1.075	0.981	0.937	0.806		1.14277	1.02982	1.02318	1.10623	0.804	1.229	0.814	1.076	1.0564	0.86372	1.0564	0.770704	0.734162	0.737484	0.877008	0.877008
FBgn0031832	CG9596	CG9596	X	X	X	U		0.988	0.827	0.993	0.37		0.993278	0.93016	1.08131	0.948431	0.89	0.731	0.847	0.841	0.991617	0.891957	1.00158	1.08629	0.685993	0.401962	0.307285	0.086372
FBgn0037578	CG9601	CG9601	A	A	A	A		-0.119	-0.098	0.078	-0.034		-0.126236	-0.112948	-0.179388	-0.056474	-0.04	-0.041	-0.153	-0.156	0.24915	-0.073084	0.026576	0.109626	0.156134	-0.08305	-0.089694	-0.119592
FBgn0040529	CG9603	CG9603	A	A	A	A		0.002	0.076	0.115	0.081		-0.009966	-0.019932	0.023254	0.013288	0.123	0.086	-0.007	0.1	0.179388	0.013288	0.205964	0.059796	0.189354	-0.076406	0.039864	0.169422
FBgn0037568	CG9617	CG9617	A	A	A	A		0.066	0.064	0.076	0.049		0.01661	0.09966	0.11627	0.03322	0.15	0.07	-0.017	0.053	0.131219	-0.154473	0.230879	0.094677	0.136202	0.122914	0.242506	-0.307285
FBgn0037565	CG9626	CG9626	A	A	A	A		0.031	0.033	-0.124	-0.012		0.152812	0.026576	-0.09966	0.044847	0.01	0	-0.035	0.156	-0.230879	0.068101	-0.104643	-0.227557	0.097999	-0.041525	0.053152	-0.157795
FBgn0034184	CG9646	CG9646	A	A	A	A		-0.1	-0.036	-0.029	-0.027		-0.191015	-0.013288	-0.06644	-0.127897	-0.066	0.057	-0.04	-0.093	-0.295658	0.187693	-0.031559	0.023254	-0.225896	-0.039864	0.011627	0.146168
FBgn0029939	CG9650	CG9650	A	A	A	A		0.012	-0.029	-0.096	0.067		-0.063118	-0.019932	-0.006644	0.136202	-0.003	-0.007	-0.01	-0.096	-0.212608	0.239184	-0.229218	-0.18271	-0.136202	0.219252	0.119592	0.06644
FBgn0031529	CG9662	CG9662	X	X	X	X		0.907	1.004	0.978	0.649		0.916872	0.953414	0.943448	0.81389	1.017	1.05	0.92	1.03	0.960058	0.986634	1.03979	0.926838	0.485012	0.810568	0.71423	0.587994
FBgn0036856	CG9666	CG9666	A	A	A	A		-0.069	-0.019	0.038	-0.044		-0.056474	-0.076406	-0.069762	-0.074745	0.028	-0.022	-0.108	0.027	0.212608	-0.14949	0.076406	0.013288	-0.194337	-0.088033	-0.009966	0.114609
FBgn0036663	CG9674	CG9674	A	A	A	A		-0.102	0.043	0.005	0.006		-0.154473	-0.004983	-0.186032	-0.063118	0.005	0.013	0.007	0.146	-0.24915	0.262438	-0.161117	0.167761	-0.154473	-0.026576	0.001661	0.202642
FBgn0037583	CG9684	CG9684	A	A	A	A		0.151	-0.048	0.163	-0.024		0.202642	0.14949	0.129558	0.122914	0.11	0.037	-0.395	0.055	0.312268	0.023254	0.24915	0.06644	0.209286	-0.003322	0.179388	-0.48169
FBgn0030158	CG9686	CG9686	A	A	A	A		-0.003	0.105	-0.128	0.022		0.018271	0.006644	-0.011627	-0.026576	0.13	0.141	0.083	0.065	-0.111287	-0.044847	-0.102982	-0.254133	0.151151	0.018271	0.086372	-0.169422
FBgn0036661	CG9705	CG9705	A	A	A	A		-0.012	0.017	0.076	0.077		0.004983	-0.008305	-0.073084	0.029898	0.063	0.005	-0.075	0.075	-0.18271	0.119592	0.101321	0.264099	-0.014949	0.091355	0.14949	0.08305
FBgn0039759	CG9733	CG9733	A	A	A	A		0.022	0.005	-0.133	0.014		0.036542	0.043186	-0.063118	0.069762	0.1	-0.007	-0.053	-0.02	-0.29898	0.129558	-0.205964	-0.156134	-0.136202	0.009966	0.053152	0.129558
FBgn0034614	CG9752	CG9752	A	A	A	A		0.045	-0.003	-0.038	-0.072		0.089694	0.023254	-0.023254	0.089694	-0.083	0.023	-0.017	0.067	0.142846	-0.18271	0.03322	-0.146168	0.053152	-0.026576	0.046508	-0.362098
FBgn0037270	CG9769	CG9769	A	A	A	A		-0.007	-0.107	0.114	0.007		0.09966	-0.034881	-0.177727	0.086372	-0.108	-0.156	-0.113	-0.05	0.041525	0.036542	0.109626	0.267421	-0.043186	0.014949	0.048169	0.009966
FBgn0037236	CG9772	CG9772	A	A	A	A		-0.022	-0.067	0.087	0.201		-0.026576	-0.03322	0.03322	-0.063118	-0.04	0.013	-0.103	-0.136	0.262438	-0.186032	0.219252	0.053152	0.096338	0.418572	0.26576	0.023254
FBgn0037609	CG9773	CG9773	A	A	A	A		-0.001	0.003	-0.02	-0.064		0.101321	0.0058135	-0.212608	0.102151	0.039	-0.0035	0.009	-0.033	0.0722535	-0.046508	-0.0888635	-0.01661	-0.0805585	-0.1171	-0.0008305	-0.0573045
FBgn0037261	CG9775	CG9775	A	A	A	A		0.094	0.322	0.007	0.105		0.053152	0.076406	0.081389	0.1661	0.445	0.402	0.253	0.186	0.036542	-0.19932	0.239184	-0.04983	0.24915	0.084711	0.194337	-0.107965
FBgn0027866	CG9776	CG9776	A	A	A	A		-0.08	-0.15	-0.081	-0.041		-0.091355	-0.079728	-0.014949	-0.134541	-0.232	-0.174	0	-0.193	-0.303963	0.111287	-0.171083	0.039864	0	-0.086372	-0.129558	0.053152
FBgn0030763	CG9782	CG9782	A	A	A	A		0.04	0.03	-0.045	-0.026		0.079728	0.029898	0.102982	-0.053152	0.007	0.07	0.003	0.04	0.179388	0.195998	0.159456	-0.71423	0.069762	0.059796	0.003322	-0.235862
FBgn0038149	CG9796	CG9796	A	A	A	A		-0.03	0.092	-0.005	-0.005		-0.046508	-0.063118	-0.006644	-0.003322	0.086	0.106	0.08	0.097	-0.073084	-0.039864	0.01661	0.076406	0.1661	-0.006644	-0.06644	-0.112948
FBgn0037621	CG9797	CG9797	A	A	A	A		-0.032	-0.037	0.063	-0.005		-0.059796	-0.03322	0.039864	-0.073084	-0.013	0.01	-0.053	-0.09	0.039864	0.139524	-0.029898	0.101321	-0.102982	0.08305	-0.039864	0.039864
FBgn0034860	CG9812	CG9812	A	A	A	A		0.064	0.039	0.12	-0.153		0.146168	0.03322	-0.029898	0.106304	0.047	-0.02	-0.017	0.146	0.272404	0.09966	0.222574	-0.11627	0.179388	-0.04983	0.136202	-0.877008
FBgn0030219	CG9817	CG9817	A	A	A	A		-0.005	0.069	-0.022	0.012		0.102982	-0.11627	-0.013288	0.006644	0.116	0.057	0.053	0.05	-0.089694	0.159456	-0.003322	-0.152812	0.076406	0.086372	0.009966	-0.126236
FBgn0037636	CG9821	CG9821	A	A	A	A		0.08	0.072	0.056	0.091		0.156134	0.043186	-0.041525	0.162778	0.062	-0.007	-0.007	0.239	0.019932	0.091355	0.084711	0.026576	-0.021593	0.04983	0.171083	0.162778
FBgn0034803	CG9849	CG9849	A	A	A	A		-0.028	-0.155	-0.004	0.058		-0.019932	-0.01661	-0.069762	-0.006644	-0.129	-0.246	-0.073	-0.173	0.046508	-0.119592	0.04983	0.006644	-0.14949	0.06644	0.212608	0.102982
FBgn0086605	CG9853	CG9853	A	A	A	A		-0.074	-0.087	0.127	-0.783		-0.029898	-0.053152	-0.079728	-0.13288	-0.063	-0.073	-0.126	-0.086	0.122914	0.03322	0.026576	0.325556	-0.767382	-0.717552	-0.870364	-0.777348
FBgn0031421	CG9867	CG9867	X	X	X	U		0.825	0.954	0.891	0.722		0.825517	0.938465	0.606265	0.928499	0.924	0.902	0.963	1.025	0.827178	0.955075	0.853754	0.928499	0.330539	0.805585	0.865381	0.885313
FBgn0031453	CG9894	CG9894	X	X	X	U		0.852	0.797	0.683	0.419		0.832161	0.825517	0.805585	0.945109	0.819	0.784	0.689	0.897	0.672705	0.682671	0.592977	0.782331	0.485012	0.337183	0.71423	0.137863
FBgn0040336	CG9904	CG9904	A	A	A	A		-0.012	-0.079	0.011	0.034		0.013288	-0.01661	-0.056474	0.009966	-0.076	-0.056	-0.186	0.003	0.026576	0.013288	0.026576	-0.023254	0.04983	-0.026576	-0.013288	0.126236
FBgn0030734	CG9911	CG9911	A	A	A	A		-0.086	0.043	0.077	-0.116		-0.094677	-0.004983	-0.051491	-0.192676	0.047	0.076	-0.023	0.073	0.262438	-0.074745	0.01661	0.104643	-0.234201	-0.134541	-0.157795	0.061457
FBgn0030737	CG9914	CG9914	A	A	A	A		-0.105	-0.131	-0.203	-0.179		-0.142846	-0.004983	-0.069762	-0.200981	-0.234	-0.139	-0.003	-0.146	-0.616231	0.335522	-0.31559	-0.21593	-0.59796	-0.071423	-0.112948	0.068101
FBgn0030738	CG9915	CG9915	A	A	A	A		0.14	0.304	0.183	0.159		0.219252	0.086372	0.019932	0.23254	0.239	0.339	0.223	0.415	0.308946	0.129558	0.345488	-0.053152	0.172744	0.102982	0.275726	0.08305
FBgn0030740	CG9917	CG9917	A	A	U	A		0.039	-0.197	0.247	-0.07		0.169422	-0.097999	-0.024915	0.107965	-0.08	-0.365	-0.096	-0.246	0.156134	0.137863	-0.008305	0.704264	-0.488334	0.069762	-0.09966	0.239184
FBgn0030742	CG9919	CG9919	A	A	A	A		-0.078	0.017	-0.066	-0.05		-0.036542	-0.051491	-0.114609	-0.111287	0.033	0.047	-0.043	0.03	0.011627	0.006644	-0.137863	-0.146168	0.001661	-0.09966	-0.127897	0.026576
FBgn0030752	CG9947	CG9947	A	A	A	A		-0.034	0.004	0.009	-0.16		-0.093016	0.06644	-0.013288	-0.096338	-0.007	-0.007	0.017	0.013	-0.04983	0.172744	-0.112948	0.026576	-0.285692	-0.09966	-0.109626	-0.146168
FBgn0035726	CG9953	CG9953	A	A	A	A		-0.059	-0.05	0.022	0.123		-0.064779	0.008305	-0.023254	-0.156134	0.075	-0.306	0.03	0	-0.09966	0.11627	-0.142846	0.21593	0.063118	0.079728	0.11627	0.23254
FBgn0035371	CG9977	CG9977	A	A	A	A		-0.093	-0.108	-0.029	0.073		-0.152812	-0.061457	-0.119592	-0.038203	-0.113	-0.133	-0.09	-0.096	-0.29898	0.260777	-0.152812	0.074745	-0.048169	0.106304	0.048169	0.184371
FBgn0032781	CG9987	CG9987	X	X	X	X		1.04	1.027	0.829	0.828		1.1544	1.06968	0.905245	1.03148	0.998	1.083	0.947	1.08	1.03314	0.803924	0.783992	0.694298	0.624536	0.867042	0.923516	0.89694
FBgn0039273	CG9996	CG9996	A	A	A	A		-0.073	-0.199	-0.001	0.095		-0.154473	-0.041525	-0.031559	-0.063118	-0.221	-0.188	-0.166	-0.221	-0.013288	0.053152	-0.094677	0.051491	-0.220913	0.234201	0.136202	0.230879
FBgn0000313	CG1744	chaoptic	A	A	A	A		-0.056	0.013	-0.133	-0.032		-0.044847	-0.003322	-0.101321	-0.076406	-0.136	0.027	0.063	0.097	-0.375386	0.187693	-0.264099	-0.079728	-0.237523	-0.034881	-0.122914	0.26576
FBgn0036165	CG7533	charybde	A	A	A	A		0.099	0.017	0.165	0.191		0.177727	0.011627	0.03322	0.174405	0.043	0.013	-0.09	0.1	0.074745	0.300641	0.024915	0.260777	0.157795	0.174405	0.205964	0.224235
FBgn0035499	CG14996	Chd64	A	A	U	A		0.022	0.004	0.38	0.019		-0.063118	0.06644	0.139524	-0.053152	0.027	0.017	-0.037	0.007	0.428538	0.162778	0.325556	0.604604	-0.01661	0	-0.069762	0.162778
FBgn0014141	CG3937	cheerio	A	A	A	A		-0.132	-0.092	-0.056	-0.007		-0.101321	-0.129558	-0.195998	-0.09966	-0.324	-0.239	0.063	0.133	-0.305624	0.287353	-0.239184	0.034881	-0.091355	-0.024915	-0.041525	0.131219
FBgn0000308	CG9553	chickadee	X	U	X	X		0.845	0.577	0.96	0.85		0.793958	0.900262	0.803924	0.883652	0.375	0.581	0.658	0.694	0.833822	0.671044	0.97999	1.35538	0.528198	0.950092	0.906906	1.01653
FBgn0000307	CG5813	chiffon	X	X	X	X		0.975	1.104	0.83	0.706		1.01985	0.966702	0.93016	0.981651	1.125	1.056	1.036	1.199	0.827178	0.878669	0.805585	0.807246	0.684332	0.850432	0.705925	0.583011
FBgn0013764	CG3924	Chip	A	A	A	A		0.042	0.089	-0.037	-0.01		0.139524	0.0008305	-0.102152	0.128727	0.0895	0.0815	0.0645	0.12	0.096338	-0.201812	0.171083	-0.2151	0.053152	-0.0058135	0.0440165	-0.129558
FBgn0022702	CG2054	Chitinase 2	A	A	A	A		-0.116	-0.014	-0.13	0.025		-0.141185	-0.091355	-0.19932	-0.03322	-0.043	-0.01	0.033	-0.036	-0.383691	0.225896	-0.219252	-0.144507	-0.23254	0.041525	0.089694	0.200981
FBgn0013763	CG5210	Chitinase-like	A	A	U	A		0.017	0.259	0.474	0.064		-0.069762	0.104643	-0.051491	0.084711	0.186	0.344	0.194	0.311	0.604604	0.046508	0.013288	1.23246	0.063118	0.06644	-0.036542	0.162778
FBgn0045761	CG10618	CHKov1	A	A	A	A		0.18	-0.028	-0.164	-0.049		0.255794	0.162778	0.141185	0.159456	0.199	0.126	-0.349	-0.086	-0.594638	0.534842	-0.38203	-0.212608	0.186032	-0.242506	0.039864	-0.179388
FBgn0030529	CG10997	Chloride intracellular channel	A	A	A	A		-0.05	-0.001	-0.029	-0.019		-0.068101	0.026576	-0.147829	-0.011627	0.04	-0.046	0.07	-0.066	-0.172744	0.008305	0.041525	0.008305	0.088033	-0.01661	-0.018271	-0.127897
FBgn0029709	CG3564	CHOp24	A	A	A	A		-0.014	-0.04	0.067	-0.038		0.063118	-0.013288	-0.074745	-0.029898	-0.096	0.008	-0.08	0.01	0.169422	-0.122914	0.192676	0.028237	-0.134541	-0.088033	-0.079728	0.14949
FBgn0043001	CG15736	Chrac-16	X	U	X	U		0.904	0.651	0.919	0.5		0.906906	0.916872	0.956736	0.833822	0.319	0.545	0.877	0.861	0.933482	0.877008	0.920194	0.943448	0.285692	0.694298	0.621214	0.39864
FBgn0015610	CG4236	Chromatin assembly factor 1 subunit	A	A	A	A		0.022	-0.068	-0.005	-0.154		0.044847	0.006644	-0.004983	0.041525	-0.038	-0.046	-0.113	-0.076	-0.124575	0.006644	0.019932	0.079728	-0.195998	0.011627	-0.161117	-0.269082
FBgn0016132	CG3733	Chromodomain-helicase-DNA-binding protein 1	X	X	X	X		1.029	1.179	0.848	0.868		1.10955	1.02982	0.991617	0.983312	1.238	1.166	1.139	1.173	0.805585	0.862059	0.975007	0.750772	0.994939	0.951753	0.852093	0.672705
FBgn0021760	CG32435	chromosome bows	A	A	A	A		-0.027	0.14	-0.039	-0.043		-0.034881	0.038203	-0.08305	-0.029898	0.169	0.076	0.126	0.19	0.063118	-0.109626	0.104643	-0.21593	-0.122914	-0.071423	0.088033	-0.064779
FBgn0015615	CG9802	Chromosome-associated protein	A	A	A	A		0.002	-0.015	-0.021	-0.119		0.0570277	-0.0155027	-0.0354347	0.00221467	0.048	-0.0573333	0.029	-0.08	0.008305	-0.0525983	0.04983	-0.091355	-0.124021	0.0869257	-0.0974453	-0.342166
FBgn0029913	CG3044	Cht11	A	A	A	A		0.007	0.097	0.007	-0.042		0.036542	0.026576	-0.039864	0.006644	0.15	0.169	-0.028	0.097	0.054813	-0.079728	0.1661	-0.114609	-0.255794	-0.048169	0.119592	0.014949
FBgn0035398	CG1869	Cht7	A	A	A	A		-0.042	-0.044	-0.092	0.002		-0.01661	0	-0.1661	0.013288	-0.086	-0.053	0.023	-0.06	-0.086372	-0.089694	0.102982	-0.295658	-0.043186	-0.059796	0.036542	0.073084
FBgn0026084	CG4944	ciboulot	A	A	U	A		-0.01	-0.053	0.459	-0.151		-0.081389	-0.008305	0.051491	0	0.033	-0.08	-0.123	-0.04	0.23254	0.410267	0.438504	0.754094	-0.026576	-0.237523	-0.220913	-0.119592
FBgn0035533	CG15015	Cip4	A	A	A	A		0.017	-0.054	-0.071	-0.015		0.013288	0.086372	0.029898	-0.059796	-0.033	0.027	-0.03	-0.179	-0.13288	-0.043186	-0.093016	-0.01661	-0.003322	0.046508	-0.08305	-0.019932
FBgn0033313	CG8639	Cirl	A	A	A	A		-0.111	-0.016	0.024	-0.036		-0.0938465	-0.09966	-0.11544	-0.137033	-0.0915	-0.0715	-0.0215	0.1215	-0.155304	0.227557	-0.0822195	0.104643	-0.184371	-0.0141185	0.0373725	0.018271
FBgn0000247	CG31037	claret	A	A	A	A		-0.106	-0.051	-0.023	0.002		-0.141185	-0.084711	-0.041525	-0.156134	-0.123	0.02	-0.003	-0.099	-0.04983	-0.026576	-0.011627	-0.004983	0.104643	-0.038203	-0.074745	0.018271
FBgn0000319	CG9012	Clathrin heavy chain	A	A	A	A		-0.186	0.121	0.03	-0.053		-0.151151	-0.071423	-0.494978	-0.028237	0.022	0.15	0.14	0.17	-0.227557	0.19932	-0.161117	0.310607	0.021593	0.014949	-0.174405	-0.073084
FBgn0024814	CG6948	Clathrin light chain	A	A	A	A		0.129	-0.03	0.214	0.058		0.209286	0.019932	0.076406	0.209286	-0.066	-0.033	-0.1	0.08	0.009966	0.245828	0.285692	0.31559	0.26576	0.209286	0.029898	-0.272404
FBgn0029090	CG9176	CNG channel-like	A	A	A	A		-0.102	-0.156	-0.205	0.004		-0.061457	-0.101321	-0.004983	-0.240845	-0.063	-0.163	-0.196	-0.202	-0.102982	-0.137863	-0.225896	-0.352132	0.03322	0.295658	-0.064779	-0.24915
FBgn0037574	CG9613	Coenzyme Q biosynthesis protein 2	A	A	A	A		-0.073	-0.049	0.108	0.022		-0.14949	-0.109626	-0.056474	0.023254	-0.138	-0.068	-0.003	0.015	0.13288	0.1661	0.093016	0.039864	-0.121253	-0.023254	-0.021593	0.252472
FBgn0023023	CG1411	Collapsin Response Mediator Protein	A	A	A	A		-0.128	-0.052	0.037	-0.081		-0.159456	-0.102982	-0.222574	-0.026576	-0.027	-0.036	-0.063	-0.08	-0.006644	0.126236	-0.056474	0.08305	-0.338844	0.136202	-0.08305	-0.036542
FBgn0041160	CG7554	comm2	A	A	A	A		0.097	-0.012	0.019	0.028		0.06644	0.076406	0.069762	0.174405	0.047	-0.02	-0.04	-0.033	0.129558	-0.093016	0.127897	-0.089694	0.06644	0.019932	-0.011627	0.036542
FBgn0010105	CG17943	commissureless	A	A	A	A		0.009	0.099	-0.077	0.029		-0.023254	-0.064779	0.069762	0.054813	0.065	0.012	0.126	0.191	0.131219	-0.104643	0.039864	-0.373725	0.224235	0.006644	-0.003322	-0.111287
FBgn0044323	CG7392	Connector of kinase to AP-1	X	X	X	X		0.815	0.844	0.796	0.865		0.91355	0.828839	0.667722	0.848771	0.733	0.806	0.889	0.949	0.591316	1.10623	0.705925	0.779009	0.636163	0.850432	0.88033	1.09128
FBgn0037240	CG1084	Contactin	A	A	A	A		-0.02	-0.011	0.045	-0.697		0.019932	-0.018271	-0.03322	-0.046508	-0.073	0.042	-0.086	0.072	-0.018271	0.076406	-0.071423	0.194337	-0.521554	-0.604604	-0.755755	-0.905245
FBgn0027057	CG3889	COP9 complex homolog subunit 1 b	A	A	A	A		0.004	0.13	-0.02	0.12		-0.054813	-0.088033	0.154473	0.003322	0.198	0.047	0.083	0.19	-0.096338	0.076406	-0.004983	-0.053152	0.114609	0.069762	0.184371	0.112948
FBgn0027055	CG18332	COP9 complex homolog subunit 3	A	A	A	A		-0.117	-0.133	0.026	-0.141		-0.151151	-0.076406	-0.09966	-0.141185	-0.115	-0.12	-0.13	-0.166	0.139524	-0.094677	-0.021593	0.081389	-0.300641	-0.059796	-0.043186	-0.159456
FBgn0027054	CG8725	COP9 complex homolog subunit 4	A	A	A	A		0.004	-0.03	-0.057	0.126		-0.008305	-0.054813	0.03322	0.044847	-0.027	-0.027	0	-0.066	-0.096338	0.01661	-0.179388	0.031559	0.028237	0.41525	-0.014949	0.076406
FBgn0027053	CG14884	COP9 complex homolog subunit 5	A	A	A	A		-0.059	-0.084	-0.018	-0.017		0.041525	0.034881	-0.239184	-0.074745	-0.154	-0.116	-0.02	-0.046	-0.142846	0.214269	-0.094677	-0.04983	-0.325556	0.023254	0.141185	0.094677
FBgn0028836	CG2038	COP9 complex homolog subunit 7	A	A	A	A		0.035	-0.044	-0.011	-0.034		0.03322	0.041525	0.021593	0.043186	-0.036	-0.05	-0.013	-0.076	-0.093016	0.021593	0.013288	0.014949	0.061457	-0.019932	-0.063118	-0.11627
FBgn0062413	CG3977	Copper transporter 1A	A	A	A	A		-0.113	0.078	0.13	0.118		-0.181049	-0.071423	0.028237	-0.227557	0.018	0.11	0.08	0.103	0.021593	0.335522	-0.104643	0.26576	0.219252	0.184371	0.021593	0.046508
FBgn0010434	CG11949	coracle	A	A	A	A		0.025	0.031	-0.054	-0.015		0.039864	0.019932	-0.06644	0.106304	0.091	-0.003	0.007	0.03	-0.036542	-0.041525	-0.041525	-0.096338	-0.159456	-0.028237	-0.009966	0.137863
FBgn0053525	CG33525	CoRest	A	A	A	A		0.002	0.019	0.284	-0.109		0.074745	0.043186	-0.104643	-0.003322	-0.028	0.037	0.02	0.047	0.129558	0.385352	0.335522	0.285692	-0.009966	-0.088033	-0.171083	-0.167761
FBgn0000339	CG5855	cornichon	X	X	X	X		0.794	0.72	0.928	0.915		0.641146	0.843788	0.88033	0.808907	0.648	0.786	0.749	0.696	0.865381	0.802263	0.739145	1.30555	0.970024	0.976668	0.73084	0.983312
FBgn0033109	CG9446	coro	A	A	A	A		0.01	0.235	0.267	-0.002		-0.024915	0.071423	-0.024915	0.019932	0.221	0.173	0.223	0.324	0.177727	0.504944	0.307285	0.076406	-0.056474	-0.039864	0.053152	0.03322
FBgn0010313	CG2530	corto	A	A	A	A		0.138	0.138	0.029	0.141		0.154473	0.119592	0.093016	0.186032	0.243	0.143	0.013	0.153	-0.01661	0.093016	0.031559	0.006644	0.197659	0.038203	0.157795	0.169422
FBgn0000352	CG1708	costa	A	A	A	A		0.014	0.032	-0.022	0.049		0.06644	-0.008305	0.096338	-0.097999	0.002	0.067	-0.03	0.09	-0.051491	0.003322	0.041525	-0.08305	0.096338	0.014949	0.053152	0.03322
FBgn0086690	CG33957	cp309	A	A	A	A		-0.008	0.073	-0.609	0.038		-0.009966	0.019932	0.044847	-0.088033	0.01	0.01	0.126	0.146	-0.78067	-0.357115	-0.644468	-0.654434	-0.034881	-0.019932	-0.011627	0.217591
FBgn0000326	CG9858	cricklet	A	A	A	A		0.022	-0.117	0.099	-0.069		0	0.04983	0.003322	0.03322	-0.179	-0.096	0.08	-0.272	-0.013288	0.352132	-0.172744	0.229218	-0.059796	0.026576	-0.096338	-0.146168
FBgn0024811	CG1587	Crk	A	A	A	A		0.062	-0.002	-0.05	-0.027		0.03322	-0.006644	0.112948	0.107965	-0.046	-0.07	0.141	-0.033	-0.285692	0.079728	-0.063118	0.069762	-0.056474	0.01661	-0.106304	0.039864
FBgn0020309	CG14938	crooked legs	A	A	A	A		0.143	-0.095	0.141	0.099		0.156134	0.224235	0.079728	0.111287	-0.041	-0.093	-0.151	-0.095	0.247489	0.088033	0.038203	0.189354	-0.107965	0.121253	0.026576	0.357115
FBgn0020309dup	CG14938dup	crooked legs_dup	A	A	A	A		0.117	-0.035	0.078	-0.018		0.139524	0.162778	0.073084	0.093016	-0.151	0.053	-0.189	0.146	0.269082	-0.096338	0.029898	0.109626	-0.239184	-0.01661	-0.14949	0.3322
FBgn0000377	CG3193	crooked neck	A	A	A	A		0.086	-0.083	-0.051	0.04		0.154473	0.094677	-0.114609	0.207625	-0.075	-0.1	-0.156	0	-0.074745	0.024915	0.019932	-0.176066	0.254133	0.031559	-0.048169	-0.076406
FBgn0086901	CG34389	crossveinless c	A	A	A	A		0.062	0.071	-0.07	0.043		0.088033	0.069762	0.091355	-0.001661	0.153	0.053	0.027	0.05	-0.019932	-0.051491	-0.021593	-0.187693	0.186032	0.011627	-0.051491	0.024915
FBgn0086905	CG6383	crumbs	A	A	A	A		-0.03	-0.081	-0.021	-0.043		-0.024915	0.031559	-0.187693	0.059796	-0.239	0.01	-0.017	-0.076	0.026576	-0.124575	0.071423	-0.058135	-0.094677	-0.024915	-0.088033	0.036542
FBgn0000370	CG8669	cryptocephal	X	U	U	X		0.891	0.671	0.438	0.782		0.886974	0.921855	0.848771	0.905245	0.543	0.601	0.671	0.867	0.287353	0.468402	0.31559	0.679349	0.617892	0.935143	0.729179	0.845449
FBgn0024994	CG2675	Csat	A	A	A	A		-0.013	-0.143	-0.093	-0.03		-0.063118	-0.034881	0.006644	0.038203	-0.113	-0.203	-0.085	-0.171	-0.225896	-0.119592	-0.164439	0.137863	-0.176066	0.006644	-0.059796	0.109626
FBgn0035769	CG8591	CTCF	A	A	A	A		-0.12	-0.066	-0.049	-0.049		-0.112948	-0.058135	-0.21593	-0.093016	-0.033	-0.053	-0.086	-0.093	0.074745	-0.136202	-0.001661	-0.131219	-0.009966	-0.117931	-0.084711	0.018271
FBgn0020496	CG7583	C-terminal Binding Protein	A	A	A	A		0.001	-0.015	0.14	-0.029		-0.011627	0.003322	-0.026576	0.039864	-0.106	-0.013	0.037	0.023	0.008305	0.09966	0.096338	0.357115	-0.054813	-0.036542	-0.088033	0.061457
FBgn0086903	CG17309	C-terminal Src kinase	A	A	A	A		0.073	0.07	0.007	0.086		0.046508	0.04983	0.156134	0.039864	0.151	0.15	-0.063	0.04	0.076406	-0.056474	0.069762	-0.059796	0.129558	0.03322	0.112948	0.069762
FBgn0041342	CG1049	CTP:phosphocholine cytidylyltransferase 1	A	A	A	A		-0.011	-0.032	-0.019	0.081		-0.086372	0.023254	-0.003322	0.023254	-0.149	-0.03	0.066	-0.013	0.019932	-0.109626	0.01661	-0.003322	0.205964	0.14949	-0.019932	-0.013288
FBgn0011204	CG12086	cueball	A	A	A	A		-0.073	-0.392	-1.939	0.133		-0.137863	-0.081389	0.046508	-0.121253	-0.428	-0.201	-0.492	-0.448	-2.34201	-1.53144	-2.29384	-1.58792	-0.262438	0.250811	0.091355	0.451792
FBgn0004198	CG11387	cut	A	A	A	A		-0.094	-0.1	-0.445	-0.086		-0.06644	-0.09966	-0.179388	-0.029898	-0.163	-0.103	-0.09	-0.043	-0.800602	0.006644	-0.269082	-0.717552	-0.053152	-0.056474	-0.146168	-0.089694
FBgn0011760	CG6998	cut up	A	A	A	A		0.045	-0.062	0.035	-0.105		-0.023254	0.059796	0.029898	0.112948	-0.186	-0.149	0.07	0.017	0.006644	-0.322234	0.19932	0.255794	-0.378708	-0.039864	-0.159456	0.159456
FBgn0039805	CG12045	Cuticular protein 100A	A	A	U	A		0.102	0.174	0.02	0.078		0.225896	0.029898	0.004983	0.147829	0.033	0.115	0.284	0.263	-0.900262	0.926838	1.60785	-1.5547	0.257455	0.036542	0.161117	-0.144507
FBgn0051876	CG31876	Cuticular protein 30F	X	U	X	A		0.882	0.607	0.892	-0.062		0.91355	0.886974	0.624536	1.1029	0.449	0.714	0.801	0.465	0.734162	1.11287	0.720874	0.999922	0.06644	0.03322	0.189354	-0.538164
FBgn0028871	CG3474	Cuticular protein 35B	X	X	X	X		0.887	1.042	0.964	0.831		0.848771	0.865381	0.872025	0.96338	1.065	1.04	1.088	0.975	0.850432	1.04809	0.938465	1.01985	0.687654	0.943448	0.795619	0.89694
FBgn0028871dupA	CG3474dupA	Cuticular protein 35B_dupA	A	A	A	Y		-0.007	0.123	-0.091	-4.378		-0.01661	-0.036542	0.089694	-0.063118	0.106	0.15	0.206	0.03	-0.01661	-0.106304	0.102982	-0.342166	-4.42158	-4.32857	-4.36511	-4.39501
FBgn0028871dupB	CG3474dupB	Cuticular protein 35B_dupB	A	A	A	A		0.019	-0.022	-0.019	-0.292		-0.096338	0.039864	0.186032	-0.053152	-0.166	-0.043	0.083	0.037	0.086372	-0.03322	0.003322	-0.13288	-0.372064	-0.279048	-0.146168	-0.368742
FBgn0028871dupC	CG3474dupC	Cuticular protein 35B_dupC	X	U	X	X		0.791	0.798	0.959	0.796		0.702603	0.739145	0.873686	0.84711	0.658	0.841	1.146	0.545	0.687654	1.27233	0.817212	1.05972	0.544808	0.823856	0.973346	0.842127
FBgn0050045	CG30045	Cuticular protein 49Aa	A	A	A	A		0.02	-0.034	-0.228	-0.071		0.011627	0.028237	0.111287	-0.069762	-0.036	-0.04	-0.008	-0.053	-0.709247	0.279048	0.418572	-0.898601	-0.094677	0.003322	-0.11627	-0.074745
FBgn0033725	CG8502	Cuticular protein 49Ac	A	A	A	A		-0.013	-0.034	-0.116	-0.037		0.11627	-0.014949	-0.129558	-0.024915	-0.053	-0.148	0.032	0.032	-0.141185	0.03322	-0.091355	-0.264099	-0.039864	0.026576	-0.04983	-0.08305
FBgn0033728	CG8505	Cuticular protein 49Ae	A	A	U	A		-0.059	-0.03	0.188	-0.094		-0.142846	0.029898	0.021593	-0.144507	-0.01	0.012	-0.046	-0.076	-0.662739	1.71914	1.04145	-1.34541	-0.056474	-0.023254	-0.230879	-0.06644
FBgn0033942	CG10112	Cuticular protein 51A	A	A	A	A		0.024	-0.145	-0.122	-0.014		-0.019932	0.069762	0.069762	-0.021593	-0.146	-0.096	-0.05	-0.289	-0.533181	0.466741	-0.428538	0.008305	-0.207625	-0.009966	-0.026576	0.189354
FBgn0034499	CG9036	Cuticular protein 56F	A	A	A	A		0.126	0.135	-0.063	0.019		0.041525	0.109626	0.214269	0.137863	0.081	0.08	0.085	0.293	-0.234201	0.124575	0.021593	-0.162778	0.018271	0.071423	0.028237	-0.043186
FBgn0034517	CG18066	Cuticular protein 57A	A	A	A	A		-0.026	0.021	0.017	-0.043		-0.121253	-0.038203	-0.039864	0.096338	0.047	0.027	-0.022	0.033	0.058135	0.069762	0.048169	-0.106304	-0.06644	0.078067	-0.101321	-0.081389
FBgn0035280	CG13935	Cuticular protein 62Bb	A	A	A	A		-0.137	-0.085	-0.12	-0.113		-0.279048	-0.192676	0.03322	-0.109626	-0.093	-0.09	-0.073	-0.083	-0.345488	0.461758	-0.136202	-0.458436	-0.063118	-0.079728	-0.189354	-0.119592
FBgn0035281	CG1919	Cuticular protein 62Bc	A	A	U	A		0.002	-0.063	-0.24	-0.028		-0.056474	0.028237	0.097999	-0.061457	-0.007	-0.066	-0.086	-0.093	-0.712569	0.793958	0.893618	-1.9334	0.003322	-0.086372	-0.091355	0.061457
FBgn0035512	CG15008	Cuticular protein 64Ac	A	A	A	A		-0.026	-0.118	-0.052	0.063		-0.09966	-0.043186	0.093016	-0.053152	-0.232	-0.149	-0.07	-0.02	-0.325556	0.322234	-0.146168	-0.059796	-0.086372	0.08305	0.14949	0.106304
FBgn0035736	CG8638	Cuticular protein 65Eb	A	A	A	A		0.172	-0.026	-0.561	0.12		0.217591	0.129558	0.287353	0.054813	-0.208	-0.121	0.163	0.0615	-1.29558	0.318912	-0.519893	-0.74745	0.081389	0.156134	0.109626	0.131219
FBgn0035875	CG7076	Cuticular protein 66Cb	A	A	A	A		-0.139	-0.107	-0.113	-0.041		-0.142846	-0.179388	-0.029898	-0.202642	-0.086	-0.08	-0.146	-0.116	-0.026576	-0.029898	-0.096338	-0.29898	0.136202	-0.14949	-0.013288	-0.136202
FBgn0052029	CG32029	Cuticular protein 66D	A	A	A	A		0.05	0.117	0.004	-0.03		-0.013288	0.06644	0.112948	0.03322	0.16	0.138	0.08	0.09	-0.139524	0.152812	0.076406	-0.073084	0.009966	-0.01661	-0.046508	-0.06644
FBgn0036881	CG9299	Cuticular protein 76Bd	A	A	A	A		-0.085	0.035	0.015	0.095		0.094677	-0.19932	-0.235862	0	0.231	0.002	-0.048	-0.046	0.134541	-0.008305	0.134541	-0.202642	-0.023254	0.109626	0.126236	0.1661
FBgn0038819	CG5494	Cuticular protein 92F	A	A	U	A		-0.064	-0.06	-0.084	-0.069		-0.191015	0.036542	0.071423	-0.174405	-0.125	0.003	-0.103	-0.013	-0.775687	0.676027	0.48169	-0.719213	-0.292336	0.034881	-0.04983	0.029898
FBgn0039480	CG6131	Cuticular protein 97Ea	A	A	A	A		0.026	-0.009	-0.153	-0.02		-0.146168	0.114609	0.205964	-0.069762	0.025	0.007	-0.058	-0.011	-0.230879	0.046508	0.167761	-0.594638	-0.041525	-0.048169	-0.043186	0.051491
FBgn0039481	CG15884	Cuticular protein 97Eb	A	A	A	A		-0.038	-0.083	-0.194	0.02		-0.028237	0.001661	-0.137863	0.011627	-0.143	-0.126	0.091	-0.153	-0.435182	0.302302	0.189354	-0.833822	-0.096338	0.078067	-0.04983	0.147829
FBgn0004396	CG7450	Cyclic-AMP response element binding protein A	A	A	A	A		-0.018	-0.07	-0.043	0.056		-0.036542	-0.029898	0.08305	-0.089694	-0.023	-0.183	0.023	-0.095	-0.14949	-0.096338	0.006644	0.06644	-0.053152	0.03322	0.242506	0.003322
FBgn0014467	CG6103	Cyclic-AMP response element binding protein B at 17A	A	A	A	A		-0.008	-0.018	0.147	-0.028		-0.0024915	0.0041525	-0.056474	0.0224235	0.031	-0.0755	0.034	-0.062	0.121253	0.054813	0.156134	0.254133	0.048169	-0.03322	-0.036542	-0.0905245
FBgn0000404	CG5940	Cyclin A	A	A	A	A		-0.01	-0.15	0.301	-0.113		-0.071423	0.013288	0.124575	-0.104643	-0.159	-0.11	-0.163	-0.166	0.222574	0.360437	0.144507	0.476707	-0.225896	-0.073084	-0.227557	0.073084
FBgn0000405	CG3510	Cyclin B	A	A	A	A		-0.005	0.046	0.079	0.025		-0.13288	-0.013288	0.106304	0.019932	0.332	0.037	-0.176	-0.01	-0.478368	0.391996	-0.029898	0.43186	0.053152	-0.119592	-0.036542	0.202642
FBgn0015625	CG5814	Cyclin B3	A	A	A	A		-0.027	0.01	0.292	-0.029		-0.044847	-0.053152	0.063118	-0.073084	0.07	-0.027	0.007	-0.01	0.275726	0.347149	0.28237	0.264099	-0.009966	-0.034881	-0.038203	-0.034881
FBgn0004597	CG7281	Cyclin C	A	A	A	A		-0.017	-0.106	-0.015	-0.059		-0.009966	-0.011627	-0.036542	-0.009966	-0.053	-0.08	-0.106	-0.183	0.024915	-0.039864	0.079728	-0.122914	-0.089694	-0.09966	-0.018271	-0.029898
FBgn0039858	CG11525	Cyclin G	A	A	A	A		-0.032	0.013	0.109	0.021		-0.054813	-0.024915	-0.011627	-0.038203	0.033	0.04	-0.073	0.053	0.094677	0.001661	0.156134	0.18271	-0.161117	0.01661	0.058135	0.169422
FBgn0016131	CG5072	Cyclin-dependent kinase 4	A	A	A	A		-0.1	-0.004	0.052	-0.142		-0.119592	-0.089694	-0.102982	-0.089694	0.05	0.057	-0.073	-0.05	0.159456	-0.119592	0.162778	0.006644	-0.152812	-0.18271	-0.192676	-0.039864
FBgn0013762	CG8203	Cyclin-dependent kinase 5	A	A	A	A		-0.085	-0.085	-0.091	-0.054		-0.141185	-0.11627	-0.063118	-0.018271	-0.116	-0.05	-0.1	-0.073	-0.368742	0.224235	-0.209286	-0.011627	-0.126236	-0.038203	-0.063118	0.013288
FBgn0015618	CG10572	Cyclin-dependent kinase 8	A	A	A	A		0.028	-0.123	0.053	0.104		-0.071423	0.043186	0.142846	-0.001661	-0.053	-0.093	-0.179	-0.166	-0.088033	0.34881	-0.171083	0.121253	0.222574	0.06644	0.102982	0.024915
FBgn0019949	CG5179	Cyclin-dependent kinase 9	A	A	A	A		0.056	0.075	-0.032	0.001		0.129558	0.023254	-0.031559	0.102982	0.085	0.08	0.013	0.12	0.152812	-0.209286	0.21593	-0.289014	0.204303	-0.026576	-0.034881	-0.137863
FBgn0037613	CG9790	Cyclin-dependent kinase subunit 85A	A	A	A	A		-0.095	-0.162	0.151	-0.013		-0.136202	-0.046508	-0.154473	-0.043186	0.007	-0.223	-0.164	-0.267	0.011627	0.26576	-0.038203	0.36542	0.114609	0.024915	0.154473	-0.347149
FBgn0015031	CG14028	cyclope	X	U	U	X		0.943	0.729	0.142	1.017		0.717552	0.93016	1.18263	0.943448	0.957	0.608	0.336	1.013	-0.34881	0.644468	0.43186	-0.159456	0.890296	0.923516	1.0265	1.22582
FBgn0004432	CG9916	Cyclophilin 1	A	A	U	A		0.058	0.136	0.753	0.014		0.001661	0.076406	0.084711	0.068101	0.161	0.153	0.048	0.183	0.875347	0.478368	0.574706	1.08297	-0.034881	-0.008305	-0.034881	0.13288
FBgn0028940	CG8864	Cyp28a5	A	A	A	A		-0.011	-0.01	0.04	0.001		-0.063118	0.023254	-0.073084	0.069762	0.018	0.088	-0.056	-0.09	0.089694	0.086372	0.003322	-0.019932	0.01661	-0.053152	-0.079728	0.119592
FBgn0031182	CG1644	Cyp6t1	X	X	X	U		0.865	0.97	0.879	0.421		0.759077	0.935143	0.96338	0.800602	0.957	0.993	0.973	0.957	0.875347	0.870364	0.978329	0.790636	0.039864	0.471724	0.473385	0.700942
FBgn0033121	CG3567	Cyp6u1	A	A	A	A		-0.016	-0.018	0.048	0.066		-0.064779	-0.009966	-0.06644	0.076406	0.086	-0.166	0.005	0.003	-0.177727	0.264099	-0.088033	0.194337	-0.104643	0.034881	0.111287	0.222574
FBgn0005664	CG16963	Cyrstallin	X	X	U	X		0.867	0.869	0.589	0.73		0.926838	0.772365	0.920194	0.84711	0.834	0.862	0.955	0.826	0.715891	0.461758	0.823856	0.355454	0.800602	0.671044	0.6644	0.782331
FBgn0013770	CG6692	Cysteine proteinase-1	A	A	A	A		-0.024	0.177	0.285	-0.022		-0.041525	0.014949	-0.106304	0.034881	0.145	0.233	0.116	0.213	0.260777	0.195998	0.362098	0.320573	-0.197659	-0.046508	-0.003322	0.159456
FBgn0004179	CG6395	Cysteine string protein	A	A	A	A		0.007	-0.071	0.093	-0.034		-0.053152	0.04983	0.013288	0.01661	-0.166	-0.093	0.007	-0.033	-0.029898	0.18271	-0.073084	0.292336	-0.029898	0.023254	-0.119592	-0.009966
FBgn0027091	CG8431	Cysteinyl-tRNA synthetase	A	A	A	A		-0.014	-0.028	0.023	0.002		0.008305	-0.04983	-0.069762	0.056474	0.02	-0.07	0.025	-0.085	-0.013288	0.008305	0.026576	0.071423	0.053152	-0.102982	-0.059796	0.11627
FBgn0038925	CG6022	Cytochrome c heme lyase	A	A	A	A		0.017	-0.012	-0.068	-0.052		-0.109626	0.129558	0.119592	-0.069762	-0.027	0.013	-0.05	0.017	0.026576	-0.059796	-0.089694	-0.14949	-0.19932	0.04983	-0.119592	0.059796
FBgn0019624	CG14724	Cytochrome c oxidase subunit Va	A	A	A	A		0.086	0.035	-0.144	-0.018		0.212608	0.126236	-0.046508	0.053152	0.04	0.017	-0.053	0.136	-0.305624	-0.089694	0.023254	-0.202642	-0.04983	0.039864	0.029898	-0.093016
FBgn0000409	CG17903	Cytochrome c proximal	X	X	U	X		0.975	0.83	0.339	0.953		0.97999	1.01321	0.96338	0.943448	0.837	0.807	0.784	0.89	0.046508	0.850432	0.767382	-0.308946	1.14941	0.900262	0.973346	0.787314
FBgn0013772	CG10248	Cytochrome P450-6a8	A	A	A	A		0.019	0.037	-0.103	-0.074		-0.023254	-0.038203	0.097999	0.039864	0.14	-0.08	-0.012	0.1	-0.069762	-0.08305	-0.161117	-0.097999	-0.096338	-0.006644	0.004983	-0.19932
FBgn0020503	CG5020	Cytoplasmic linker protein 190	X	X	X	X		0.832	0.856	0.905	0.83		0.769043	0.818873	0.907736	0.832161	0.889	0.9385	0.727	0.8705	1.01404	0.775687	0.776517	1.0539	0.927669	0.81389	0.778179	0.801432
FBgn0022935	CG10269	D19A	A	A	A	A		0.014	0.099	-0.049	-0.059		0.04983	0.018271	-0.068101	0.054813	0.136	0.108	0.055	0.095	-0.013288	-0.101321	0.051491	-0.134541	0.076406	-0.08305	-0.056474	-0.171083
FBgn0033015	CG2682	d4	A	A	A	A		0.017	0.069	0.008	-0.118		0.079728	0.029898	0.03322	-0.073084	0.116	0.13	-0.06	0.09	0.076406	-0.043186	0.006644	-0.006644	-0.24915	-0.109626	-0.18271	0.069762
FBgn0005677	CG4952	dachshund	X	X	X	U		0.734	0.919	0.74	0.612		0.64779	0.790636	0.790636	0.707586	0.904	0.864	0.943	0.964	0.661078	0.790636	0.684332	0.823856	0.73084	0.604604	0.707586	0.405284
FBgn0030093	CG7055	dalao	A	A	A	A		0.098	0.444	0.139	0.058		0.161117	0.094677	-0.088033	0.224235	0.53	0.477	0.397	0.372	0.3322	0.038203	0.352132	-0.167761	0.416911	-0.043186	0.146168	-0.289014
FBgn0016792	CG8374	dalmatian	A	A	A	A		0.023	0.048	0.029	-0.006		-0.024915	0	0.089694	0.028237	-0.017	0.206	0.018	-0.016	-0.029898	-0.018271	-0.026576	0.191015	0.019932	-0.008305	0.006644	-0.041525
FBgn0053553	CG33553	Darkener of apricot	A	A	A	A		-0.037	0.019	-0.064	-0.037		0.011627	-0.046508	-0.073084	-0.039864	0.015	0.048	-0.008	0.02	-0.056474	-0.046508	-0.053152	-0.09966	0.048169	-0.11627	-0.137863	0.059796
FBgn0016794	CG1044	daughter of sevenless	A	A	A	A		-0.076	-0.038	-0.002	-0.069		-0.147829	-0.028237	0.024915	-0.154473	0.005	0.007	-0.136	-0.026	0.024915	0.038203	-0.11627	0.044847	-0.1661	-0.054813	0.009966	-0.06644
FBgn0000413	CG5102	daughterless	X	X	X	X		0.712	0.999	0.83	0.691		0.611248	0.690976	0.710908	0.833822	1.063	0.983	0.937	1.013	0.923516	0.833822	0.867042	0.694298	0.518232	0.76406	0.873686	0.607926
FBgn0020493	CG5201	Daughters against dpp	A	A	A	A		0.043	0.114	-0.014	0.023		0.0406945	0.008305	0.0855415	0.036542	0.146	0.1015	0.0865	0.123	0.0772365	-0.133711	0.102982	-0.101321	0.106304	0.0323895	0.0240845	-0.0722535
FBgn0004556	CG9680	Dead box protein 73D	A	A	A	A		-0.081	-0.045	-0.05	0.003		-0.056474	-0.051491	-0.064779	-0.152812	-0.015	-0.06	-0.023	-0.083	-0.179388	0.124575	-0.151151	0.004983	-0.1661	0.088033	0.073084	0.01661
FBgn0024804	CG17023	Dead box protein 80	A	A	A	A		0.005	-0.032	0.086	-0.023		0.061457	-0.024915	-0.048169	0.029898	-0.146	-0.189	0.106	0.1	-0.008305	0.264099	-0.054813	0.144507	-0.131219	-0.162778	0.084711	0.11627
FBgn0015075	CG9054	Dead-box-1	A	A	A	A		0.02	-0.053	-0.041	-0.039		0.061457	0.024915	-0.01661	0.009966	-0.002	-0.046	-0.066	-0.096	0.03322	-0.034881	-0.054813	-0.107965	-0.046508	0.096338	0.006644	-0.210947
FBgn0020381	CG7486	Death related ced-3/Nedd2-like protein	A	A	A	A		-0.095	-0.139	0.064	-0.044		-0.151151	-0.056474	-0.008305	-0.162778	-0.106	-0.164	-0.161	-0.126	0.029898	0.335522	-0.152812	0.041525	0.003322	0.06644	-0.097999	-0.147829
FBgn0036534	CG6169	Decapping protein 2	A	A	A	A		-0.112	-0.041	0.091	-0.112		-0.106304	-0.071423	-0.212608	-0.058135	-0.051	0.01	0.003	-0.126	0.147829	-0.034881	0	0.24915	-0.187693	-0.029898	-0.122914	-0.106304
FBgn0022893	CG2207	Decondensation factor 31	X	X	X	U		0.881	0.979	1.338	0.66		0.950092	0.850432	0.800602	0.923516	0.99	1.003	0.963	0.96	1.37199	0.88033	1.46832	1.6311	0.671044	0.936804	0.661078	0.372064
FBgn0015582	CG12390	defective in the avoidance of repellents	A	A	A	A		-0.051	-0.052	0.032	0.071		-0.076406	-0.01661	-0.03322	-0.076406	0.033	-0.027	-0.139	-0.075	0.202642	-0.073084	-0.003322	0.003322	0.119592	0.08305	0.071423	0.011627
FBgn0013799	CG8567	Deformed epidermal autoregulatory factor-1	A	A	A	A		0.022	0.043	-0.049	-0.007		0.084711	0.029898	-0.119592	0.091355	0.065	0.007	0	0.1015	-0.109626	-0.038203	0.061457	-0.111287	0.069762	-0.018271	0.053152	-0.13288
FBgn0000520	CG2711	deformed wings	A	A	A	A		-0.138	-0.046	-0.102	-0.092		0.004983	-0.191015	-0.504944	0.137863	-0.213	-0.103	0.11	0.023	-0.274065	-0.13288	-0.086372	0.084711	-0.649451	0.129558	0.074745	0.078067
FBgn0026533	CG5935	Dek	A	A	A	A		0.009	-0.073	0.12	-0.064		-0.001661	-0.0074745	0.0406945	0.0024915	-0.048	-0.106	-0.0265	-0.113	0.132049	0.031559	0.154473	0.160286	0.046508	-0.04983	-0.0573045	-0.195167
FBgn0000524	CG3929	deltex	A	A	A	A		0.005	-0.038	-0.071	-0.037		0.026576	-0.003322	-0.019932	0.01661	-0.053	-0.017	-0.096	0.013	-0.126236	-0.192676	0.269082	-0.235862	0.036542	-0.04983	-0.219252	0.08305
FBgn0000477	CG7780	Deoxyribonuclease II	X	X	X	A		0.945	0.887	0.96	0.046		0.915211	0.921855	0.956736	0.984973	0.824	0.88	0.977	0.867	1.08463	0.905245	1.00657	0.843788	-0.078067	0.03322	0.13288	0.094677
FBgn0013349	CG4584	Deoxyuridine triphosphatase	X	X	X	U		0.782	1.056	1.026	0.627		0.759077	0.938465	0.651112	0.78067	1.012	1.11	1.091	1.012	0.852093	1.0348	1.06968	1.14775	0.43186	0.652773	0.805585	0.617892
FBgn0086687	CG5887	desat1	A	A	U	A		0.054	0.157	0.688	0.016		0.059796	0.069762	0.04983	0.034881	0.093	0.063	0.073	0.399	0.333861	0.533181	0.578028	1.30887	0.031559	-0.008305	0.004983	0.034881
FBgn0000426	CG16792	Developmental embryonic B	A	A	A	A		-0.117	-0.071	0.076	0.111		-0.169422	-0.176066	-0.046508	-0.076406	0.012	-0.134	-0.022	-0.138	0.269082	-0.119592	0.048169	0.107965	0.081389	0.088033	0.019932	0.255794
FBgn0027836	CG5729	Dgp-1	A	A	A	A		0.024	0.112	0.042	0.062		0.14949	0.039864	-0.146168	0.053152	0.136	0.116	-0.08	0.276	0.169422	-0.126236	0.162778	-0.039864	0.046508	0.053152	0.046508	0.102982
FBgn0011202	CG1768	diaphanous	X	X	X	X		0.93	1.083	0.904	0.848		1.03314	0.923516	0.870364	0.891957	1.096	1.116	1.051	1.067	1.03314	0.779009	1.06802	0.734162	0.677688	0.833822	0.852093	1.0265
FBgn0039016	CG4792	Dicer-1	A	A	A	A		-0.232	-0.189	0.019	-0.047		-0.222574	-0.240845	-0.262438	-0.200981	-0.335	-0.143	-0.276	-0.003	-0.079728	0.342166	-0.375386	0.187693	-0.046508	0.001661	-0.038203	-0.106304
FBgn0000411	CG5893	Dichaete	A	A	A	A		0.1	0.045	-0.268	-0.028		0.10049	0.120423	0.097999	0.079728	0.046	0.0315	0.04	0.0615	-0.397809	-0.0240845	-0.142846	-0.509097	-0.0556435	-0.0705925	0.11627	-0.102151
FBgn0035964	CG4665	Dihydropteridine reductase	A	A	A	A		0.154	0.049	0.194	0.209		0.023254	0.13288	0.172744	0.289014	0.067	0.067	-0.037	0.097	-0.043186	0.338844	0.156134	0.322234	0.096338	0.119592	0.325556	0.295658
FBgn0052393	CG32393	dikar	A	A	A	A		0.028	0.16	-0.05	0.038		0.102982	0.003322	-0.096338	0.101321	0.15	0.196	0.146	0.146	-0.162778	-0.13288	0.101321	-0.006644	0.059796	0.019932	-0.039864	0.112948
FBgn0015933	CG2146	dilute class unconventional myosin	A	A	A	A		-0.065	0.025	0.035	-0.089		-0.058135	-0.046508	-0.058135	-0.096338	0.008	0.08	-0.027	0.04	0.051491	0.044847	-0.06644	0.109626	-0.274065	-0.019932	-0.026576	-0.034881
FBgn0034569	CG3221	dim gamma-tubulin 3	A	A	A	A		-0.11	-0.149	0.036	-0.135		-0.06644	-0.111287	-0.10049	-0.161948	-0.139	0.0345	-0.3355	-0.156	0.228388	-0.159456	0.094677	-0.018271	-0.19849	-0.106304	0.061457	-0.297319
FBgn0033740	CG8828	dim gamma-tubulin 5	A	A	A	A		-0.113	-0.216	0.007	0		-0.078067	-0.059796	-0.056474	-0.255794	-0.186	-0.311	-0.085	-0.281	-0.235862	0.368742	-0.393657	0.290675	-0.225896	0.174405	-0.019932	0.069762
FBgn0039638	CG11881	dim gamma-tubulin 6	X	X	X	U		0.965	0.806	1.041	0.227		0.9966	0.940126	0.989956	0.933482	0.817	0.877	0.694	0.837	1.13945	0.837144	1.09626	1.09294	0.219252	0.677688	0.26576	-0.255794
FBgn0000472	CG10798	diminutive	A	A	A	A		0.078	0.101	-0.011	0.072		0.164439	-0.009966	-0.023254	0.181049	0.145	0.057	0.08	0.123	-0.051491	-0.21593	0.207625	0.01661	0.169422	-0.031559	0.08305	0.06644
FBgn0000486	CG10484	Diphenol oxidase A2	X	X	X	X		0.94	0.862	0.901	0.887		0.926838	0.926838	1.03646	0.870364	0.864	0.884	0.867	0.831	0.790636	0.970024	0.787314	1.0564	0.744128	0.970024	0.916872	0.916872
FBgn0024558	CG31289	Diphthamide methyltransferase	A	A	A	A		0.036	-0.162	0.078	0.059		0.063118	0.023254	-0.096338	0.154473	-0.184	-0.176	-0.123	-0.163	-0.039864	0.230879	-0.06644	0.186032	0.08305	0.081389	0.11627	-0.043186
FBgn0039183	CG6413	Dis3	A	A	A	A		-0.136	-0.039	0.093	-0.138		-0.136202	-0.043186	-0.252472	-0.112948	0.003	-0.005	-0.06	-0.095	0.069762	0.023254	-0.073084	0.352132	-0.54813	-0.01661	-0.043186	0.056474
FBgn0000414	CG9695	Disabled	A	A	A	A		-0.086	-0.061	-0.086	-0.041		-0.142846	-0.023254	-0.06644	-0.109626	-0.007	-0.023	-0.179	-0.036	-0.059796	-0.006644	-0.156134	-0.119592	-0.19932	-0.073084	-0.029898	0.139524
FBgn0015929	CG1616	disc proliferation abnormal	A	A	A	A		-0.081	-0.048	-0.005	0.083		-0.142846	-0.011627	-0.061457	-0.107965	-0.048	0.01	-0.053	-0.099	-0.003322	-0.059796	-0.094677	0.139524	0.375386	0.111287	-0.069762	-0.084711
FBgn0024807	CG17686	DISCO Interacting Protein 1	A	A	A	A		0.156	0.018	0.041	-0.005		0.200981	0.157795	0.122914	0.142846	0.234	0.003	-0.189	0.023	0.137863	-0.152812	0.217591	-0.038203	0.26576	-0.084711	-0.06644	-0.136202
FBgn0024806	CG7020	DISCO Interacting Protein 2	A	A	A	A		0.008	-0.016	-0.035	-0.021		-0.013288	0.08305	-0.018271	-0.018271	-0.088	-0.007	0.02	0.013	-0.026576	0.089694	-0.058135	-0.146168	-0.200981	-0.079728	0.058135	0.137863
FBgn0053531	CG33531	Discoidin domain receptor	X	X	U	U		0.831	0.956	0.419	0.645		0.769043	0.800602	0.89694	0.858737	0.998	0.958	0.945	0.924	0.275726	0.86372	0.395318	0.139524	0.832161	0.685993	0.785653	0.277387
FBgn0015926	CG6157	discontinuous actin hexagon	A	A	A	A		-0.087	-0.011	0.047	0.138		-0.186863	-0.0573045	0.031559	-0.136202	0.088	-0.038	-0.011	-0.0825	-0.106304	0.213439	-0.141185	0.220913	0.23254	0.100491	0.201811	0.0157795
FBgn0001624	CG1725	discs large 1	A	A	A	A		-0.005	-0.073	0.081	-0.071		-0.031559	0.008305	-0.03322	0.036542	0.007	-0.061	-0.171	-0.066	0.029898	0.154473	0	0.137863	-0.23254	-0.031559	0.064779	-0.086372
FBgn0024510	CG32315	discs lost	A	A	A	A		0.025	-0.021	-0.096	-0.014		0.04983	0	0.019932	0.031559	0	-0.017	-0.013	-0.053	-0.073084	0.008305	-0.172744	-0.146168	0.124575	0.006644	-0.01661	-0.171083
FBgn0002413	CG2048	discs overgrown	A	A	A	A		0.027	0.121	0.038	0.057		0.069762	0.001661	0.036542	-0.001661	0.259	0.096	0.086	0.043	0.14949	-0.169422	0.142846	0.028237	0.053152	-0.038203	-0.048169	0.260777
FBgn0000449	CG12028	disembodied	A	A	A	A		-0.119	-0.152	-0.152	0.132		-0.230879	-0.126236	0.051491	-0.171083	-0.022	-0.247	-0.264	-0.073	-0.752433	0.69762	-0.269082	-0.28237	0	0.197659	0.176066	0.156134
FBgn0039286	CG11849	distal antenna	A	A	A	A		0.097	0.149	-0.139	0.003		0.1661	0.107965	0.071423	0.043186	0.123	0.143	0.163	0.166	-0.239184	0.03322	0.08305	-0.433521	0.297319	-0.053152	-0.034881	-0.195998
FBgn0000157	CG3629	Distal-less	A	A	A	A		-0.082	-0.041	-0.161	-0.042		-0.162778	-0.102982	0.046508	-0.109626	0.013	-0.023	-0.046	-0.106	0.053152	-0.259116	-0.109626	-0.328878	-0.009966	-0.019932	-0.126236	-0.013288
FBgn0039528	CG5634	distracted	A	A	A	A		-0.104	-0.116	-0.086	0.107		-0.244167	-0.023254	-0.041525	-0.106304	-0.211	-0.226	-0.076	0.05	-0.214269	0.267421	-0.191015	-0.207625	-0.059796	0.03322	0.124575	0.328878
FBgn0011577	CG4974	division abnormally delayed	A	A	A	A		0.003	0.096	0.048	-0.013		0.001661	0.009966	-0.009966	0.011627	0.1095	0.108	0.053	0.115	-0.063118	0.06644	0.171083	0.018271	0.144507	-0.01661	-0.019932	-0.161117
FBgn0039802	CG1349	dj-1beta	A	A	A	A		0.052	-0.056	0.037	0.017		0.008305	0.053152	-0.013288	0.159456	-0.168	-0.04	-0.04	0.023	-0.096338	0.104643	0.009966	0.131219	0.013288	-0.001661	-0.036542	0.091355
FBgn0004493	CG6349	DNA polymerase alpha 180kD	A	A	A	A		0.086	-0.059	0.02	0.083		0.177727	-0.028237	0.097999	0.094677	-0.061	-0.073	-0.037	-0.063	-0.041525	0.051491	-0.079728	0.14949	-0.031559	0.152812	0.176066	0.036542
FBgn0015664	CG5838	DNA replication-related element factor	A	A	A	A		0.006	-0.109	-0.114	-0.076		-0.003322	-0.054813	-0.021593	0.102982	-0.113	-0.103	-0.045	-0.173	-0.247489	0.019932	-0.142846	-0.084711	-0.121253	0.019932	-0.127897	-0.076406
FBgn0032474	CG9828	DnaJ homolog	X	X	X	X		0.838	1.194	0.701	0.992		0.926838	0.71423	0.642807	1.06802	1.224	1.204	1.098	1.251	0.612909	0.69762	0.888635	0.606265	1.06636	0.905245	0.983312	1.01155
FBgn0037141	CG7143	DNApol-eta	A	A	A	A		-0.007	0.057	-0.064	0.012		0.013288	0.021593	0.008305	-0.069762	0.146	0.113	-0.045	0.012	-0.054813	-0.063118	-0.039864	-0.09966	-0.04983	0.093016	-0.069762	0.076406
FBgn0011425	CG5553	DNAprim	A	A	A	A		0.07	-0.036	0.061	0.086		-0.054813	0.152812	0.119592	0.061457	-0.002	0.003	-0.156	0.012	-0.024915	0.093016	-0.003322	0.177727	0.141185	0.096338	0.152812	-0.044847
FBgn0027835	CG5170	Dodeca-satellite-binding protein 1	A	A	A	A		0.035	0.048	0.134	-0.083		0.03322	-0.029898	0.068101	0.069762	0.053	0.063	0.047	0.03	-0.034881	0.134541	0.134541	0.302302	0.034881	-0.069762	-0.112948	-0.184371
FBgn0015379	CG17051	dodo	A	A	A	A		0.044	0.009	0.006	-0.005		0.039864	0.043186	0.013288	0.079728	0.01	-0.023	0.02	0.027	0.063118	0.01661	0.01661	-0.073084	0.009966	0	0.039864	-0.069762
FBgn0020306	CG9696	domino	A	A	A	A		-0.021	-0.008	-0.095	0.002		-0.064779	-0.038203	0.028237	-0.008305	0.08	-0.03	-0.023	-0.06	-0.222574	0.06644	-0.111287	-0.112948	0.053152	-0.068101	-0.023254	0.046508
FBgn0019643	CG3318	Dopamine N acetyltransferase	A	A	A	A		-0.068	0.028	-0.064	-0.011		-0.009966	-0.121253	-0.129558	-0.011627	0.081	0.01	-0.03	0.05	-0.074745	-0.111287	0.290675	-0.362098	-0.026576	0.013288	0.068101	-0.09966
FBgn0011764	CG12223	Dorsal switch protein 1	A	A	A	A		0.036	0.042	0.085	-0.016		0.023254	0.04983	-0.019932	0.091355	0.033	0.06	0.057	0.017	-0.024915	0.229218	-0.079728	0.214269	-0.164439	0.121253	-0.063118	0.043186
FBgn0010269	CG15793	Downstream of raf1	A	A	A	A		0.111	0.041	-0.071	0.022		0.159456	0.08305	0.089694	0.112948	0.083	0.05	0	0.03	-0.086372	-0.053152	0.023254	-0.1661	0.063118	0.003322	-0.08305	0.102982
FBgn0004638	CG6033	downstream of receptor kinase	A	A	A	A		-0.002	0.018	0.008	-0.04		-0.01661	-0.009966	-0.006644	0.023254	0.083	0.06	-0.056	-0.016	-0.003322	0.013288	-0.013288	0.036542	-0.053152	-0.029898	-0.126236	0.04983
FBgn0011763	CG4654	DP transcription factor	A	A	A	A		-0.069	-0.153	0.161	0.032		-0.156134	-0.004983	0.001661	-0.11627	-0.234	-0.143	-0.02	-0.216	0.043186	0.297319	-0.019932	0.323895	0.044847	-0.01661	0.026576	0.073084
FBgn0040823	CG14162	dpr6	A	A	A	A		0.058	0.055	-0.179	-0.115		0.11627	0.119592	-0.093016	0.089694	0.106	0.03	0.037	0.047	-0.172744	-0.006644	-0.1661	-0.368742	-0.302302	-0.11627	0.053152	-0.093016
FBgn0053481	CG33481	dpr7	A	A	A	A		-0.078	-0.095	-0.06	-0.082		-0.051491	-0.154473	-0.09966	-0.004983	-0.223	-0.123	0.11	-0.144	0.001661	0.089694	-0.207625	-0.122914	-0.176066	-0.08305	-0.046508	-0.023254
FBgn0002183	CG1828	dre4	A	A	A	A		0	-0.154	0.106	-0.078		-0.04983	-0.013288	0.014949	0.046508	-0.153	-0.206	-0.073	-0.183	-0.292336	0.455114	-0.137863	0.39864	-0.171083	-0.023254	-0.053152	-0.064779
FBgn0010583	CG3727	dreadlocks	X	X	X	X		0.904	0.906	0.904	0.949		0.827178	0.903584	0.999922	0.886974	0.851	0.887	0.997	0.89	0.989956	0.79728	0.953414	0.877008	1.03812	0.903584	0.867042	0.986634
FBgn0020305	CG4258	dribble	X	X	X	X		0.943	0.947	0.886	0.702		0.998261	0.931821	0.872025	0.968363	0.902	0.944	0.91	1.03	0.744128	1.02484	0.94677	0.827178	0.536503	0.875347	0.873686	0.523215
FBgn0024244	CG10016	drumstick	X	X	X	X		0.807	1.012	0.796	0.801		0.827178	0.873686	0.634502	0.893618	0.99	1.037	0.992	1.028	0.611248	0.991617	0.822195	0.757416	0.592977	0.878669	0.744128	0.986634
FBgn0004511	CG9355	dusky	A	A	A	A		-0.047	0.035	-0.04	-0.056		-0.0739145	0.026576	-0.14949	0.0107965	-0.0555	0.0105	0.14	0.0435	-0.076406	0.270743	-0.126236	-0.228388	-0.312268	0.084711	0.0573045	-0.053152
FBgn0040228	CG10846	dynactin-subunit-p25	X	X	X	X		0.953	0.978	1.014	0.907		0.975007	1.00158	0.857076	0.97999	1.025	0.968	0.94	0.978	1.15273	0.838805	1.03646	1.0265	0.823856	0.860398	0.943448	0.999922
FBgn0023388	CG1099	Dynamin associated protein 160	X	X	X	X		0.814	0.874	0.88	0.775		0.775687	0.817212	0.84711	0.815551	0.806	0.87	0.894	0.927	0.579689	1.16436	0.601282	1.17599	0.667722	0.840466	0.872025	0.720874
FBgn0021825	CG8269	Dynamitin	A	A	A	A		0.07	-0.032	0.038	0.014		0.051491	0.058135	0.046508	0.122914	-0.056	-0.023	-0.023	-0.026	-0.096338	0.039864	0	0.209286	-0.127897	0.171083	0.084711	-0.073084
FBgn0010349	CG7507	Dynein heavy chain 64C	A	A	A	A		-0.123	-0.112	-0.022	-0.064		-0.174405	-0.024915	-0.207625	-0.086372	-0.232	-0.232	0.1	-0.083	-0.380369	0.410267	-0.189354	0.073084	-0.39864	0.063118	0.076406	0.003322
FBgn0024432	CG12363	Dynein light chain 90F	A	A	A	A		0.007	-0.107	0.034	0.024		-0.076406	0.01661	0.06644	0.023254	-0.136	-0.12	-0.056	-0.116	-0.259116	0.494978	-0.126236	0.026576	-0.013288	-0.069762	-0.026576	0.205964
FBgn0034072	CG18250	Dystroglycan	A	A	A	A		-0.047	-0.014	0.026	-0.019		-0.102152	-0.0224235	0.0622875	-0.125405	-0.017	0.015	-0.0075	-0.048	-0.069762	0.178557	-0.071423	0.0672705	-0.0340505	-0.0274065	-0.056474	0.0423555
FBgn0024242	CG34157	dystrophin	A	A	A	A		0.066	0.029	-0.069	0.05		0.04983	0.038203	0.028237	0.14949	-0.05	-0.003	0.033	0.136	-0.270743	0.176066	-0.109626	-0.073084	0.102982	0.004983	0.031559	0.061457
FBgn0002609	CG8346	E(spl) region transcript m3	A	A	A	A		-0.023	0.103	-0.034	-0.012		-0.074745	-0.043186	0.031559	-0.006644	0.088	0.174	0.151	0	0.074745	-0.114609	0.174405	-0.270743	-0.146168	-0.034881	0.008305	0.122914
FBgn0002629	CG6099	E(spl) region transcript m4	A	A	A	A		0.021	-0.083	0.073	-0.052		0.018271	-0.003322	-0.001661	0.071423	0.062	-0.1	-0.123	-0.169	0.013288	0.279048	-0.13288	0.13288	-0.269082	-0.059796	-0.024915	0.144507
FBgn0002633	CG8361	E(spl) region transcript m7	A	A	A	A		0.024	0.109	-0.066	0.045		-0.028237	0.004983	0.117931	0.001661	0.173	0.12	0.073	0.07	0	-0.117931	0	-0.144507	-0.006644	0.041525	-0.009966	0.156134
FBgn0002732	CG8337	E(spl) region transcript malpha	A	A	A	A		-0.119	-0.179	-0.093	0.029		-0.214269	0.019932	-0.189354	-0.093016	-0.402	-0.242	0.06	-0.133	-0.744128	0.621214	-0.312268	0.061457	-0.028237	0.091355	-0.024915	0.076406
FBgn0002733	CG14548	E(spl) region transcript mbeta	A	A	A	A		-0.025	-0.001	0.035	-0.003		-0.056474	0.021593	-0.089694	0.023254	0.03	0.013	-0.04	-0.006	-0.056474	0.235862	-0.04983	0.009966	-0.307285	0.03322	0.03322	0.229218
FBgn0011766	CG6376	E2F transcription factor	A	A	A	A		0.002	-0.027	0.097	-0.058		-0.073084	0.08305	0.046508	-0.048169	-0.053	0	-0.043	-0.01	-0.01661	0.104643	-0.009966	0.310607	-0.013288	-0.01661	-0.126236	-0.074745
FBgn0000533	CG4920	easter	A	A	A	A		-0.034	-0.041	0.036	0.047		-0.147829	-0.001661	0.097999	-0.086372	-0.196	0.03	0.08	-0.078	-0.146168	0.308946	-0.122914	0.102982	-0.034881	0.114609	0.041525	0.06644
FBgn0023444	CG4063	ebi	X	X	X	X		0.857	0.879	0.818	0.716		0.795619	0.926838	0.818873	0.888635	0.668	0.776	1.128	0.945	0.592977	0.91355	0.805585	0.961719	0.420233	0.933482	0.808907	0.700942
FBgn0000551	CG7673	Ecdysone-dependent gene 78E	A	A	A	A		-0.096	0.047	-0.03	0.002		-0.192676	-0.162778	0.096338	-0.122914	0.04	0.103	0.02	0.023	-0.023254	0.056474	0.036542	-0.189354	0.039864	-0.03322	0.139524	-0.139524
FBgn0000565	CG7266	Ecdysone-induced protein 28/29kD	A	A	A	A		-0.03	-0.081	-0.063	-0.02		-0.172744	0.069762	-0.046508	0.028237	-0.139	-0.076	-0.11	0.003	-0.124575	0.04983	-0.229218	0.051491	-0.443487	0.06644	0.097999	0.197659
FBgn0005640	CG10579	Ecdysone-induced protein 63E	A	A	A	A		-0.016	0.004	-0.015	-0.147		-0.046508	0.019932	-0.04983	0.011627	0.032	0.033	0.007	-0.056	-0.102982	0.036542	-0.069762	0.074745	-0.274065	-0.157795	-0.127897	-0.029898
FBgn0000568	CG8127	Ecdysone-induced protein 75B	A	A	A	A		0.038	0.145	-0.019	0.194		0.107134	0.039864	-0.0506605	0.056474	0.204	0.073	0.073	0.229	-0.298149	0.274065	-0.155304	0.102151	0.236693	0.148659	0.328878	0.061457
FBgn0001254	CG1934	Ecdysone-inducible gene E2	A	A	A	A		0.034	0.312	-0.065	0.057		0.013288	0.136202	-0.039864	0.026576	0.382	0.329	0.309	0.229	-0.172744	0.122914	-0.013288	-0.195998	0.239184	0	-0.056474	0.046508
FBgn0001257	CG15009	Ecdysone-inducible gene L2	A	A	A	A		0.018	-0.027	0.147	-0.092		-0.013288	-0.021593	0.039864	0.06644	-0.166	-0.05	0.088	0.02	0.106304	0.408606	-0.212608	0.285692	-0.284031	0.076406	-0.104643	-0.054813
FBgn0001258	CG10160	Ecdysone-inducible gene L3	A	A	A	A		0.025	0.064	0.013	-0.02		-0.043186	0.029898	0.136202	-0.023254	0.043	0.073	0.05	0.09	-0.023254	-0.039864	0.079728	0.036542	-0.146168	-0.076406	-0.01661	0.159456
FBgn0000543	CG5714	ecdysoneless	A	A	A	A		-0.06	0.002	-0.047	-0.088		-0.021593	-0.018271	-0.13288	-0.068101	0.062	-0.065	-0.023	0.032	-0.056474	-0.021593	-0.051491	-0.059796	-0.521554	0.078067	0.013288	0.079728
FBgn0000547	CG12676	echinoid	X	X	X	X		0.799	0.979	0.824	0.734		0.782331	0.759077	0.817212	0.835483	0.987	0.983	0.997	0.95	0.805585	0.745789	1.05806	0.685993	0.616231	0.705925	0.725857	0.888635
FBgn0000542	CG2904	echinus	A	A	A	A		-0.088	-0.108	0.051	-0.082		-0.24915	-0.079728	0.089694	-0.112948	-0.083	-0.129	-0.123	-0.096	-0.312268	0.026576	0.235862	0.255794	-0.21593	-0.086372	-0.06644	0.039864
FBgn0069242	CG33104	eclair	A	A	A	A		-0.133	-0.095	0.093	-0.007		-0.192676	-0.036542	-0.159456	-0.144507	-0.095	-0.096	-0.096	-0.093	0.194337	-0.023254	-0.028237	0.229218	-0.154473	0.068101	-0.059796	0.119592
FBgn0028436	CG10610	ECSIT	A	A	A	A		0.071	-0.03	-0.042	-0.066		0.156134	0.019932	0.068101	0.041525	-0.105	0.028	0.032	-0.073	-0.161117	0.102982	-0.114609	0.004983	-0.295658	-0.019932	0.013288	0.039864
FBgn0085402	CG34373	Ect4	A	A	A	A		0.086	0.103	-0.017	0.037		0.089694	0.061457	0.053152	0.137863	0.018	0.08	0.066	0.246	-0.121253	0.051491	-0.242506	0.242506	0.093016	0.109626	0.076406	-0.129558
FBgn0000451	CG6611	ectodermal	A	A	A	A		-0.059	-0.267	-0.179	-0.191		-0.13288	-0.084711	0.134541	-0.152812	-0.123	-0.319	-0.317	-0.31	-0.373725	0.343827	-0.300641	-0.383691	-0.21593	-0.220913	-0.174405	-0.151151
[truncated: 1,473 more rows]
