# Supplementary material for: Comparative Genomic Hybridization (CGH) Reveals a Neo-X Chromosome and Biased Gene Movement in Stalk-Eyed Flies (Genus Teleopsis)
Source: PLoS Genet. 2010 Sep 16;6(9):e1001121. doi: 10.1371/journal.pgen.1001121 (PMC2940734; doi:10.1371/journal.pgen.1001121)
Supplement: Table S3 — Summary of gene movement for Teleopsis species. Gene designations are explained in Table S1 legend. ‘Duplicate set’ refers to whether a duplication event was inferred for that gene within stalk-eyed flies based on an analysis of EST consensus sequences. For each gene, the inferred chromosomal locations (A-autosomal, X-X chromosome, and {AX}-unknown) for each Teleopsis species as well as their chromosomal location in D. melanogaster and A. gambiae are presented. The ‘Move’ column summarizes to which chromosome and on which branch of the tree the gene movement occurred. See Fig. 5 for identification of branch numbers and changes occurring at the base of the Teleopsis tree are designated ‘inTeleopsis’. Log ratio values averaged across all four hybridization for each Teleopsis species are also presented. (0.07 MB XLS) [file pgen.1001121.s003.xls]

## Sheet: CGH_Summary_09 IIb JMP.txt
#	FBgn ID	CGGene	GeneNAME	Duplicate Set	Ag_ARM	Dm_ARM	Td_Chrm	Tw_Chrm	Tt_Chrm	Tq_Chrm	Move	Td_Ave	Tw_Ave	Tt_Ave	Tq_Ave
1	FBgn0000150	CG2210	abnormal wing discs	N	2L	3R	A	A	X	A	OntoX_onBranch4	0.081389	0.078	0.738314	0.164439
2			AGAP003616	N	2R		X	X	X	A	Amb.	0.874101	0.753	0.946355	0.164024
3			AGAP009177	N	3R		X	A	{AX}	A	OntoX_onBranch1	0.857491	0.32	0.768628	0.320573
4	FBgn0012036	CG3752	Aldehyde dehydrogenase	N	2R	2L	A	A	A	A	Onto2L_inDm	-0.0402793	-0.07975	0.063118	-0.0357115
5	FBgn0033383	CG8057	alicorn	N	3R	2R	A	A	X	{AX}	OntoX_onBranch4	0.137863	-0.04375	0.725027	0.403623
6	FBgn0013746	CG9556	alien	N	3R	2L	A	A	A	A	OntoA_inTeleopsis	-0.0186862	0.03325	-0.00373725	0.0955075
7	FBgn0026150	CG6291	Aminopeptidase P	N	X	2L	A	A	A	A	Onto2L_inDm	-0.031559	-0.0985	0.254548	-0.0257455
8	FBgn0033718	CG13162	anastral spindle 3	N	3L	2R	X	X	X	X	OntoX_inTeleopsis	0.931406	0.79875	0.823026	0.816382
9	FBgn0031458	CG2855	anterior pharynx defective 1	N	3R	2L	A	A	A	A	OntoA_inTeleopsis	-0.054813	0.015	-0.0494148	0.0008305
10	FBgn0031781	CG5972	Arc-p20	N	2R	2L	X	A	X	X	OntoA_onBranch2	0.953414	0.30875	0.842127	0.82967
11	FBgn0032859	CG10954	Arc-p34	N	3R	2L	X	A	A	X	Amb.	0.828839	0.50475	0.213854	0.762607
12	FBgn0029095	CG4276	arouser	N	2R	2L	A	A	A	A	Onto2L_inDm	-0.0838805	-0.00575	-0.0892788	-0.0103812
13	FBgn0000146	CG6137	aubergine	N	3R	2L	X	A	A	A	OntoX_onBranch1	1.02733	0.0645	-0.0722535	0.0851263
14	FBgn0000146	CG6137	aubergine	N	3R	2L	X	A	A	A	OntoA_inTeleopsis	1.02733	0.0645	-0.0722535	0.0851263
15	FBgn0003889	CG9359	beta-Tubulin at 85D	N	3L	3R	A	{AX}	X	{AX}	OntoX_onBranch4	0.179388	0.29375	1.36451	0.815551
16	FBgn0028388	CG33979	capulet	N	3R	2L	A	{AX}	X	X	OntoA_onBranch1	0.27448	0.633	0.950923	0.818873
17	FBgn0032793	CG10189	CG10189	N	2L	2L	A	A	A	A	Onto2L_inDm	-0.048169	-0.022	-0.001661	0.034881
18	FBgn0037440	CG1041	CG1041	N	3R	3R	X	X	X	{AX}	OntoNot2L_inDm	0.906906	0.83625	0.887805	0.561418
19	FBgn0032822	CG10466	CG10466	N	X	2L	A	A	A	A	Onto2L_inDm	0.127066	-0.239	-0.091355	-0.101321
20	FBgn0037035	CG10589	CG10589	N		3L	X	A	X	A	Amb.	0.753679	0.041	0.661493	0.0274065
21	FBgn0032848	CG10722	CG10722	N		2L	A	A	A	A	Amb.	-0.0568893	0.03325	-0.0128728	0.0809737
22	FBgn0036306	CG10973	CG10973	N	3R	3L	X	X	X	A	OntoX_onBranch5	0.879915	0.67525	0.870779	0.178558
23	FBgn0034455	CG11007	CG11007	N	3R	2R	X	X	X	{AX}	OntoNot2L_inDm	0.882822	1.004	0.899432	0.68101
24	FBgn0031734	CG11147	CG11147	N	2R	2L	A	A	A	A	Onto2L_inDm	-0.121253	-0.01625	-0.0137033	-0.0718383
25	FBgn0025686	CG11592	CG11592	N	3L	2L	X	X	X	A	OntoA_onBranch6	0.876593	0.99525	0.897771	0.369573
26	FBgn0031253	CG11885	CG11885	N		2L	A	A	A	A	Amb.	-0.046508	-0.03475	-0.024915	-0.001661
27	FBgn0030053	CG12081	CG12081	N	3R	X	X	X	X	X	OntoNot2L_inDm	0.901508	0.92075	0.84794	0.641977
28	FBgn0026148	CG12253	CG12253	N		2L	A	A	A	A	Amb.	0.205964	-0.43	-0.806	-0.0423555
29	FBgn0032389	CG12314	CG12314	N	2L	2L	A	A	A	A	Onto2L_inDm	-0.071423	-0.08775	0.127897	-0.144507
30	FBgn0032054	CG13090	CG13090	N	2R	2L	A	A	A	A	Onto2L_inDm	0.0240845	-0.049875	-0.0236693	0.0139109
31	FBgn0032050	CG13096	CG13096	N	2L	2L	A	A	A	A	Onto2L_inDm	0.00934313	-0.085125	0.301887	-0.0489995
32	FBgn0032961	CG1416	CG1416	N	3L	2L	A	A	A	A	Onto2L_inDm	-0.111287	0.034	-0.00207625	-0.0228387
33	FBgn0031315	CG14341	CG14341	N	3R	2L	X	X	X	A	OntoA_onBranch6	0.985803	0.8735	0.908567	0.203473
34	FBgn0030271	CG15202	CG15202	N		X	A	A	X	A	OntoX_onBranch4	0.0307285	-0.004	0.768628	-0.018271
35	FBgn0025684	CG15438	CG15438	N	3R	2L	X	X	X	A	OntoA_onBranch6	0.745789	0.697	0.903584	0.380784
36	FBgn0031606	CG15439	CG15439	N	X	2L	A	A	A	A	Onto2L_inDm	0.0573045	-0.13575	-0.253302	0.0124575
37	FBgn0032414	CG17211	CG17211	N	3R	2L	X	X	X	A	OntoA_onBranch6	0.945524	0.75875	0.699281	0.291921
38	FBgn0032030	CG17293	CG17293	N	3R	2L	A	A	A	A	OntoA_inTeleopsis	-0.0556435	-0.0825	-0.117516	0.0402793
39	FBgn0040009	CG17490	CG17490	N		2L	{AX}	X	X	A	OntoA_onBranch6	0.78939	0.74875	0.878669	0.355869
40	FBgn0039970	CG17508	CG17508	N	3R	2R	X	X	X	X	OntoNot2L_inDm	0.88033	0.671625	0.628481	0.888635
41	FBgn0039969	CG17510	CG17510	N	3R	2R	X	X	{AX}	X	OntoNot2L_inDm	0.922686	0.71175	0.76406	0.82967
42	FBgn0039993	CG17691	CG17691	N	2L	U	X	X	X	X	OntoX_inTeleopsis	0.809737	0.9845	0.865796	0.815136
43	FBgn0040005	CG17883	CG17883	N	3R	2R	X	X	X	X	OntoNot2L_inDm	0.883652	0.9755	0.932651	0.748696
44	FBgn0032876	CG1962	CG1962	N	X	2L	A	A	A	A	Onto2L_inDm	-0.0103812	-0.045	0.194752	-0.0473385
45	FBgn0039691	CG1972	CG1972	N	3R	3R	X	X	X	X	OntoNot2L_inDm	0.930575	1.06975	0.960473	0.828009
46	FBgn0039876	CG2126	CG2126	N	2R	3R	X	{AX}	X	{AX}	OntoX_inTeleopsis	0.662324	0.76725	0.859983	0.541486
47	FBgn0032870	CG2608	CG2608	N	UNKN	2L	A	A	A	A	Amb.	0.122083	0.06	-0.151151	-0.0257455
48	FBgn0031263	CG2789	CG2789	N	X	2L	A	A	A	A	Onto2L_inDm	0.0290675	-0.1035	-0.11544	0.096338
49	FBgn0031268	CG2813	CG2813	N	X	2L	A	A	A	A	Onto2L_inDm	-0.113778	-0.17675	-0.0959228	0.0921855
50	FBgn0031459	CG2862	CG2862	N	2L	2L	A	A	A	A	Onto2L_inDm	-0.0543978	0.00825	0.0394487	0.00872025
51	FBgn0051439	CG31439	CG31439	N		3R	X	X	{AX}	X	Amb.	0.763645	0.9535	0.474631	0.663154
52	FBgn0051648	CG31648	CG31648	N	3L	2L	A	A	A	A	Onto2L_inDm	-0.129558	-0.1635	-0.194337	-0.0693468
53	FBgn0031375	CG31670	CG31670	N	3R	2L	A	A	A	A	OntoA_inTeleopsis	0.0768213	0.28125	0.0170252	-0.06644
54	FBgn0052075	CG32075	CG32075	N	2L	3L	X	{AX}	X	{AX}	OntoX_inTeleopsis	0.806	0.6385	0.662324	0.36459
55	FBgn0052377	CG32377	CG32377	N	2L	3L	X	A	{AX}	{AX}	OntoX_onBranch1	0.616231	0.47275	0.361683	0.448885
56	FBgn0052483	CG32483	CG32483	N	3L	3L	X	X	X	X	OntoX_inTeleopsis	0.844619	0.94775	0.952584	0.901093
57	FBgn0033093	CG3270	CG3270	N	3R	2R	X	X	X	X	OntoNot2L_inDm	0.915211	0.90525	0.86455	0.815551
58	FBgn0032949	CG3305	CG3305	N	3R	2L	X	X	{AX}	A	OntoA_onBranch6	0.768213	0.82475	0.700942	0.377047
59	FBgn0053057	CG33057	CG33057	N		3L	X	X	X	X	Amb.	0.776517	0.79225	0.808076	0.789805
60	FBgn0031519	CG3326	CG3326	N	3R	2L	A	A	A	A	OntoA_inTeleopsis	-0.1171	0.04	0.131219	0.026576
61	FBgn0053303	CG33303	CG33303	N	3R	2L	A	A	A	A	OntoA_inTeleopsis	-0.0726687	-0.0025	0.028237	-0.0739145
62	FBgn0083968	CG34132	CG34132	N	2R	2L	A	A	A	A	Onto2L_inDm	-0.0473385	0.00925	0.088033	0.0672705
63	FBgn0031875	CG3430	CG3430	N	3L	2L	A	A	A	A	Onto2L_inDm	-0.110456	-0.144	0.11544	0.342166
64	FBgn0085423	CG34394	CG34394	N	2R	2L	A	A	A	A	Onto2L_inDm	-0.10755	-0.04375	-0.0489995	-0.0543978
65	FBgn0058191	CG40191	CG40191	N	3R	2R	X	X	X	A	OntoX_onBranch5	0.861229	0.84725	0.866627	0.171083
66	FBgn0058378	CG40378	CG40378	N	3R	U	X	X	{AX}	{AX}	OntoNot2L_inDm	0.734992	0.891	0.452623	0.503283
67	FBgn0085638	CG41378	CG41378	N	3R	2R	X	X	X	X	OntoNot2L_inDm	0.921025	0.796	0.867873	0.845034
68	FBgn0259677	CG42346	CG42346	N	X	2R	X	X	X	X	OntoX_inTeleopsis	0.959228	1.07375	0.904415	0.791467
69	FBgn0014092	CG4278	CG4278	N	3L	2L	A	A	A	A	Onto2L_inDm	-0.0986219	-0.131	-0.0184786	-0.004983
70	FBgn0032161	CG4598	CG4598	N	3R	2L	A	A	A	A	OntoA_inTeleopsis	0.11544	-0.1645	-0.039864	0.028237
71	FBgn0036627	CG4680	CG4680	N		3L	A	{AX}	X	A	OntoX_onBranch4	0.093016	0.01925	0.673951	0.0539825
72	FBgn0032354	CG4788	CG4788	N		2L	A	A	A	A	Amb.	0.127897	0	0.004983	0.111287
73	FBgn0032217	CG4972	CG4972	N	2R	2L	A	A	A	A	Onto2L_inDm	-0.0801432	-0.0805	0.058135	-0.00290675
74	FBgn0031711	CG6907	CG6907	N	3L	2L	A	A	A	A	Onto2L_inDm	-0.127897	-0.11575	0.0128727	-0.0826348
75	FBgn0032517	CG7099	CG7099	N	2R	2L	A	A	A	A	Onto2L_inDm	-0.117516	-0.11675	-0.01661	0.0510758
76	FBgn0031979	CG7429	CG7429	N	2L	2L	X	X	X	A	OntoA_onBranch6	0.934312	0.77	0.955905	0.333031
77	FBgn0038545	CG7713	CG7713	X	2R	3R	X	X	X	{AX}	OntoX_inTeleopsis	0.749942	0.837	1.03896	0.44847
78	FBgn0032012	CG7870	CG7870	N	3R	2L	X	X	X	A	OntoA_onBranch6	0.906906	0.76025	0.943863	0.372895
79	FBgn0031992	CG8498	CG8498	N	X	2L	A	A	A	A	Onto2L_inDm	-0.048169	0.021	0.235031	-0.132049
80	FBgn0033669	CG8979	CG8979	N	2L	2R	X	X	X	{AX}	OntoX_inTeleopsis	0.879084	0.90525	0.855	0.4983
81	FBgn0031782	CG9226	CG9226	N	2R	2L	A	A	A	A	Onto2L_inDm	-0.138278	-0.11475	0.0124575	-0.0793128
82	FBgn0031845	CG9232	CG9232	N	2R	2L	A	A	A	A	Onto2L_inDm	-0.00872025	0.01825	0.0676857	0.0485842
83	FBgn0034558	CG9236	CG9236	N	3R	2R	X	X	X	X	OntoNot2L_inDm	0.927669	1.0195	0.873686	0.783162
84	FBgn0032925	CG9246	CG9246	N	3L	2L	X	X	X	A	OntoA_onBranch6	0.91272	0.9285	0.886143	0.210532
85	FBgn0032924	CG9247	CG9247	N		2L	A	A	A	A	Amb.	-0.086372	-0.117	-0.172744	0.190184
86	FBgn0032897	CG9336	CG9336	N		2L	X	A	X	{AX}	OntoA_onBranch2	0.965041	0.133	0.772365	0.133711
87	FBgn0032078	CG9520	CG9520	N	3R	2L	A	A	A	A	OntoA_inTeleopsis	-0.0751603	-0.0135	-0.0901093	0.014949
88	FBgn0043001	CG15736	Chrac-16	N	2L	3L	X	{AX}	X	{AX}	OntoX_inTeleopsis	0.903584	0.6505	0.918533	0.499961
89	FBgn0020309	CG14938	crooked legs	X	3R	2L	A	A	A	A	OntoA_inTeleopsis	0.142846	-0.095	0.14077	0.0992448
90	FBgn0020309dup	CG14938dup	crooked legs_dup	X	3R	2L	A	A	A	A	OntoA_inTeleopsis	0.1171	-0.03525	0.078067	-0.018271
91	FBgn0051876	CG31876	Cuticular protein 30F	N	3R	2L	X	{AX}	X	A	OntoA_onBranch6	0.881991	0.60725	0.891957	-0.0622875
92	FBgn0028871dupA	CG3474dupA	Cuticular protein 35B_dupA	X	3R	2L	A	A	A	Y	OntoY_onBranch6	-0.006644	0.123	-0.0905245	-4.37757
93	FBgn0028871dupA	CG3474dupA	Cuticular protein 35B_dupA	X	3R	2L	A	A	A	Y	OntoA_inTeleopsis	-0.006644	0.123	-0.0905245	-4.37757
94	FBgn0028871dupB	CG3474dupB	Cuticular protein 35B_dupB	X	3R	2L	A	A	A	A	OntoA_inTeleopsis	0.0191015	-0.02225	-0.0191015	-0.291505
95	FBgn0028940	CG8864	Cyp28a5	N	2R	2L	A	A	A	A	Onto2L_inDm	-0.0107965	-0.01	0.039864	0.0008305
96	FBgn0000477	CG7780	Deoxyribonuclease II	N	2R	3R	X	X	X	A	OntoX_onBranch5	0.944694	0.887	0.960058	0.0456775
97	FBgn0039638	CG11881	dim gamma-tubulin 6	N	2R	3R	X	X	X	{AX}	OntoX_inTeleopsis	0.965041	0.80625	1.04145	0.226726
98	FBgn0015664	CG5838	DNA replication-related element factor	N		2L	A	A	A	A	Amb.	0.0058135	-0.1085	-0.113779	-0.076406
99	FBgn0032198	CG4912	eEF1delta	N	2R	2L	A	A	{AX}	A	Onto2L_inDm	0.0328048	0.09325	0.463419	-0.068101
100	FBgn0032660	CG15150	elfless	N		2L	A	A	A	A	Amb.	0.139109	-0.1685	0.078067	0.145753
101	FBgn0000556	CG8280	Elongation factor 1alpha48D	N	2R	2R	A	A	X	A	OntoX_onBranch4	0.115855	0.36875	0.943448	0.0867873
102	FBgn0000629	CG6502	Enhancer of zeste	N	UNKN	3L	X	X	X	{AX}	Amb.	0.791467	0.77575	0.804754	0.535673
103	FBgn0026585	CG31911	Equilibrative nucleoside transporter 2	N	2R	2L	A	A	{AX}	A	Onto2L_inDm	0.0427708	-0.1545	0.038203	-0.038203
104	FBgn0000611	CG8933	extradenticle	N	2L	X	X	A	A	A	OntoX_onBranch1	1.26665	-0.0191667	0.107965	-0.0184094
105	FBgn0004811	CG10528	female sterile (2) ltoPP43	N	3R	2L	X	X	X	A	OntoA_onBranch6	0.911058	0.868	0.973346	0.211777
106	FBgn0031873	CG9207	Gas41	N	3R	2L	A	A	A	A	OntoA_inTeleopsis	-0.130389	0.07225	0.068101	-0.0444318
107	FBgn0031506	CG8825	glaikit	N	3L	2L	A	A	A	A	Onto2L_inDm	-0.006644	0.03075	0.0705925	-0.0606265
108	FBgn0001128	CG9042	Glycerol 3 phosphate dehydrogenase	N	2L	2L	A	A	A	A	Onto2L_inDm	0.028237	0.26675	0.0157795	-0.0456775
109	FBgn0026238	CG2944	gustavus	N	3R	2R	X	X	X	X	OntoNot2L_inDm	0.928499	0.95425	0.98082	0.94677
110	FBgn0053855	CG33855	His1:CG33855	N	2L	2L	A	A	A	{AX}	Onto2L_inDm	0.251641	0.15725	0.269497	0.302302
111	FBgn0051618	CG31618	His2A:CG31618	N	2R	2L	A	{AX}	A	{AX}	Onto2L_inDm	0.150321	0.51925	0.269082	0.502452
112	FBgn0024227	CG6620	IplI-aurora-like kinase	N	3R	2L	X	{AX}	A	X	OntoA_onBranch4	0.659832	0.65375	-1.4405	0.683917
113	FBgn0027086	CG11471	Isoleucyl-tRNA synthetase	N	2R	3L	X	X	X	{AX}	OntoX_inTeleopsis	0.895694	0.836	0.842958	0.463004
114	FBgn0004381	CG7293	Kinesin-like protein at 68D	N	3L	3L	X	X	X	X	OntoX_inTeleopsis	0.93016	0.8745	0.852093	0.783162
115	FBgn0011638	CG10922	La autoantigen-like	N	3R	2L	X	X	X	A	OntoA_onBranch6	0.947185	1.07125	0.918533	0.0689315
116	FBgn0002543	CG5481	leak	N		3L	X	X	{AX}	X	Amb.	0.859152	1.09225	0.561418	0.82261
117	FBgn0010602	CG3018	lesswright	N	3L	2L	A	A	A	A	Onto2L_inDm	0.0788975	0.22775	-0.046508	0.086372
118	FBgn0086445	CG10563	lethal (2) 37Cd	N	3R	2L	A	A	A	A	OntoA_inTeleopsis	-0.108796	-0.01325	-0.00290675	-0.0971685
119	FBgn0021856	CG8674	lethal (2) k14505	N	3R	2L	X	X	X	A	OntoA_onBranch6	0.801848	0.617	0.795204	0.303963
120	FBgn0010398	CG6098	Leucine-rich repeat 47	X	2R	2L	X	{AX}	X	A	OntoA_onBranch6	0.834653	0.3405	0.842127	-0.0419402
121	FBgn0000464	CG10443	Leukocyte-antigen-related-like	N	3R	2L	{AX}	X	X	A	OntoA_onBranch6	0.649866	0.733	0.970024	0.227142
122	FBgn0004419	CG4916	maternal expression at 31B	N	3R	2L	A	A	{AX}	A	OntoA_inTeleopsis	0.0141185	0.041375	0.456567	0.111495
123	FBgn0013531	CG18780	Mediator complex subunit 20	N	2L	2L	A	A	A	A	Onto2L_inDm	-0.073084	0.04825	0.0651942	-0.0651943
124	FBgn0026206	CG12218	mei-P26	N	2R	X	X	X	X	X	OntoX_inTeleopsis	0.749111	0.9415	0.649451	0.693052
125	FBgn0005278dup	CG2674dup	Minute (2) 21AB_dup	X	3R	2L	A	A	A	A	OntoA_inTeleopsis	0.0307285	0.0485	-0.149905	0.0568892
126	FBgn0031660	CG3782	mitochondrial ribosomal protein L28	N	3R	2L	X	X	X	A	OntoA_onBranch6	0.855415	0.69275	0.688484	0.301887
127	FBgn0032053	CG13098	mitochondrial ribosomal protein L51	N	2R	2L	A	A	A	A	Onto2L_inDm	0.0207625	-0.162	-0.048169	0.0323895
128	FBgn0027949	CG10364	msb1l	N		2L	X	{AX}	X	A	OntoA_onBranch6	0.885728	0.669	0.891126	0.214269
129	FBgn0031261	CG11822	nicotinic acetylcholine receptor beta 21C	X	3R	2L	A	A	A	A	OntoA_inTeleopsis	-0.0274065	-0.096375	-0.2369	-0.00809738
130	FBgn0026401	CG17704	Nipped-B	N	3R	2R	X	X	X	X	OntoNot2L_inDm	0.922686	0.94825	1.0049	0.802678
131	FBgn0051658	CG31658	Nnf1b	N		2L	A	A	A	A	Amb.	-0.160286	-0.07675	0.110457	-0.0573045
132	FBgn0022069	CG12396	Nnp-1	N	2R	2L	A	A	A	A	Onto2L_inDm	-0.001661	-0.03775	-0.056474	0.089694
133	FBgn0031886	CG8902	Nuf2	N	2L	2L	A	A	A	A	Onto2L_inDm	-0.110456	-0.1	-0.332615	-0.326802
134	FBgn0010660	CG3820	Nup214	N	3R	2R	X	{AX}	X	{AX}	OntoNot2L_inDm	0.835483	0.489	0.86455	0.591316
135	FBgn0039678	CG18111	Odorant-binding protein 99a	N	X	3R	X	X	{AX}	X	OntoX_inTeleopsis	0.756586	1.03	0.602943	0.732501
136			ORF-107	N			X	A	{AX}	A	OntoX_onBranch1	0.953829	-0.13875	0.358776	0.0336353
137			ORF-112	N			A	A	X	{AX}	OntoX_onBranch4	0.283201	-0.27	0.828009	0.305624
138			ORF-114	N			X	X	{AX}	A	Amb.	0.636993	0.7915	0.78067	0.376217
139			ORF-118	N			X	{AX}	{AX}	A	Amb.	0.828424	0.09675	0.42397	0.182295
140			ORF-126	N			Y	A	{AX}	A	OntoY_onBranch1	-6.73203	-0.1975	0.720044	0.039864
141			ORF-140	N			X	{AX}	A	A	Amb.	0.781085	0.5335	0.288183	0.236693
142			ORF-150	N			X	{AX}	{AX}	A	Amb.	0.748281	0.16675	0.610418	0.273234
143			ORF-21	N			X	X	X	A	Amb.	0.898601	0.7055	0.965456	0.321404
144			ORF-25	N			X	X	X	A	Amb.	0.808907	0.81575	0.92144	0.17482
145			ORF-30	N			X	X	X	A	Amb.	0.973346	0.834	0.898186	0.068101
146			ORF-34	N			X	{AX}	X	A	Amb.	0.901093	0.3295	0.742052	0.108796
147			ORF-65	N			X	X	X	A	Amb.	0.643638	0.932	0.692637	0.352962
148			ORF-75	N			X	{AX}	X	A	Amb.	0.882406	0.49725	1.02857	0.140354
149			ORF-87	N			X	{AX}	{AX}	A	Amb.	0.845449	0.444	0.618723	0.177727
150	FBgn0015271	CG7833	Origin recognition complex subunit 5	N	X	2L	A	A	A	A	Onto2L_inDm	-0.04983	-0.18825	-0.103397	0.113779
151	FBgn0016694	CG17888	PAR-domain protein 1	N	2L	3L	X	X	{AX}	X	OntoX_inTeleopsis	0.893203	1.3955	0.739975	0.852093
152	FBgn0011823	CG4799	Pendulin	N	3R	2L	X	X	X	A	OntoA_onBranch6	0.840051	0.80625	1.1955	0.274896
153	FBgn0004872	CG6122	piwi	N	3R	2L	A	A	A	A	OntoA_inTeleopsis	0.276972	0.25175	0.350471	0.184786
154	FBgn0003151	CG4904	Proteasome 35kD subunit	N	3R	2L	A	A	A	A	OntoA_inTeleopsis	-0.0701772	-0.05575	0.0444317	-0.107965
155	FBgn0031951	CG7138	r2d2	N	3R	2L	A	A	A	A	OntoA_inTeleopsis	-0.0456775	-0.1165	0.039864	0.061457
156	FBgn0003346	CG9999	Ran GTPase activating protein	N	3R	2L	X	X	X	A	OntoA_onBranch6	0.911889	0.9685	0.874932	0.273235
157	FBgn0032906	CG9273	Replication protein A2	N	3R	2L	A	A	A	A	OntoA_inTeleopsis	0.0128727	0.0685	0.003322	0.115855
158	FBgn0011305	CG5655	Repressor splicing factor 1	N	3R	2L	A	A	A	A	OntoA_inTeleopsis	0.041525	0.121	0.185201	0.0294827
159	FBgn0086710	CG10652	Ribosomal protein L30	N	2R	2L	A	A	{AX}	A	Onto2L_inDm	-0.11544	0.13075	0.435182	0.001661
160	FBgn0002626	CG7939	Ribosomal protein L32	N	2R	3R	A	A	X	A	OntoX_onBranch4	-0.0340505	0.20675	0.898601	-0.081389
161	FBgn0037686	CG9354	Ribosomal protein L34b	N	3R	3R	X	X	X	{AX}	OntoNot2L_inDm	1.0294	0.7155	1.15647	0.419403
162	FBgn0030616	CG9091	Ribosomal protein L37a	N	X	X	A	A	X	A	OntoX_onBranch4	0.394903	0.50425	0.826348	0.338429
163	FBgn0040007	CG18001	Ribosomal protein L38	N	3R	2R	A	A	X	A	OntoX_onBranch4	0.110457	0.3605	0.905245	-0.135372
164	FBgn0010265	CG13389	Ribosomal protein S13	N	2L	2L	A	A	{AX}	A	Onto2L_inDm	-0.0357115	0.101	0.458436	0.011627
165	FBgn0033912	CG8415	Ribosomal protein S23	N		2R	A	A	X	A	OntoX_onBranch4	-0.0556435	0.40525	0.84711	-0.0822195
166	FBgn0003942	CG5271	Ribosomal protein S27A	N	2R	2L	A	A	{AX}	A	Onto2L_inDm	0.160286	0.21425	0.430199	0.0573045
167	FBgn0039713	CG7808	Ribosomal protein S8	N	2R	3R	X	{AX}	X	X	OntoX_inTeleopsis	0.915626	0.65	0.860398	0.860398
168	FBgn0003277	CG1554	RNA polymerase II 215kD subunit	N	3R	X	A	A	A	Y	OntoY_onBranch6	-0.023254	-0.10125	0.03322	-5.10716
169	FBgn0026373	CG7885	RNA polymerase II 33kD subunit	N	3L	2L	A	A	A	A	Onto2L_inDm	0.107134	-0.05275	0.101736	0.013288
170	FBgn0003256	CG12559	rolled	N	3R	2R	X	X	X	X	OntoNot2L_inDm	0.744959	0.9535	0.917287	0.81389
171	FBgn0032224	CG5025	Selenophosphate synthetase 2	N	3L	2L	A	A	A	A	Onto2L_inDm	0.153227	-0.04825	-0.0145338	0.104228
172	FBgn0014031	CG3926	Serine pyruvate aminotransferase	N	2R	X	X	X	X	X	OntoX_inTeleopsis	0.927253	1.026	0.884483	0.807246
173	FBgn0003444	CG11561	smoothened	N	3R	2L	A	A	A	{AX}	OntoA_inTeleopsis	-0.0772365	-0.01125	-0.202642	0.306455
174	FBgn0026170	CG4494	smt3	N	X	2L	A	A	{AX}	A	Onto2L_inDm	-0.123745	0.04975	0.828839	-0.041525
175	FBgn0015546	CG4215	spellchecker1	N	3R	2L	X	X	X	A	OntoA_onBranch6	0.830085	0.911	0.808907	0.237523
176	FBgn0031549	CG15415	Spindly	N	3L	2L	X	X	X	A	OntoA_onBranch6	1.002	0.9135	0.803093	0.389505
177	FBgn0015818	CG3780	Spliceosomal protein on the X	N		X	X	X	X	{AX}	Amb.	0.951753	1.0775	0.977499	0.600452
178	FBgn0051641	CG31641	stathmin	N	3R	2L	X	A	{AX}	X	OntoA_onBranch2	0.732916	0.476	0.383276	0.835898
179	FBgn0004867	CG5920	string of pearls	N	2R	2L	A	A	{AX}	A	Onto2L_inDm	-0.0651943	0.13625	0.788975	-0.004983
180	FBgn0020616	CG3423	Stromalin	N	2L	2L	A	A	A	A	Onto2L_inDm	-0.0274065	0.027875	-0.0193091	-0.0768213
181	FBgn0003517	CG14792	stubarista	N	3L	X	A	A	X	A	OntoX_onBranch4	0.0618723	0.06	0.975007	0.0776518
182	FBgn0003607	CG8409	Suppressor of variegation 205	X	3R	2L	A	A	A	A	OntoA_inTeleopsis	0.0967533	0.133	0.0788975	-0.0103813
183	FBgn0003607dup	CG8409dup	Suppressor of variegation 205_dup	X	3R	2L	X	A	{AX}	{AX}	OntoA_onBranch2	0.820534	0.1835	0.450131	0.164854
184	FBgn0040070	CG31884	thioredoxin-2	N	3R	2L	A	A	{AX}	A	OntoA_inTeleopsis	0.028237	0.0575	0.477538	-0.113779
185	FBgn0040340	CG11642	TRAM	N	3L	X	X	X	X	X	OntoX_inTeleopsis	0.792297	0.847	0.709247	0.794789
186	FBgn0003742dup	CG10128dup	transformer 2_dup	X	2L	2R	X	X	X	X	OntoX_inTeleopsis	0.761568	0.92825	0.881991	0.798941
187	FBgn0031842	CG11098	Transport and Golgi organization 1	N	3R	2L	X	X	X	A	OntoA_onBranch6	0.942618	0.858	0.937635	0.268251
188	FBgn0032728	CG18398	Transport and Golgi organization 6	N	3R	2L	X	{AX}	X	A	OntoA_onBranch6	0.945524	0.6275	0.943863	-0.051491
189	FBgn0086355	CG2171	Triose phosphate isomerase	N	2R	3R	X	X	{AX}	{AX}	OntoX_inTeleopsis	0.923101	0.81825	0.463419	0.644053
190	FBgn0031321	CG4947	tRNA-guanine transglycosylase	N	2R	2L	A	A	A	A	Onto2L_inDm	0.0234616	-0.01125	-0.00872025	-0.0485842
191	FBgn0024920	CG3181	Ts	N	3L	2L	A	A	A	A	Onto2L_inDm	-0.014949	0.00725	0.157795	0.0041525
192	FBgn0051852	CG31852	Two A-associated protein of 42kDa	N	3R	2L	A	A	A	A	OntoA_inTeleopsis	0.0436012	0.03525	-0.111287	0.073084
193			unknown-ORF2	N			{AX}	X	X	A	Amb.	0.589655	1.0945	1.13446	-2.60209e-18
194			unknown-ORF3	N			X	{AX}	X	A	Amb.	1.01695	0.24775	0.79645	-0.034881
